# Supplementary material for: Comprehensive analysis of microarray expression profiles of circRNAs and lncRNAs with associated co-expression networks in human colorectal cancer
Source: Funct Integr Genomics. 2018 Nov 16;19(2):311–27. doi: 10.1007/s10142-018-0641-9 (PMC6394731; doi:10.1007/s10142-018-0641-9)
Supplement: Supplementary file 3 — (XLSX 134 kb) [file 10142_2018_641_MOESM2_ESM.xlsx]

## Sheet: Sheet1
# Column A: probeID it represents probe name. # Column B: P-value, P-value calculated from paired t-test. # Column C: FDR, FDR is calculated from Benjamini Hochberg FDR. # Column D: FC (abs), the absolute ratio (no log scale) of normalized intensities between two conditions. # Column E: Regulation, it depicts which group has greater or lower intensity values wrt other group. # Column F ~ O: Annot…
probeID	P-value	FDR	FC (abs)	Regulation	circRNA	Alias	source	chrom	strand	txStart	txEnd	circRNA_type	best_transcript	GeneSymbol	Sequence	group-Carcinoma(raw)	group-N(raw)	group-Carcinoma(normalized)	group-N(normalized)	[A1, Carcinoma](raw)	[A3, Carcinoma](raw)	[A4, Carcinoma](raw)	[A11, Carcinoma](raw)	[A14, Carcinoma](raw)	[A17, Carcinoma](raw)	[N1, N](raw)	[N3, N](raw)	[N4, N](raw)	[N11, N](raw)	[N14, N](raw)	[N17, N](raw)	[A1, Carcinoma](normalized)	[A3, Carcinoma](normalized)	[A4, Carcinoma](normalized)	[A11, Carcinoma](normalized)	[A14, Carcinoma](normalized)	[A17, Carcinoma](normalized)	[N1, N](normalized)	[N3, N](normalized)	[N4, N](normalized)	[N11, N](normalized)	[N14, N](normalized)	[N17, N](normalized)
ASCRP3000199	0.00781589	0.257015	2.18928	up	hsa_circRNA_102890	hsa_circ_0002867	circBase	chr2	-	200245086	200298237	exonic	NM_015265	SATB2	AAAGAGATGAACCAGAGCACATTAGCCAAAGAATGCCCTCTCTCCCAGGTTTGATGATTC	9174.92	3906.75	12.4577	11.3273	31479.5	2380.5	1453	847	3747.5	15142	616.5	527	383	364	459.5	21090.5	12.7952	12.7375	11.9085	11.6309	12.7213	12.9529	11.3186	11.3581	11.1137	10.204	10.9885	12.9807
ASCRP3000217	0.00509301	0.252898	3.31163	up	hsa_circRNA_100018	hsa_circ_0009361	circBase	chr1	-	1749275	1770677	exonic	NM_002074	GNB1	AAAGCATGTGCAGATGCAACTCTCTCTCAGACAAATTTACATGTATTGGAGACCAGACCA	7939.17	2405.83	12.5752	10.8476	22532.5	2159	2744	933	6196	13070.5	573	351	268	185	593	12465	12.2303	12.5957	12.8252	11.7722	13.3347	12.6928	11.233	10.8054	10.4839	9.02147	11.2163	12.3256
ASCRP3000438	0.0229775	0.257015	2.10468	up	hsa_circRNA_043650	hsa_circ_0043650	circBase	chr17	+	39845126	39847898	exonic	NM_005801	EIF1	AACCCTTATTTAAATAAAACTTGTTTTCAGAAATACCGCCCCTCTGCCCCAGTCACTGAG	8219.08	1233	11.9066	10.833	35860	2281	551	1022.5	1338.5	8261.5	481.5	462	321	367	354.5	5412	13.014	12.6751	10.619	11.9115	11.4343	11.7858	11.0251	11.1521	10.7926	10.2212	10.5678	11.2393
ASCRP3000973	0.00385006	0.247512	2.57374	up	hsa_circRNA_011717	hsa_circ_0011717	circBase	chr1	+	38273472	38275126	exonic	NM_198446	C1orf122	ACAAAACACCTTCAGTAGAGCCTTGATTAAAAGGAAACCTGCAGACTCTCTCGGCCACGC	491.833	76.3333	7.77562	6.41175	1899	84.5	98.5	59	237	573	62	56	50	58	61	171	8.84349	7.03508	7.54349	6.65829	8.60834	7.96499	6.6571	6.26007	6.11415	6.24857	6.83326	6.35732
ASCRP3001162	0.0181397	0.257015	2.13957	up	hsa_circRNA_100423	hsa_circ_0006267	circBase	chr1	+	198247090	198266370	exonic	NM_133494	NEK7	ACAGTGTGACTACCCACCTCTTCCTTCAGATCACTATTCAGAAGAACATTTTAAGAAGCA	2230.67	807.25	9.76632	8.669	6763	247	175	264	388.5	5546.5	138	136	110	104	109.5	4246	10.5021	9.34815	8.65902	9.59752	9.51969	10.9714	8.51579	8.56609	8.20685	7.72086	8.11971	10.8847
ASCRP3001262	0.000921116	0.235328	4.70729	up	hsa_circRNA_004646	hsa_circ_0004646	circBase	chr1	+	162546566	162567648	exonic	NM_003115	UAP1	ACCAATCCAATGTGAAATCTCTCCTCTTATCTCCTATGCTGGAGAAGACTTTTCCAGATT	4038.58	828.667	11.2115	8.97665	12709	575	694	369	1885.5	7999	184	150	104	106	161	4267	11.4749	10.9622	10.9901	10.186	11.941	11.7152	9.21317	8.94345	8.14417	7.73045	8.93439	10.8943
ASCRP3001545	0.000126455	0.156981	8.03317	up	hsa_circRNA_100085	hsa_circ_0005075	circBase	chr1	-	21377358	21415706	exonic	NM_001198801	EIF4G3	ACTCTCTCAAAATTCCTAGAGGACCTGTGCAACAACCTCTTGAGGATCGAATCTTCACTC	1185.67	104.333	9.44665	6.44068	3847	288.5	304	116	571.5	1987	68	54	47	49	57	351	9.78298	9.64556	9.59453	7.94292	10.1549	9.55903	6.99246	6.12542	5.77513	5.80335	6.70699	7.24071
ASCRP3001546	0.000100525	0.156981	6.16354	up	hsa_circRNA_100086	hsa_circ_0000026	circBase	chr1	-	21377358	21437876	exonic	NM_003760	EIF4G3	ACTCTCTCAACAATCCCACAGAGTATTGATGAGGAAACTGAAGTTTGGAGCGATCACATC	861.667	80.9167	8.90369	6.27993	2670.5	196	201	90	464.5	1548	59	48.5	52	54.5	60.5	211	9.28691	8.77263	8.89894	7.46397	9.77922	9.22045	6.57051	5.82997	6.11415	5.93727	6.59384	6.63383
ASCRP3001590	0.0164497	0.257015	2.38785	up	hsa_circRNA_403472		25242744	chr5	-	142675024	142680328	exonic	NM_000176	NR3C1	ACTGCTTCTCTCTTCAGCTCGAAAAACAAAGAAAAAAATAAAAGGAATTCAGCAGGCCAC	1771	469.75	9.9899	8.73418	5800	290	345	208.5	879	3103.5	187.5	148	98	121	121	2143	10.2758	9.6573	9.81409	9.13268	10.9018	10.1578	9.20922	8.89149	7.90771	8.06367	8.31297	10.02
ASCRP3001644	0.00152881	0.239029	3.70353	up	hsa_circRNA_100604	hsa_circ_0009172	circBase	chr10	-	70218860	70229920	exonic	NR_102264	DNA2	ACTTCCCTCAGATGCAGCTCTCTCTATTTCAGAAGAAAGTGGTAGCTTCCTTTCCAAGAA	3435.75	749.5	10.9743	9.08539	10895.5	554	621	325	1656	6563	181.5	151	120	118	176.5	3750	11.2459	10.876	10.7742	9.93968	11.7769	11.233	9.20485	9.01154	8.39086	7.9347	9.21317	10.7572
ASCRP3001794	0.00038281	0.192966	5.7565	up	hsa_circRNA_028152	hsa_circ_0028152	circBase	chr12	-	110397651	110399490	exonic	NM_014776	GIT2	AGACAGCAGGGCAGTTCTCTCTCGGGTTCAAAAGCTAAGTAATCATTTGTTTGAAGAACT	2472.75	230.5	10.2268	7.70158	10489.5	369	391	213	987	2387	123	87	75	65	111	922	11.1881	10.1586	10.0166	9.17531	11.0465	9.77545	8.15611	7.41114	7.13186	6.66742	8.14196	8.701
ASCRP3002034	0.00132542	0.235328	3.07369	up	hsa_circRNA_004745	hsa_circ_0004745	circBase	chr17	+	33932723	33935406	exonic	NM_001282	AP2B1	AGCAGATTCAAATCCAATGTTCTCTCTTTCCAGACGTAGTGAACTGTATGCAGACTGACA	713.583	122.75	8.44902	6.82905	2232	144	149.5	63.5	333.5	1359	74	69.5	61	52	58	422	9.04584	8.14301	8.40526	6.80183	9.26309	9.03511	7.24771	6.93394	6.48477	6.04735	6.72959	7.53096
ASCRP3002260	0.00021375	0.182997	5.65146	up	hsa_circRNA_103639	hsa_circ_0007646	circBase	chr4	+	52729602	52758017	exonic	NM_015115	DCUN1D4	AGGAGTGGTTAAAAGGAATGACTTCTCTCCAATTTTCAGCTGAACTCTCATCTCTCAACA	2147.25	182.583	9.98637	7.48775	8131.5	246	334	185	1162	2825	85.5	69.5	80	77	101	682.5	10.7667	9.26637	9.75921	8.82982	11.2628	10.0333	7.60019	7.0834	7.11066	6.90341	7.96817	8.26067
ASCRP3002343	0.00287102	0.239029	4.61762	up	hsa_circRNA_103636	hsa_circ_0001410	circBase	chr4	+	52729602	52744020	exonic	NM_015115	DCUN1D4	AGGTGCTTGGAATGGTTCTATGAATATGCAGATTTTCAGCTGAACTCTCATCTCTCAACA	913.333	86.25	8.50413	6.29698	3521	111	141	55	549	1103	59	50.5	50	52	58	248	9.65364	7.67836	8.29154	6.58206	10.0333	8.78583	6.45277	5.95628	5.77513	5.99169	6.83326	6.77274
ASCRP3002736	0.0454423	0.260297	4.31928	up	hsa_circRNA_104268	hsa_circ_0078738	circBase	chr6	-	170033042	170058454	exonic	NM_182552	WDR27	ATCAAATCTGCCAAAATAAACTCCTGTGTCCTACCGACCTCTCCACTGTATCTGGGAATT	6717.58	314.917	10.3589	8.24807	34623.5	2944	191.5	176	299.5	2071	131.5	116	97	107	91	1347	12.9368	13.014	8.79384	8.72492	9.07221	9.61139	8.51579	8.25197	7.9325	7.77629	7.73188	9.27997
ASCRP3002877	0.0373521	0.259261	2.13642	up	hsa_circRNA_405521		25070500	chr17	-	1161853	1162853	intergenic			ATCTCCACTCCCACCCTCACAGAAGCTGCAGCTTCTCTCCCGACGTTCAGAGCCGTGTTC	15437.1	5154.92	12.9076	11.8124	58577	2837	1089	1566.5	3384	25169	868.5	949	658	585	428	27441	14.0061	12.9737	11.5007	12.5746	12.5489	13.8418	11.7996	12.1386	11.9045	10.8604	10.8873	13.2842
ASCRP3002927	0.0150897	0.257015	5.05016	up	hsa_circRNA_100053	hsa_circ_0009910	circBase	chr1	+	12049221	12052747	exonic	NM_014874	MFN2	ATGAAAGTGGCTTTTTTTGGCCGCGCAATGTCCCTGCTCTTCTCTCGATGCAACTCTATC	13098.3	740.5	11.8683	9.53197	65169.5	4388	635	262	1730.5	6405	227	219	154.5	141	211.5	3490	14.2372	13.5759	10.8395	9.55568	11.8301	11.1714	9.62827	9.81256	9.06179	8.44934	9.55824	10.6816
ASCRP3002961	0.00697484	0.257015	2.01488	up	hsa_circRNA_404524		25070500	chr1	+	67402200	67402350	intronic	ENST00000355356	MIER1	ATGACTACTTGCACCACCGTGCCCACCTTAGTTTTGTTTTTCTCTCTCCTTTCTAGTTTA	6100.5	2048	11.8358	10.8251	18103	1029	1361	402	3757	11951	502	407	297	244	375	10463	11.8741	11.7284	11.7769	10.3767	12.7375	12.5212	11.1021	11.0251	10.6584	9.44257	10.6706	12.052
ASCRP3003030	0.0224571	0.257015	6.87793	up	hsa_circRNA_002172	hsa_circ_0000514	circBase	chr14	-	20811305	20811436	sense overlapping	NR_002312	RPPH1	ATGCCTCCTTTGCCGGAGCTTGGAACAGACTCACGGCCAGCGAAGTGAGTTCCCAGAGAA	15502.6	214.583	11.6793	8.89738	84288.5	5624	424	1161	1111	407	159	236	130.5	211	205	346	15.1838	13.874	10.1844	12.0818	11.2262	7.52593	8.93279	9.97398	8.58295	9.21838	9.45136	7.22479
ASCRP3003073	0.00736341	0.257015	2.36749	up	hsa_circRNA_104950	hsa_circ_0089252	circBase	chr9	-	134514021	134526336	exonic	NM_005312	RAPGEF1	ATGGAGTGAAGACTCTCAGCGTTCTCATCTCTCTTCCTTCACCATGAAGCTGATGGACAA	9660.92	3295.58	12.6414	11.398	30250	1777	2177.5	1000	6006	16755	771	708	426	304.5	572	16992	12.7213	12.369	12.4107	11.8672	13.2718	13.2084	11.6354	11.7858	11.2896	9.79114	11.1757	12.7105
ASCRP3003109	0.0074491	0.257015	2.3576	up	hsa_circRNA_002453	hsa_circ_0002453	circBase	chr3	-	8977554	8990254	exonic	NM_020165	RAD18	ATGTACAATGCCCAATGCGATGCTTTGCATCCTAAATCAGACTGCTCTCTCTGTATAAGA	2646.92	523.167	10.5481	9.31074	8598.5	440	714	149	1854	4126	218.5	165	155	123.5	253	2224	10.8847	10.4706	11.0327	8.41548	11.9115	10.5734	9.57003	9.22618	9.09964	8.03783	9.85686	10.0739
ASCRP3003444	0.000683734	0.235328	4.21159	up	hsa_circRNA_069397	hsa_circ_0069397	circBase	chr4	-	36212011	36231267	exonic	NM_015230	ARAP2	CAAAGAAGGTTAAATCAGGATGGCTGGATAAACTCTCTCCTCAAGGGCTTAAGCAGGTAA	2789.58	413.917	10.6228	8.54847	9508	409	532.5	250	1608	4430	141	115	98	103.5	169.5	1856.5	11.0515	10.3295	10.5488	9.4443	11.702	10.661	8.69666	8.29068	7.8399	7.59199	9.06958	9.80202
ASCRP3003450	0.0116523	0.257015	2.13301	up	hsa_circRNA_102889	hsa_circ_0004757	circBase	chr2	-	200245086	200246543	exonic	NM_015265	SATB2	CAAAGAGATGAACCAGAGCACATTAGCCAAAGAATGCCCTCTCTCCCAGGAATAATCAAG	9073.17	3722.83	12.4212	11.3283	32089	2104	1397.5	1012	3481	14355.5	689	543	378	352	456	19919	12.8252	12.5566	11.8503	11.8904	12.5881	12.8167	11.4619	11.4295	11.0936	10.0968	10.97	12.9184
ASCRP3003527	0.0145837	0.257015	2.61718	up	hsa_circRNA_104775	hsa_circ_0001855	circBase	chr9	-	36375930	36376124	exonic	NM_022781	RNF38	CAACAGAAGAAGAGTGAAGATAGTCCAAGTCCTAAGAGACAGCGCCTCTCTCATTCAGTC	682.333	96.0833	8.07674	6.68872	2735	100.5	106	69	278.5	805	57.5	59.5	64	69	66.5	260	9.31748	7.34828	7.61127	6.87499	8.93279	8.3756	6.53996	6.60799	6.58044	6.66742	6.8969	6.83962
ASCRP3003610	0.0184482	0.257015	2.26122	up	hsa_circRNA_407344		25070500	chrX	-	153940503	153944604	exonic	NM_080612	GAB3	CAAGAAGAATCTCCCTCTCTGGTTTAGACAACATGAGAACCTGGAAAGGCCTGGCGCAAG	5255.58	2379.42	11.6001	10.423	17458	812	1022	481	2433.5	9327	370	278	219.5	200	270	12939	11.8301	11.3504	11.4397	10.7046	12.2104	12.0656	10.5751	10.3767	9.97332	9.18582	10.0333	12.3939
ASCRP3003761	0.00324388	0.239029	3.03388	up	hsa_circRNA_104339	hsa_circ_0079675	circBase	chr7	+	28758369	28763949	exonic	NM_004904	CREB5	CAATGCATTCAGAAGCCAAAATGGCCTGTCCCAGGCTCTCTATCTTCTCTGCTACATCTC	1202.25	183.667	9.15039	7.54923	4375	169	213.5	102	625	1729	86	81	81	79	89	686	9.93078	8.50938	9.02401	7.73004	10.3121	9.39604	7.60019	7.51002	7.34884	6.88826	7.68157	8.2665
ASCRP3003878	0.0378315	0.259261	2.16008	up	hsa_circRNA_400048	hsa_circ_0092327	circBase	chr19	+	17972481	17972901	intronic	ENST00000222247	RPL18A	CACATCGGCTTGCTGCTCTCACATCTCCCTGTGGCCTCTCCTTGGCATTAGAAAGCCAGG	15563.9	6787.08	12.8476	11.7365	58461	1609.5	1488	1202	3952	26671	733	801	510.5	452	465	37761	13.978	12.2674	11.941	12.1552	12.8252	13.9186	11.5536	11.9284	11.5687	10.5196	11.0069	13.8418
ASCRP3003922	0.0309905	0.257015	2.10803	up	hsa_circRNA_400540		25242744	chr10	-	30611319	30630569	exonic	NM_018109	MTPAP	CACCCCCTATTCTTCCAACACTAGATTCCTTAAAAACCCTAGCAGGCTTTGAAGACAAGA	2301.75	278.583	9.04686	7.97097	11384.5	191	118	129	249	1739	133	92	76	100	83.5	1187	11.3058	8.79208	7.94582	8.14417	8.69318	9.40014	8.563	7.72963	7.34884	7.60618	7.47489	9.10325
ASCRP3003958	0.01856	0.257015	2.05793	up	hsa_circRNA_402116		25242744	chr19	+	46832463	46834530	exonic	NM_022462	HIF3A	CACGAAAACTTTCTGCTCTTTCCTCTCAGCCTGGATGCTGATGCTCTGGATTTGGAGATG	3298.75	960.583	10.8969	9.85569	9413	541	746	236.5	1597	7259	345	286.5	165.5	125.5	222	4619	11.0199	10.8263	11.0963	9.35661	11.678	11.4043	10.5355	10.4885	9.29612	8.1581	9.66057	10.9953
ASCRP3003976	0.00156649	0.239029	3.21688	up	hsa_circRNA_102241	hsa_circ_0046435	circBase	chr17	+	80540616	80545148	exonic	NM_004514	FOXK2	CACGGCCAGGTGAACAATGAATTCAATTCGCCACAATCTCTCTCTGAATCGTTATTTCAT	4830.67	952.333	11.6068	9.92115	14947	986	1383	384	3615	7669	337.5	220	185	135	328	4508.5	11.6263	11.702	11.8162	10.2696	12.6649	11.5618	10.4729	9.76385	9.60229	8.31475	10.411	10.9622
ASCRP3004411	0.0181716	0.257015	2.00286	up	hsa_circRNA_406551		25070500	chr4	-	152069073	152080504	exonic	NM_001009555	SH3D19	CAGTAAATACATGGTTTACATGAGGATCCACAAAGTCCACCTCCTCTCCCTGCTGAAAAA	11136.1	3334.33	12.4985	11.4965	43217.5	1838	1045	1210	3185.5	16320.5	732.5	697	439	454.5	489	17194	13.3568	12.4155	11.4561	12.1608	12.5126	13.0894	11.5687	11.7769	11.3288	10.5091	11.0758	12.7195
ASCRP3004468	0.00348511	0.239029	2.05832	up	hsa_circRNA_100373	hsa_circ_0003039	circBase	chr1	+	161748033	161753886	exonic	NM_007348	ATF6	CAGTGGACTCTTATTCTTCAACTCAGCATGTTCCTATTCTGCTCTCTTTGCTGAACTCGG	336.917	84.9167	7.51564	6.47418	1114.5	86	88	58	174	501	59	61.5	65	54	51	219	8.19576	7.11634	7.41015	6.62608	7.99992	7.74562	6.50746	6.60799	6.43456	6.12154	6.50008	6.67344
ASCRP3004667	0.0138325	0.257015	2.19476	up	hsa_circRNA_101201	hsa_circ_0029325	circBase	chr12	-	125270902	125284788	exonic	NM_005505	SCARB1	CATCTGCCAAATCCGGAGCCAAGTGCCCCCTTGTTTCTCTCCCATCCTCACTTCCTCAAC	18851.2	7763.83	13.445	12.3109	67078.5	3675	2173	1887.5	6170	32123	1400	1499.5	805	797.5	723	41358	14.3377	13.3432	12.4025	12.7691	13.33	14.4872	12.4815	12.7054	12.1806	11.1714	11.3913	13.9352
ASCRP3004679	0.0490544	0.260297	2.52753	up	hsa_circRNA_100192	hsa_circ_0012107	circBase	chr1	+	44290402	44303983	exonic	NM_174963	ST3GAL3	CATCTTCCCCCGCTCACCGAGGACTCTCTGCACGGTGGTTTTTGGCCTTGACTGCATATT	5136	663.917	10.4641	9.12641	25344	553	264	326	454	3875	165	139	147	159	154.5	3219	12.4107	10.8458	9.34441	9.94689	9.74849	10.4885	9.0134	8.71136	8.99007	8.61824	8.87097	10.5544
ASCRP3004688	0.00668675	0.257015	2.32325	up	hsa_circRNA_007221	hsa_circ_0007221	circBase	chr10	-	75331178	75336119	exonic	uc010qkl.1	USP54	CATCTTTTGCGCTCTCAAGCTCTCTGACACAGCTGGCTATTCTAGTCCCAGAAGAAAGAG	487.583	113.75	7.87726	6.66111	1537	98	114	51	228.5	897	57	63.5	61	56	56	389	8.59667	7.31271	7.88211	6.43177	8.52103	8.51924	6.57051	6.6647	6.53673	6.12154	6.66411	7.40909
ASCRP3004728	0.0466084	0.260297	2.67264	up	hsa_circRNA_404645		25070500	chr1	-	207200838	207201024	exonic	NM_023938	C1orf116	CATGATGAGCAGCACCTCCACCCGCTCTGGATCTGCCCGGCTTGGGACATTGTTCACTTC	4968	524.417	10.4114	8.99315	24903	768	249.5	286.5	412	3189	146	168.5	141	147	127	2417	12.3842	11.2792	9.25765	9.72463	9.60962	10.2132	8.68488	9.21762	8.90435	8.52951	8.4648	10.1578
ASCRP3004866	0.0173559	0.257015	2.01976	up	hsa_circRNA_103547	hsa_circ_0003759	circBase	chr3	+	188326948	188327632	exonic	NM_005578	LPP	CATTGCAGCCAAAGAGCTCCACTGGTTCAACAGCCTCTCCTCCAGTTTCGACCCCAGTCA	3216.58	1017.17	10.4679	9.45372	9786	364	290	322.5	713	7824	201.5	209	151	160.5	139	5242	11.1021	10.1244	9.49907	9.9281	10.5184	11.6354	9.32387	9.71994	9.15167	8.68838	8.64227	11.1962
ASCRP3005070	0.0298277	0.257015	3.65082	up	hsa_circRNA_102562	hsa_circ_0051258	circBase	chr19	-	42482087	42482950	exonic	NM_152296	ATP1A3	CCAGGTTAACCCCCGCTCTCCATCCATGAGACCGAGGACCCCAACGACAACCGATACCTG	11894	771.667	11.2069	9.33872	63561	1136	332	356	697	5282	223	191	135	150	156	3775	14.1785	11.8583	9.73243	10.0919	10.4862	10.8943	9.59818	9.52908	8.77524	8.46938	8.89073	10.7697
ASCRP3005206	0.0433866	0.260297	2.17179	up	hsa_circRNA_000625	hsa_circ_0000625	circBase	chr15	+	72190367	72190535	antisense	NM_006901	MYO9A	CCCCCGCTGTGTCTTCATTTTCCAATAGTTTGTTTCTTTGGATACTTGTCTTTTCTAACT	2471.5	549.583	9.69544	8.57655	11013	249	165	271	344.5	2786.5	140	130	106.5	122	99	2700	11.2682	9.38907	8.53745	9.62728	9.33061	10.02	8.61165	8.46505	8.07978	8.06367	7.90161	10.3376
ASCRP3005284	0.0453221	0.260297	2.05251	up	hsa_circRNA_001920	hsa_circ_0001920	circBase	chrX	-	48681622	48681706	antisense	NM_006044	HDAC6	CCGACAGCCTCCTCTGAGGTGGTCTGGTCCAGAATGGCTCCTCCCACAGTCTCCTCTGAG	7106.33	1287.33	11.3369	10.2995	30498.5	582	439	468.5	1205	9445	278	309	239.5	257.5	251	6389	12.7504	10.981	10.2658	10.6634	11.2848	12.0757	10.0286	10.6011	10.233	9.57331	9.89366	11.4672
ASCRP3005343	0.0286535	0.257015	2.37365	up	hsa_circRNA_101967	hsa_circ_0041732	circBase	chr17	+	6350782	6351078	exonic	NM_019013	FAM64A	CCTACTCCTCAACAGAGCCCCTCTGCTCTCCCAGAGAATCCAGGAGTCCTGCCAAAGTGG	19910.5	8687.92	13.5843	12.3372	75349	3409	2267	2672	6198.5	29567.5	1393.5	1248	826	793	813	47054	15.0571	13.1761	12.5489	13.1761	13.3432	14.2042	12.4636	12.4636	12.2303	11.1675	11.6152	14.0826
ASCRP3005378	0.043308	0.260297	2.21412	up	hsa_circRNA_007120	hsa_circ_0007120	circBase	chr1	+	2234416	2236024	exonic	NM_003036	SKI	CCTCCACCAGGTCTCCTCTGAGCCTCCGGCCTCCATAAGACCCAAAACAGATGACACCTC	9315.67	2660.42	11.926	10.7793	37093	827	599	917	1640	14818	386	423	303	279	274	14297.5	13.0816	11.38	10.6948	11.7418	11.7503	12.9075	10.6431	11.0668	10.7026	9.66772	10.0599	12.5355
ASCRP3005385	0.0292995	0.257015	2.32092	up	hsa_circRNA_406918		25070500	chr7	-	23381682	23391205	exonic	NM_006547	IGF2BP3	CCTCCCTACCCGCAGTTTGAGAGCACTAGACAAACTGAATGGATTTCAGTTAGAGAATTT	3178.25	1096.17	10.3405	9.12581	12036	609	231	293	436.5	5464	177.5	159	123.5	141	112	5864	11.3971	11.0311	9.17323	9.77054	9.71701	10.9541	9.10669	9.07221	8.55815	8.4837	8.16583	11.3683
ASCRP3005568	0.0300104	0.257015	7.61789	up	hsa_circRNA_006853	hsa_circ_0006853	circBase	chr14	-	20811282	20811360	sense overlapping	NR_002312	RPPH1	CGAAGTGAGTTCAATGGCTGAGGTGAGGGGCCCGGCGGATGCCTCCTTTGCCGGAGCTTG	15353.8	169	11.4009	8.47155	84173	5171	343	1006	1283.5	146	107.5	233	99	203	241.5	130	15.1618	13.7282	9.8028	11.8741	11.387	6.4517	7.9599	9.90436	7.88123	9.19303	9.79019	6.10059
ASCRP3005796	0.0484949	0.260297	5.23308	up	hsa_circRNA_002178	hsa_circ_0000519	circBase	chr14	-	20811436	20811534	sense overlapping	NR_002312	RPPH1	CTAACAGGGCTCTCCCTGAGCTTCGGGGAGCTGAGTGCGTCCTGTCACTCCACTCCCATG	6333.25	120.833	9.53834	7.15068	35843	1104	112	108.5	249	583	65	85	75	81.5	67.5	351	12.9999	11.81	7.88211	7.84735	8.70763	7.98305	6.91139	7.56272	6.97154	7.07835	7.11183	7.26823
ASCRP3006083	0.0177776	0.257015	2.06834	up	hsa_circRNA_072741	hsa_circ_0072741	circBase	chr5	+	66055536	66084622	exonic	NM_198828	MAST4	CTCACCGCCAGCCTGCTTGACCACATATTATCCCCTCCACCCATGCCGTTTCGGAAATGC	6803.75	1103.83	11.4719	10.4234	29013	1343	475	509	1026.5	8456	336	356	268	283	260	5120	12.63	12.0549	10.3673	10.8054	11.1235	11.8503	10.4773	10.8298	10.4738	9.66057	9.94689	11.1521
ASCRP3006183	0.0235082	0.257015	2.50246	up	hsa_circRNA_405576		25070500	chr17	+	37866065	37872192	exonic	NM_004448	ERBB2	CTCCACACTGCCAACCGGCCAGAGGACGAGTGTGGCCACCCCTGTTCTCCGATGTGTAAG	1875.58	208.917	8.84049	7.51714	9389	171	118.5	106	245	1224	106	90	70	77.5	62	848	11.0103	8.63579	7.95374	7.828	8.70763	8.90748	7.91007	7.58928	7.05479	7.09318	6.85544	8.60008
ASCRP3006222	0.00649353	0.257015	2.22882	up	hsa_circRNA_401580		25242744	chr16	+	29472702	29473271	exonic	NM_177552	SULT1A3	CTCCCTCAGACTCTGTTGGATCAGAAGGTCAAGGAACATGGAGCTGATCCAGGACACCTC	753.75	326.333	8.3796	7.22332	1267	127	98	119	218	2693.5	77	78	60	54	53	1636	8.35159	7.95966	7.5963	8.00524	8.40181	9.963	7.24771	7.35878	6.48477	6.12154	6.52483	9.60229
ASCRP3006223	0.0225435	0.257015	2.18526	up	hsa_circRNA_092446	hsa_circ_0000803	circBase	chr17	-	73775150	73775265	intronic	ENST00000593254	H3F3B	CTCCCTCTACCGGCGGGGTGAAAGAAAATGGCCCGAACCAAGCAGACTGCTCGTAAGTCC	1520.75	1080.67	9.51338	8.38558	2764	213	203	218	429.5	5297	115.5	102	85.5	93	102	5986	9.32556	9.04373	8.96923	9.1936	9.64639	10.9018	8.14301	7.98152	7.43379	7.3893	7.96157	11.4043
ASCRP3006274	0.00694731	0.257015	2.2822	up	hsa_circRNA_104951	hsa_circ_0089254	circBase	chr9	-	134518625	134526336	exonic	NM_005312	RAPGEF1	CTCGAATTCAGCACAGACTCTCAGCGTTCTCATCTCTCTTCCTTCACCATGAAGCTGATG	9271.92	3164.5	12.5644	11.374	28473	1721	2102.5	907	5809	16619	735	675.5	429	308.5	547	16292	12.5801	12.3326	12.3315	11.7375	13.2287	13.1761	11.5716	11.7284	11.3077	9.82964	11.1416	12.6649
ASCRP3006326	1.05879e-05	0.065719	5.8847	up	hsa_circRNA_100961	hsa_circ_0008157	circBase	chr11	-	118425173	118430579	exonic	NM_020153	IFT46	CTCTCACTCTGGTTAACAGAGAATTCTAAGCAGCACAACATCACAGACTTCCTCGTTCTG	924.667	91.75	9.17588	6.61891	2997.5	208	252	124	597	1369.5	70	53	56	53.5	77	241	9.42072	8.96875	9.2688	8.1111	10.233	9.05287	7.02902	6.02534	6.48477	6.04735	7.37584	6.75111
ASCRP3006339	0.00860428	0.257015	3.50968	up	hsa_circRNA_066113	hsa_circ_0066113	circBase	chr3	-	52777367	52786352	exonic	NM_003157	NEK4	CTCTCCTCTGACTGCAGCGTCACTCAGGGTGAAGGCAAATGTTTGTCCCAGGAGAAACCC	1580.33	528.583	10.3296	8.51826	3691	502	526.5	292.5	865	3605	148	127	95	90	124	2587.5	9.7174	10.6816	10.5488	9.76575	10.8873	10.3767	8.76381	8.56609	7.74481	7.40472	8.34314	10.287
ASCRP3006346	0.00417697	0.248301	2.13575	up	hsa_circRNA_104105	hsa_circ_0076260	circBase	chr6	+	38702249	38718365	exonic	NM_001206927	DNAH8	CTCTCTATAACCATGACCTAAATGTGGTCGAACTATTGCTGGAGCAACTAAAGGGGCAAA	173.583	66.5	7.33711	6.24237	348	106	92	101	113	281.5	57	52.5	49.5	54	61	125	6.91891	7.5624	7.47489	7.69001	7.26013	7.11634	6.50746	5.95628	6.02904	6.14774	6.79623	6.01747
ASCRP3006347	0.00631111	0.257015	7.24875	up	hsa_circRNA_102488	hsa_circ_0005568	circBase	chr19	+	18684102	18684558	exonic	NM_003333	UBA52	CTCTCTCAGACTACAACATCCAGAAAGACGCAAACATGCAGATCTTTGTGAAGACCCTCA	3862.75	634.417	11.6625	8.80477	10591	1345	1382.5	722.5	2998	6137.5	232	90.5	95	88	255	3046	11.2098	12.0613	11.8199	11.3771	12.4107	11.0963	9.66242	7.74481	7.78058	7.26915	9.87221	10.4995
ASCRP3006348	0.0022278	0.239029	6.35157	up	hsa_circRNA_103461	hsa_circ_0067185	circBase	chr3	-	127429418	127500738	exonic	NM_007283	MGLL	CTCTCTCGGAATAAGACAGAGGGCCCTCATCTTTGTGTCCCATGGAGCCGGAGAGCACAG	3129.67	435.667	11.3479	8.68076	8924.5	1073	1382	477.5	2079	4842	190	109	113.5	95	179.5	1927	10.9299	11.7679	11.8301	10.6976	12.052	10.8097	9.27643	8.09114	8.1055	7.50345	9.23773	9.87028
ASCRP3006353	0.0146629	0.257015	4.24575	up	hsa_circRNA_007237	hsa_circ_0007237	circBase	chr3	-	178519580	178639698	sense overlapping	NR_126560	KCNMB2-AS1	CTCTCTTCTAAGGTTGCTATGACTTCCCAGCAGTAACCCTCTTCCACATGGTGTCTCATG	1838.67	492.75	10.8066	8.72061	3306.5	877	761	554	909	4624.5	189	121	99	95.5	175	2277	9.55392	11.4749	11.1235	10.9953	10.9541	10.7379	9.27643	8.36456	7.854	7.54443	9.18943	10.0948
ASCRP3006899	0.00286788	0.239029	2.39527	up	hsa_circRNA_102505	hsa_circ_0050395	circBase	chr19	-	33122307	33133051	exonic	NM_032139	ANKRD27	CTTACTCTCTCAGATGACTTCGTCTCCCACCGACTGCCTGTTTAAGCTTTAACATACCTC	5955.92	1227.58	11.3904	10.1302	23011	568	759	354	1811	9232.5	310.5	239	218	211	260	6127	12.2728	10.9215	11.1162	10.0968	11.8904	12.0448	10.3155	9.94347	9.93699	9.22994	9.9349	11.4205
ASCRP3006931	0.0021236	0.239029	3.83007	up	hsa_circRNA_025500	hsa_circ_0025500	circBase	chr12	-	12672795	12715448	exonic	NM_030640	DUSP16	CTTCAACTCTGTTCACCTGCTTGCAGGTTTTTAAACGATTATTACCACCTCTCTCTCCCC	2916	558.917	10.6187	8.68135	9436	413	526	211	1680	5230	154	125	104.5	93	160	2717	11.0343	10.35	10.5314	9.10669	11.8053	10.8847	8.83259	8.46505	7.98759	7.48415	8.96551	10.3532
ASCRP3007020	0.0132832	0.257015	6.42156	up	hsa_circRNA_001678	hsa_circ_0000517	circBase	chr14	-	20811404	20811492	sense overlapping	NR_002312	RPPH1	CTTCGGGGAGGTGAGTTCCCAGAGAACGGGGCTCCGCGCGAGGTCTGAGACTAGGGCCAG	7124.42	109.417	10.3256	7.64266	38434	2845.5	170	432.5	777	87.5	95	233	80	83.5	106	59	13.1671	12.9915	8.60101	10.5184	10.7143	5.96111	7.74316	9.91119	7.31574	7.24593	8.04288	5.59707
ASCRP3007040	0.000543237	0.235328	3.61238	up	hsa_circRNA_103387	hsa_circ_0065932	circBase	chr3	+	51675764	51677990	exonic	NM_015106	RAD54L2	CTTCTCTCTACAAGCCAGAGTCTTTCCACCTTGGCTCTCATCGAGGAATTCCTTGGAAAA	940.917	204	9.29394	7.44099	2379.5	228	223	198	433	2184	94.5	84.5	70	63.5	70	841.5	9.1242	9.1936	9.11848	9.00149	9.66057	9.66531	7.77295	7.57347	6.91603	6.58494	7.22015	8.5784
ASCRP3007520	0.00466833	0.248301	2.15704	up	hsa_circRNA_004611	hsa_circ_0004611	circBase	chr16	-	8997124	8998422	exonic	NM_003470	USP7	GAAGAACTCCTCGCTTGCTGAGTTTGTTCAGAGCCTCTCTCAGACCATGGTGAAGTTTTA	797.167	169.5	8.63914	7.53009	2722.5	135	134	120.5	324	1347	81	85	79	82	83.5	606.5	9.31399	8.07559	8.16952	8.03977	9.21317	9.02279	7.36749	7.56272	7.41549	7.20449	7.56758	8.06277
ASCRP3007545	0.000612525	0.235328	6.33735	up	hsa_circRNA_103637	hsa_circ_0007928	circBase	chr4	+	52729602	52752804	exonic	NM_015115	DCUN1D4	GAAGACATTGGTGTTGAACCAGAAAACATTTTCAGCTGAACTCTCATCTCTCAACACTGG	2519.92	231.417	10.2832	7.61931	8665.5	312.5	457.5	140	1921	3623	100	80.5	73	69	115	951	10.8943	9.7467	10.3076	8.36863	11.9859	10.3961	7.88716	7.44643	6.89423	6.49533	8.23966	8.75305
ASCRP3007573	0.0373346	0.259261	2.63068	up	hsa_circRNA_404830		25070500	chr11	+	830718	830831	intronic	ENST00000450448	EFCAB4A	GAAGAGGGGGCCACCCGGCCCCTGCCCTGTCCCCACGGTCACCCGTGCACTCTCCCCCTG	16151	2950.33	12.8807	11.4853	70494	5586	881	1291	2315	16339	636	649	486	493	559	14879	14.5376	13.8609	11.2706	12.3305	12.1806	13.1042	11.3545	11.6826	11.4806	10.6537	11.1521	12.5881
ASCRP3007713	0.00128547	0.235328	3.5743	up	hsa_circRNA_068772	hsa_circ_0068772	circBase	chr3	+	197707196	197726213	exonic	NM_033029	LMLN	GAATCGAGTACTCTCTCGAATCACTCTGGCATTAATGGAGGACACTGGCAATGCCGGGTC	510.917	64.5	7.94483	6.10717	1927	106	109	56.5	278	589	58	55.5	47	49.5	50	127	8.85652	7.494	7.73323	6.64119	8.94675	7.99728	6.48223	6.22894	5.88688	5.77786	6.20206	6.06502
ASCRP3007766	0.0167696	0.257015	2.15292	up	hsa_circRNA_101571	hsa_circ_0036005	circBase	chr15	+	67004005	67008836	exonic	NM_005585	SMAD6	GAATTCTCAGAATCTCCGCCACCTCCCTACTCTCGGCTGTCTCCTCGCGACGAGTACAAG	12631.2	4282.17	12.7357	11.6294	46150	1649	1405	1423	3684.5	21475.5	733	770	513	454	563.5	22659.5	13.4562	12.2728	11.8583	12.4759	12.7054	13.6459	11.5618	11.8778	11.5716	10.5372	11.1675	13.0607
ASCRP3007917	0.0204745	0.257015	2.49373	up	hsa_circRNA_103213	hsa_circ_0001228	circBase	chr22	-	37868480	37870715	exonic	NM_002405	MFNG	GACCCCTCCAGTGGCTCCCGTTTCATGGACACATCTGCTCTCATCCGGCTGCCTGATGAC	12965.6	3608.58	12.538	11.2197	53459.5	1957	771	1291	2264.5	18050.5	534	511	387	361	363	19495.5	13.7282	12.4871	11.1397	12.3326	12.1608	13.3796	11.1807	11.3362	11.1224	10.1934	10.5905	12.895
ASCRP3008129	0.0297859	0.257015	2.09582	up	hsa_circRNA_406997		25070500	chr7	-	115949574	115950528	intronic	ENST00000444244	AC073130.3	GAGACTATCCATTTAATGCCCACCTCCTCCACTGAACTCCCCATGAAGCCACAAGCCAAC	13842.9	3894	12.6637	11.5962	52860	1804	1002	1245	3163.5	22983	725	850	515	456.5	456	20361.5	13.7031	12.4025	11.418	12.2104	12.506	13.742	11.54	12.0274	11.5536	10.5238	10.9953	12.9368
ASCRP3008345	0.00190446	0.239029	2.99132	up	hsa_circRNA_100876	hsa_circ_0023404	circBase	chr11	+	71668272	71671937	exonic	NM_018320	RNF121	GAGGCACCCACGCTCCTACAATGTTGATATGTCAGATCTCTCTCCAGAAGAGCAATGGAG	2389.75	398.417	10.2665	8.68572	7715	323	406	197.5	1250	4447	139	128	124	121	145.5	1733	10.7026	9.80448	10.0948	8.99125	11.3425	10.6634	8.61165	8.48295	8.50096	8.0541	8.76643	9.69825
ASCRP3008636	0.00106848	0.235328	5.15627	up	hsa_circRNA_045355	hsa_circ_0045355	circBase	chr17	-	64092368	64128881	exonic	NM_145036	CEP112	GATGATCATTTTCTCTCTCGAATACGTGAGAAAGAGCAGGGAACAGTACACTGGGAAGCT	1074.67	112.917	9.09584	6.72951	3771.5	222	223.5	77.5	585.5	1568	63	56.5	61	60	70.5	366.5	9.75027	9.08101	9.0856	7.21479	10.1947	9.24869	6.77494	6.34839	6.30982	6.40899	7.22015	7.3148
ASCRP3008706	0.00306364	0.239029	2.48673	up	hsa_circRNA_045308	hsa_circ_0045308	circBase	chr17	+	62515438	62522318	exonic	NM_138363	CEP95	GATGTATCAGAAAAACTCTCTCAGCGGCTTTCTGAACTAGATTGGGTGCTCCTTGTCTTC	424.333	97.5833	7.95489	6.64064	1461	112	107	88	230	548	58.5	60	64	65	57	281	8.53178	7.63725	7.68389	7.40642	8.57013	7.89987	6.42751	6.49941	6.89423	6.56951	6.52483	6.92837
ASCRP3008762	0.00354288	0.239029	2.53665	up	hsa_circRNA_003806	hsa_circ_0003806	circBase	chr3	-	87017739	87018273	exonic	NM_016206	VGLL3	GATTCGATACAGACAGCTCAGCTCTCTCAAGCCAGCGGAATAGTTTCCCAACTTCCTTTT	609.083	148.583	8.24655	6.90362	2176	119.5	106	93.5	255.5	904	74.5	70	60	59	56	572	9.01573	7.828	7.76398	7.56998	8.78092	8.52071	6.89137	6.81724	6.6245	6.47246	6.66411	7.95207
ASCRP3009000	0.00490298	0.248301	2.11218	up	hsa_circRNA_402500		25242744	chr2	-	237374147	237374353	exonic	NM_024726	IQCA1	GCATTGGTTCATCGAATGCAGAATCCACCTCCTCTCTTTAATGAAGTCAGTGCTACAGTA	1618.25	559.667	9.74866	8.66992	3919	268	227	252	522.5	4521	142	138.5	112	107.5	112	2746	9.81102	9.50032	9.09646	9.47034	9.91119	10.7026	8.66162	8.76981	8.23868	7.83654	8.14196	10.3709
ASCRP3009009	0.0130471	0.257015	2.50326	up	hsa_circRNA_001876	hsa_circ_0001876	circBase	chr9	+	102722198	102722437	exonic	NM_017919	STX17	GCCAACTGGTCACTGACTTCTCTCTCCTAGTGAATGAGCATTTCATACTACTGAAGCTGA	5176	2155.67	11.8982	10.5744	14553.5	1153	1447	641.5	3552	9709	427	285	254	179	368.5	11420.5	11.6002	11.8778	11.9045	11.2262	12.6417	12.1386	10.85	10.453	10.3415	8.96274	10.6284	12.2104
ASCRP3009299	0.0284857	0.257015	2.32589	up	hsa_circRNA_104748	hsa_circ_0008508	circBase	chr9	+	20907148	20929595	exonic	NM_017794	FOCAD	GCTTTAGGGATGTTTCTCTCTCGCTTGTGTGAAGAGAAACTCAGGTTCATATCCAGCTTT	1575.67	378.417	9.61125	8.39347	4664	288	377	68	951	3106	157	111	91	81	148.5	1682	10.012	9.63675	9.94518	6.90391	11.0103	10.1594	8.80349	8.16788	7.71253	7.19137	8.83193	9.65364
ASCRP3009413	0.00837389	0.257015	2.07058	up	hsa_circRNA_103504	hsa_circ_0001359	circBase	chr3	-	169854206	169867032	exonic	NM_024947	PHC3	GGACATCAAGTATTCACCAGTTAATAGCACCAGATCAACCTCTCCACTTCTCCTACACCT	1766.25	390.917	9.337	8.28697	6099	191.5	148.5	199	301.5	3658	129	112.5	104	90	95	1815	10.3575	8.81147	8.33918	9.00892	9.09393	10.411	8.48864	8.17944	8.02073	7.45883	7.79873	9.77545
ASCRP3009611	0.00119904	0.235328	5.26126	up	hsa_circRNA_104152	hsa_circ_0077248	circBase	chr6	-	86281854	86282092	exonic	NM_020468	SNX14	GGCTAGACCTGAAAATTTCTTCCAAGGTTGATGCATCTCTCTCAGAGCAGTTAGGACTTC	895.583	81.75	8.55143	6.15602	3427	127	149	59.5	490	1121	56	49.5	46	45	61	233	9.61139	7.92749	8.40526	6.73044	9.82964	8.80437	6.16383	5.80011	5.61429	5.80335	6.83326	6.72127
ASCRP3009723	0.00670215	0.257015	2.17442	up	hsa_circRNA_004884	hsa_circ_0004884	circBase	chr3	-	52156394	52172318	exonic	NM_015426	POC1A	GGGGAATCTGTGCACAGTGCAGCAGTGAACGGGCTCTCTTTCCACCCGTCGGGAAACTAC	409.417	125.833	7.62577	6.50514	1135	80	82	58	173	928.5	56	64	55	46	48	486	8.21837	6.91916	7.39052	6.68926	7.97917	8.55815	6.39897	6.71555	6.05826	5.85559	6.26284	7.73964
ASCRP3009838	0.00556139	0.25382	2.62322	up	hsa_circRNA_005108	hsa_circ_0005108	circBase	chr14	-	39870379	39871715	exonic	NM_203301	FBXO33	GGTTTTATTAGCATGGAGGTGCACAAAGCTCTCTCTTCTGGCAATTCATGGAACCTTCAG	4734.75	1213.25	11.7742	10.3828	13742	1115	1547.5	535	3501	7968	427.5	276	242	173	394.5	5766.5	11.5444	11.8199	12.0338	10.9418	12.6031	11.702	10.876	10.3889	10.233	8.70763	10.749	11.3425
ASCRP3009975	0.0280383	0.257015	2.0208	up	hsa_circRNA_102482	hsa_circ_0049997	circBase	chr19	+	17626981	17628198	exonic	NM_012088	PGLS	GTCACACCTGCTCACTCTTCCCAGACCACCCCCTCCTACAGACGCATCTTCTCTCCAGAC	15941.5	5291.67	12.9897	11.9747	56845	2519	1221	1698	3503	29863	967.5	1088	673	675.5	708	27638	13.874	12.8252	11.6596	12.6578	12.6125	14.3089	11.8984	12.3121	11.941	11.0199	11.3683	13.3087
ASCRP3010152	0.00615797	0.257015	3.92004	up	hsa_circRNA_100012	hsa_circ_0009353	circBase	chr1	-	1735857	1749314	exonic	NM_002074	GNB1	GTGAGCTGGCAGGACACACAGGACGCCAGGAAAGCATGTGCAGATGCAACTCTCTCTCAG	663.583	71.0833	8.0887	6.11783	2596	98.5	110	58	324	795	50	53	47.5	56	56	164	9.24869	7.29099	7.8046	6.59663	9.22618	8.3651	5.86592	5.99169	5.96882	6.17473	6.37021	6.33562
ASCRP3010359	0.0210315	0.257015	3.42653	up	hsa_circRNA_079422	hsa_circ_0079422	circBase	chr7	-	8257934	8275635	exonic	NM_004968	ICA1	GTTCAGGAAGGTTATAATATAACTTATCCTCTCATGCTTTTTTCCTGCCCCTTCTCCCCA	10031.9	877.5	11.4012	9.62441	48737	2110.5	333	313	1000.5	7697.5	229	249	177	135.5	177.5	4297	13.5869	12.5666	9.76575	9.85335	11.0627	11.5716	9.64721	10.1453	9.47034	8.33816	9.23773	10.9077
ASCRP3010602	0.000999142	0.235328	5.59212	up	hsa_circRNA_069714	hsa_circ_0069714	circBase	chr4	+	52729602	52729673	exonic	NM_015115	DCUN1D4	TAAGATCTACCACACCCTTAATAAGCTGATTTTCAGCTGAACTCTCATCTCTCAACACTG	1950.42	200.417	9.83022	7.34682	6907	248	353.5	105	1276	2813	92.5	74	63	58	90	825	10.547	9.36502	9.84625	7.8158	11.38	10.0273	7.61595	7.04629	6.85348	6.32011	7.69472	8.5504
ASCRP3010717	0.00473104	0.248301	2.94304	up	hsa_circRNA_104774	hsa_circ_0087023	circBase	chr9	-	36369715	36376124	exonic	NM_022781	RNF38	TACATGATCAGAGTGAAGATAGTCCAAGTCCTAAGAGACAGCGCCTCTCTCATTCAGTCT	682.083	96.1667	8.11806	6.56075	2666	103	113	65	282	863.5	57	55	54	61	69.5	280.5	9.28576	7.39901	7.81642	6.78341	8.95513	8.46862	6.50746	6.26007	6.2801	6.36504	7.01481	6.93704
ASCRP3010782	0.0180293	0.257015	2.14677	up	hsa_circRNA_001462	hsa_circ_0001462	circBase	chr5	-	465246	465357	antisense	NM_007277	EXOC3	TACTCCACCACCACGCGCCGCTGCTCTGCCTCCCTAACCATCTTCTCGGCACCCTCCTTG	9693.58	2533.83	12.5035	11.4013	35286	3743	900	1299.5	2142	14791	664.5	688	486.5	445	440	12479	12.9737	13.4016	11.3135	12.3433	12.0936	12.895	11.3971	11.7458	11.5007	10.4948	10.9388	12.3305
ASCRP3011027	0.00166997	0.239029	2.28356	up	hsa_circRNA_102715	hsa_circ_0003478	circBase	chr2	+	47202111	47206046	exonic	NM_020458	TTC7A	TATGTGAAAAACCTGAAGAAGGGGCCTCTCTCTGGAACGCCTACCCAACTCCATCGCCTC	3680.17	756.583	10.9237	9.73237	12342	446.5	715	248	1908	6421.5	268	193	188	149.5	286	3455	11.4465	10.4918	11.0327	9.40804	11.9806	11.1824	9.98428	9.54035	9.56734	8.49731	10.1512	10.6537
ASCRP3011079	0.0169009	0.257015	2.04223	up	hsa_circRNA_400046	hsa_circ_0092357	circBase	chr19	-	11342991	11343191	intronic	ENST00000294618	DOCK6	TATTTCATGCTGCTTTCCCTGCCCTCCACTGGGGATGCACAGACTTACAGGGGTGTGTAT	5748.67	2129.92	11.5142	10.484	20188.5	1151	489	632.5	1024	11007	325	352	250	244	234	11374.5	12.0936	11.8904	10.4076	11.2036	11.1162	12.3737	10.4355	10.8144	10.2714	9.45136	9.73508	12.1966
ASCRP3011205	0.0181416	0.257015	2.55066	up	hsa_circRNA_100668	hsa_circ_0019607	circBase	chr10	-	103552595	103570071	exonic	NM_012215	MGEA5	TCAGACCTTATTTTCCTAAGGATGAGAGCAACTTATGACTCTCATCTCTGCTGCACGAGA	414.5	68.25	7.52163	6.17076	1534	77	90	43	238	505	48	52	51	55.5	62	141	8.58858	6.6647	7.41015	6.09618	8.59333	7.77684	5.86592	5.92644	5.99782	6.19961	6.85544	6.17932
ASCRP3011252	0.0227955	0.257015	2.25071	up	hsa_circRNA_103506	hsa_circ_0001360	circBase	chr3	-	169863210	169867032	exonic	NM_024947	PHC3	TCAGTCTGCAGCTACTCAGATCAACCTCTCCACTTCTCCTACACCTGCACAGTTAATAAG	3685.92	1008.25	10.8117	9.6413	12293	430	323	597	733	7739.5	260	246	167	162	144	5070.5	11.4343	10.4586	9.71125	11.1076	10.5655	11.5929	9.85335	9.99198	9.41541	8.69434	8.75305	11.1397
ASCRP3011389	0.0168547	0.257015	6.66841	up	hsa_circRNA_000167	hsa_circ_0000518	circBase	chr14	-	20811404	20811554	sense overlapping	NR_002312	RPPH1	TCCCTGAGCTTCGGGGAGGTGAGTTCCCAGAGAACGGGGCTCCGCGCGAGCTCATCAGTG	6769.67	97.1667	10.1426	7.40523	37083.5	2196	146.5	457	659	76	78.5	180	69.5	88	101	66	13.0722	12.6031	8.29154	10.5951	10.4076	5.88586	7.31984	9.37002	6.99325	7.20449	7.90161	5.64214
ASCRP3011706	0.00859053	0.257015	3.36429	up	hsa_circRNA_000432	hsa_circ_0000432	circBase	chr12	+	102542007	102559661	exonic	NM_017915	PARPBP	TCTTGGAGAAATACCAAACCCAAGCACAGTGGAGAATTTACAGTCTCTCTCAGTGATGTT	2293.92	284.333	9.87458	8.12427	8217	247	460	78	1179	3582.5	149	105	83	74.5	126	1168.5	10.7831	9.32387	10.3036	7.21479	11.2706	10.3515	8.70359	7.98994	7.5122	7.02286	8.4231	9.09393
ASCRP3012131	0.033174	0.257015	2.20312	up	hsa_circRNA_052341	hsa_circ_0052341	circBase	chr19	+	58898635	58906171	exonic	NM_001009	RPS5	TGCCCAATAAACCTGTCTGCCCTTTGGGGCAGTCCCAGCCACTCTTCCTGTCTGTACCAG	1356.17	192	8.57836	7.43881	6450	177	104	109	184	1113	84	89	74	70	67	768	10.4189	8.67359	7.62197	7.8158	8.14049	8.79938	7.43998	7.62447	7.2369	6.85433	7.05123	8.42598
ASCRP3012146	0.00248649	0.239029	2.50245	up	hsa_circRNA_405383		25070500	chr15	+	71193260	71229161	exonic	NM_017691	LRRC49	TGCCTCCAACATCTCTTTCTCAGCTTTAACAATATATCTAGGTGATCATATTAATTTGGT	725.667	214.5	8.45329	7.12995	2183	133	126	100	260	1552	83.5	70	65	56	56	956.5	9.02199	7.989	8.00513	7.67299	8.80517	9.22548	7.47188	6.8636	6.76841	6.34163	6.57114	8.76304
ASCRP3012262	0.00829298	0.257015	2.44492	up	hsa_circRNA_026445	hsa_circ_0026445	circBase	chr12	-	52908358	52914243	exonic	NM_000424	KRT5	TGCTTTTATAATATAATCGACAGCTCTCTCGCCCAGCCCAGTTCTGGAAGGGATAAAAAG	2725.25	807.25	10.5276	9.23786	8685.5	390	384	330.5	1010.5	5551	168	172.5	157	131	162	4053	10.8986	10.2658	9.98024	9.96429	11.0833	10.9736	8.97246	9.22618	9.15826	8.22948	9.01445	10.8263
ASCRP3012426	0.00185916	0.239029	4.20783	up	hsa_circRNA_104600	hsa_circ_0005927	circBase	chr8	+	42259305	42260979	exonic	NM_005662	VDAC3	TGGCATTGCTGCTAAGTACATGCTGGATTGTAGAACTTCTCTCTCTAAAGAAGAGTGGGA	4227.5	720.417	11.3318	9.2587	13423	836	1110	307	3401	6288	215	142.5	133	108	274	3450	11.5182	11.4043	11.5264	9.84197	12.5566	11.1432	9.56428	8.89149	8.60101	7.74588	10.0958	10.6537
ASCRP3012811	0.00132697	0.235328	5.86306	up	hsa_circRNA_069718	hsa_circ_0069718	circBase	chr4	+	52729602	52765544	exonic	NM_015115	DCUN1D4	TTACAGATATGCGTTTGACTTTGCACGGATTTTCAGCTGAACTCTCATCTCTCAACACTG	1857.5	187.5	9.7775	7.22585	6669	246	366	112	1233	2519	80	66	58	64	94.5	762.5	10.4773	9.28166	9.86229	7.86715	11.3186	9.85803	7.39695	6.8636	6.37865	6.49533	7.81159	8.40897
ASCRP3013016	0.0154542	0.257015	2.24997	up	hsa_circRNA_404841		25070500	chr11	-	8759016	8759820	intronic	ENST00000313726	ST5	TTCCTACCTCTCTACCAAAACCTCTCTTCGTCAGGTCACATGATCAACTGAAGCGTAAAG	1758.58	670.583	9.69116	8.52126	4557	229	231	183	616	4735.5	139	125.5	99	100.5	101.5	3458	9.98428	9.13787	9.1425	8.82254	10.2901	10.7697	8.69666	8.54165	7.82747	7.56969	7.83114	10.661
ASCRP3013169	0.0257246	0.257015	2.03954	up	hsa_circRNA_100970	hsa_circ_0024604	circBase	chr11	+	120276826	120278532	exonic	NM_015313	ARHGEF12	TTGAGCGCATTGCATCACATGATTTTGACCCCACAGGTTTCCCCTCAAAAAACCTATAAG	1096.83	268.5	8.91646	7.88821	4273	225	116	169	231	1567	87	101	87	96	89	1151	9.90352	9.15473	7.95374	8.66162	8.5817	9.24344	7.51421	7.87687	7.65423	7.50345	7.7083	9.07221
ASCRP3013244	0.00168975	0.239029	4.52722	up	hsa_circRNA_038632	hsa_circ_0038632	circBase	chr16	+	23691404	23701688	exonic	NM_005030	PLK1	TTGGCTTTATGCACATTAAACAGATGTGAATATTCTCTCTCCTGGAGCTGCACAAGAGGA	2913.17	475.667	10.5413	8.36263	9763	372	519	184	1703	4938	134	107	87	81	148	2297	11.0963	10.1819	10.4933	8.82982	11.8199	10.8263	8.57588	8.01725	7.56314	7.12013	8.78153	10.1178
ASCRP3013409	0.00317128	0.239029	2.48159	up	hsa_circRNA_005086	hsa_circ_0005086	circBase	chr12	+	121002874	121004783	exonic	NM_014868	RNF10	TTTCTCCTCTCAGCAGAAGTCCAGGTTCCCATGCAGGATGTTCGACAGCGTCACAGATAT	668.917	257.75	8.64989	7.33862	1519.5	173.5	155	118	260.5	1787	89	84	62	58.5	65	1188	8.57588	8.61211	8.4676	8.01983	8.79079	9.43312	7.56602	7.43115	6.53673	6.38302	6.99419	9.12064
ASCRP3000125	0.0277775	0.257015	3.77069	down	hsa_circRNA_066869	hsa_circ_0066869	circBase	chr3	-	119176864	119182471	sense overlapping	NM_018266	TMEM39A	AAACAGTGTGGTGGTATCCTTACAATCATCCTGCTTCTTGTACATCACTGACGTCTGCTC	466.583	1163.08	9.14024	11.0551	694	283.5	894	371	402	155	872.5	443	565	3675	1200	223	7.64259	9.61415	11.3058	10.186	9.58549	6.50746	11.8199	11.1123	11.7231	12.8458	12.1746	6.65466
ASCRP3000406	0.0245422	0.257015	4.09016	down	hsa_circRNA_092392	hsa_circ_0000368	circBase	chr11	+	128628009	128638167	exonic	NM_002017	FLI1	AACATGACCACCAACGAGAGGAGAGTCATCGTCCCCGCAGGAGGCTCTGTCGGTGGTGAG	291.333	882.417	8.23028	10.2624	437	511.5	99.5	497	90	113	525	734	143	3359	374.5	159	7.13953	10.7286	7.63043	10.7667	6.88666	6.22974	11.1432	11.8199	8.87341	12.7178	10.6877	6.33264
ASCRP3000513	0.0346245	0.257015	2.21303	down	hsa_circRNA_103361	hsa_circ_0001296	circBase	chr3	-	47719687	47727660	exonic	NM_003074	SMARCC1	AACTTGACTGGAGATGTGTGTGCTGTGATGAGGAAGATGAAGATCCTGCCAAAGGTGATC	6492.33	7113.67	12.2843	13.4304	12243	2401.5	11112	4471.5	8242	484	7842	4327.5	6847	13478	8795	1392.5	11.4264	12.7504	14.3089	13.6607	13.8418	7.71796	14.1785	13.9352	14.2372	14.5376	14.3589	9.3348
ASCRP3000696	0.0304514	0.257015	3.37658	down	hsa_circRNA_103224	hsa_circ_0063329	circBase	chr22	-	38894089	38894578	exonic	NM_006386	DDX17	AAGGGGAGATGGCCCAATCAATATGTAATGGATGTGTTGATGGATCAGCACTTTACAGAA	167.25	268.5	7.77044	9.526	98	257.5	171	222	104	151	241	313	357	298	224	178	5.89144	9.39921	8.60101	9.20515	7.04819	6.47762	9.73962	10.6069	10.9622	9.74267	9.63739	6.46728
ASCRP3000710	0.0437732	0.260297	3.08191	down	hsa_circRNA_104400	hsa_circ_0006944	circBase	chr7	+	74119495	74131270	exonic	NM_001518	GTF2I	AAGTACCAGCAGAAGGTGGTCGTGTGATGGTAACAGATGCTGACAGGTCAATACTATCTC	459.583	687	8.80672	10.4305	673	188	1165.5	258	408	65	548	256	461.5	1742	1022	92.5	7.6086	8.77263	11.603	9.51969	9.5811	5.75527	11.2078	10.1875	11.4091	12.052	11.9085	5.81832
ASCRP3000749	0.0182166	0.257015	2.27429	down	hsa_circRNA_101167	hsa_circ_0005916	circBase	chr12	+	117402501	117426674	exonic	NM_012174	FBXW8	AAGTTGCTTTTGGTGTACAGGGTCTGGGATGGGTGTACGAAGGAAGCAAGATATACATCA	166.417	188.167	7.50092	8.68634	321.5	121	240.5	96	128.5	91	147	124	171	300.5	186	200.5	6.841	7.77897	9.20311	7.62432	7.50531	6.05281	8.73792	8.44341	9.36502	9.7467	9.28335	6.54162
ASCRP3000759	0.0352616	0.257276	5.7368	down	hsa_circRNA_043602	hsa_circ_0043602	circBase	chr17	-	39679868	39925459	exonic	uc010wfs.2	JUP	AATAAAAATTTATGGTCCAAGGGAGTGGTGGTGACCAAGGCGGCCATGATTGTGAACCAG	282.75	1400.08	8.37928	10.8995	232	440	608.5	205.5	135	75.5	776	736	442.5	5560	813	73	6.54816	10.4862	10.753	9.093	7.58928	5.80602	11.6424	11.834	11.3545	13.2287	11.603	5.73458
ASCRP3000907	0.0138645	0.257015	3.88586	down	hsa_circRNA_406821		25070500	chr6	+	109175427	109197553	exonic	NM_032131	ARMC2	AATGTTCAAAGGAACAACATCTTTACCATCTCATCTCAAGAATGGAGGGGTGTGGTGTCT	240	375.5	8.06909	10.0273	364	283	246	104.5	139	303.5	424	469	254	494	233	379	6.96547	9.62203	9.24646	7.77603	7.63549	7.16904	10.7997	11.1962	10.3961	10.6877	9.72197	7.36236
ASCRP3001163	0.0274044	0.257015	2.09639	down	hsa_circRNA_405952		25070500	chr2	-	122125405	122135069	sense overlapping	NM_015282	CLASP1	ACAGTGTGCTGTGCTGCAGGTTATCCCTAGGCTAAAAGAGAACTCTGTATGAGTTAAATG	1048.58	938.25	10.1234	11.1913	2493	372	1494	534	1069	329.5	881.5	409.5	709	1895	1143.5	591	9.1936	10.1909	11.9456	10.9654	11.1881	7.25655	11.8301	11.0311	12.0448	12.1608	12.0757	8.00513
ASCRP3001278	0.0296697	0.257015	5.65609	down	hsa_circRNA_007809	hsa_circ_0007809	circBase	chr14	+	50190591	50192487	exonic	NM_172193	KLHDC1	ACCAGAAATTAAAACTAATATATTTTGGTGGTTATGGGTGTAGGAGACACAGTGAACTCC	115.667	585.167	6.9819	9.4817	142	259	92	74.5	68.5	58	307	440	109	2391	180	84	6.12197	9.44499	7.43309	7.10935	6.18307	5.5989	10.2901	11.0936	8.00513	12.4107	9.27876	5.81191
ASCRP3001340	0.0248797	0.257015	5.8051	down	hsa_circRNA_011538	hsa_circ_0011538	circBase	chr1	+	35824525	35855699	exonic	NM_005095	ZMYM4	ACCCGCCTTCACAAAATAATGCAGGTGGTGGTATCATGGATACAGAAATGTCTGAAGATA	267.417	828.167	8.21228	10.7496	200	258	416.5	106.5	146	477.5	488	316	372	2603	603.5	586.5	6.42292	9.43312	10.153	7.828	7.7413	7.69528	11.0668	10.6491	11.0733	12.4871	11.233	7.9883
ASCRP3001429	0.0257887	0.257015	5.18937	down	hsa_circRNA_406225		25070500	chr3	-	11849306	11858811	exonic	NR_104314	TAMM41	ACGAAAGGCATTTTTACTGCTGGTGACTTTCGGATGGTGGTTGGAGAAGATAAAACAAAA	252.667	716.083	8.13398	10.5095	364	223	533	122	209.5	64.5	778	291	481	1929	726.5	91	6.96082	9.12064	10.5655	8.06568	8.38854	5.70269	11.6645	10.4948	11.4645	12.2104	11.3989	5.82415
ASCRP3001498	0.0320875	0.257015	6.06767	down	hsa_circRNA_102046	hsa_circ_0043256	circBase	chr17	-	35604934	35609962	exonic	NM_198834	ACACA	ACTACGTATATGAAAGAGGAAGTGGATAGAAACATGGTGGTGGCTTTGAAGGAGCTGTCT	207.25	727.75	7.82503	10.4262	173	227	548.5	86	145	64	531	305.5	454	2273	732	71	6.3186	9.18763	10.6092	7.40642	7.75058	5.67772	11.1757	10.5355	11.3913	12.3629	11.4139	5.67772
ASCRP3001685	0.0420319	0.260297	4.20712	down	hsa_circRNA_102704	hsa_circ_0054254	circBase	chr2	+	42543101	42544664	exonic	NM_019063	EML4	AGAAAATATAGCAGATATGGAAGGTGCACTGTGGTTTGTTCTGGATGCAGAAACCAGAGA	83.5	403.833	6.55646	8.62929	105.5	149	53	72.5	56	65	183	250	57	1739	114	80	5.9524	8.25579	6.30444	7.10935	5.98837	5.72837	9.19303	10.1228	6.48477	12.0448	8.19974	5.73064
ASCRP3001884	0.0172818	0.257015	2.9154	down	hsa_circRNA_102602	hsa_circ_0052318	circBase	chr19	-	58436990	58439415	exonic	NM_133460	ZNF418	AGAGGAATTGGTTGTTGGTGTGGATCAGAAGATGAGGAGGCACCTTCTAAGAAGAGCATT	520.417	581.583	8.99076	10.5345	1114	271	1000	197.5	435	105	616.5	305	559	1091.5	650	267.5	8.19342	9.51526	11.4139	9.01654	9.66242	6.14305	11.3362	10.54	11.678	11.418	11.3348	6.89974
ASCRP3001934	0.0406013	0.260297	2.25494	down	hsa_circRNA_002919	hsa_circ_0002919	circBase	chr5	+	115202366	115205825	exonic	NM_001284	AP3S1	AGATCTAATTCAAAGTGAAGATACACAACAGCAAATCATCAGGGAGACTTTCCATTTGGT	140.583	172.75	7.47629	8.64938	143	138	115	212	118.5	117	132	170.5	204	169.5	161	199.5	6.16551	8.06145	7.86565	9.16341	7.33378	6.26795	8.51579	9.2548	9.82414	8.78263	8.99007	6.52884
ASCRP3001964	0.0182883	0.257015	2.00829	down	hsa_circRNA_074183	hsa_circ_0074183	circBase	chr5	+	138611809	138614818	exonic	NM_199189	MATR3	AGATGTCTGACAGCCCTGTGTGACACCAAGATAAGTAACAGAGGCTGGCTGTGGCAGATG	497.333	411.917	9.06784	10.0738	1138	306	461	231	718	130	307	292	315.5	559	813	185	8.21616	9.7413	10.3335	9.29526	10.5091	6.31175	10.3076	10.4995	10.733	10.7997	11.6152	6.48788
ASCRP3002016	0.047362	0.260297	2.55887	down	hsa_circRNA_003101	hsa_circ_0003101	circBase	chr3	+	66286967	66313803	exonic	NM_173471	SLC25A26	AGCACAGTTTTAAGAGAGGCTGGTGGGGTAGCAGGTGTTTCTGTTGACTTGATATTATTT	121.333	170.75	7.08106	8.43656	172	97	210.5	72	92	84.5	131.5	108	137	321	174.5	152.5	6.28983	7.30122	8.96376	7.02131	6.91759	5.99263	8.47588	8.11584	8.69085	9.92195	9.17385	6.24101
ASCRP3002040	0.0308412	0.257015	5.01261	down	hsa_circRNA_101957	hsa_circ_0003239	circBase	chr17	-	4186092	4200109	exonic	NM_003342	UBE2G1	AGCAGCTAGTAACTTCACTTATTTCAGGTGAAGGTGGTGTTTTTAAGGCTCATCTTACTT	137.667	588.5	7.18638	9.51194	217	282	97.5	107	60	62.5	305	396	95.5	2403.5	218	113	6.48788	9.58255	7.56314	7.80328	6.02673	5.6547	10.2969	11.0069	7.72843	12.4202	9.59251	6.02673
ASCRP3002172	0.0381723	0.259261	2.25236	down	hsa_circRNA_092523	hsa_circ_0001255	circBase	chr22	+	50618381	50618469	sense overlapping	NM_052839	PANX2	AGCTTGAGTGGGAGTGTGTGAGCGTGAGCGAGCGGGTGTGTATGTACGAGTGTGCACGTG	3802.33	4406.75	11.3325	12.504	6946	1134	9449	1663.5	3489.5	132	4403	1769.5	4021	9560.5	6385.5	301	10.5544	11.8672	13.978	12.6125	12.5957	6.38737	13.4652	12.895	13.7736	13.8418	14.0061	7.04211
ASCRP3002278	0.0452703	0.260297	3.7663	down	hsa_circRNA_406237		25070500	chr3	+	16336362	16345099	exonic	uc003cax.3	OXNAD1	AGGCAGAAAAAATAAAGAGGGTTGATTTCTTTATTCCAGGAGTCTCTGTGGTTGGTGGGT	1021.67	2181.17	9.52612	11.4393	1987	1972	219	1683.5	157	111.5	1658	2239	344	7518	1188	140	8.90121	12.506	9.04743	12.6417	7.83061	6.22974	12.6417	13.136	10.9116	13.614	12.1608	6.1714
ASCRP3002315	0.0256525	0.257015	2.75632	down	hsa_circRNA_092435	hsa_circ_0000696	circBase	chr16	-	47001424	47002076	exonic	NM_005880	DNAJA2	AGGGATGGTACAACAGATGCAGTCTGTGTGCTCTGATTGTAATGGAGAAGAGTATCTTTA	358.917	422.833	8.45124	9.91398	932	146	447	189.5	344	95	320	257	253	1152	405	150	7.99441	8.15089	10.2714	8.88623	9.32471	6.07979	10.4011	10.2033	10.2714	11.5536	10.8075	6.24699
ASCRP3002358	0.00901234	0.257015	2.02499	down	hsa_circRNA_400102	hsa_circ_0092354	circBase	chr9	-	139270332	139270572	intronic	ENST00000298532	SNAPC4	AGGTTTACCAAGCAGACTGGGCGTGGCCGGCGCTGGGGTGGTCTTGGCATAGGCTCATTC	334.167	309.75	8.57276	9.59068	678	215	349.5	203.5	449	110	202.5	205.5	250.5	388	609.5	202.5	7.61538	9.02522	9.83702	9.04048	9.7263	6.19218	9.41541	9.68502	10.2714	10.3295	11.2607	6.58206
ASCRP3002476	0.0353586	0.257276	5.85275	down	hsa_circRNA_407205		25070500	chr9	+	99481790	99483412	sense overlapping	ENST00000423924	RP11-535M15.1	AGTGGGAGATTTGGAACAGCTTTGAGAAGAGCAAGGTGGTGGTTATTTAATGGGTATTTG	397.667	1631.5	8.74656	11.2957	257	546	1049	231.5	247.5	55	1230	729	830.5	5506.5	1407	86	6.62261	10.8199	11.4672	9.30499	8.69955	5.56514	12.3036	11.8162	12.2235	13.2187	12.3842	5.82785
ASCRP3002568	0.023303	0.257015	2.21988	down	hsa_circRNA_000950	hsa_circ_0001525	circBase	chr5	+	131761180	131761386	intronic	ENST00000337752	C5orf56	ATAACCTGTTTGAACTGCTTAACATGGGAGATGTCCACACACAGTCATACCTGTGTTTGA	99	124.333	6.80861	7.95909	95	126	63	108.5	68	133.5	91.5	134	141	150	99.5	130	5.86024	7.87737	6.72987	7.8368	6.18307	6.36431	7.73245	8.68386	8.75569	8.5243	7.90884	6.14943
ASCRP3002629	0.0130077	0.257015	2.43405	down	hsa_circRNA_402188		25242744	chr2	+	27862909	27870810	exonic	NM_007266	GPN1	ATACTGATGACATTGACCACAGAGGTGGTGGGTGTCTCTGCTGTTCTGGGTACTGGATTA	1255.08	1538.17	10.3758	11.6591	3396.5	529	1453	548	1093	511	1049	851	828	4357	1489	655	9.59158	10.7742	11.9115	10.985	11.1975	7.79487	12.0113	12.0338	12.2471	12.9688	12.506	8.18789
ASCRP3002809	0.0382264	0.259261	3.63318	down	hsa_circRNA_007743	hsa_circ_0007743	circBase	chr17	+	13977639	13980373	exonic	NM_001303	COX10	ATCCAAAATCAAACTCACAGGTTGCGTAGGAGGCTCTGTCTGGTATCTTGAAAGAAGAAC	148.083	475.333	7.28891	9.15014	260.5	214	75	126	83	130	250	320	88	1920	143	131	6.63383	9.02522	7.05569	8.13467	6.5238	6.36025	9.83807	10.667	7.41549	12.1806	8.66355	6.13619
ASCRP3002830	0.0293208	0.257015	2.28874	down	hsa_circRNA_025750	hsa_circ_0025750	circBase	chr12	+	29446232	29450133	exonic	NM_018099	FAR2	ATCCGTGCCCTGTGGAGCCAAAAAAAATCATTGATTCCCTTGACTATTTGAGAAAGTCAA	345.5	437.75	8.30563	9.50018	725	223	124	156	220	625	212	244	124.5	1046.5	152	847.5	7.68711	9.06549	8.03087	8.53794	8.4538	8.05857	9.52794	10.1146	8.53178	11.3771	8.86666	8.58295
ASCRP3003196	0.0466009	0.260297	2.01708	down	hsa_circRNA_401033		25242744	chr12	-	107393328	107393860	exonic	NM_004075	CRY1	ATTAGTTGGGAAGAAGGAATGAAGGCTTGGGTGGCAAATTTTGAAAGACCTCGAATGAAT	531.75	504.083	9.32803	10.3403	810	355.5	782	367	785	91	372.5	336	420	641.5	1073	181.5	7.81618	10.0333	11.1477	10.1724	10.753	6.04553	10.6069	10.7572	11.2739	10.9736	11.9533	6.47694
ASCRP3003254	0.0245749	0.257015	4.70603	down	hsa_circRNA_102305	hsa_circ_0046968	circBase	chr18	+	12420323	12421628	exonic	NM_006553	SLMO1	ATTCTGTGGTGGATCCAGTGGAAAAGAAAATGGAACTTTGTTCTACCAATCCACCCGTGG	159.917	758.583	7.35479	9.5893	154.5	333	66	285	56	65	420.5	587	77	3173	195.5	98.5	6.20455	9.83438	6.62389	9.72463	5.96834	5.77294	10.8161	11.5383	7.27788	12.6578	9.37002	5.87567
ASCRP3003275	0.0337074	0.257015	4.06074	down	hsa_circRNA_003179	hsa_circ_0003179	circBase	chr3	-	101389973	101391057	exonic	NM_014415	ZBTB11	ATTGAGAAAGGAGCTGTTTCCAGTCATGAGGCTGTGGTGGATCTTTCTGGTATATTGAAG	188.5	517.583	7.75235	9.77409	274	134	314	108	178	123	259	263	199	1920.5	310	154	6.70814	8.03977	9.63675	7.8158	8.05432	6.25929	9.84945	10.2526	9.73412	12.1966	10.3166	6.29523
ASCRP3003355	0.0470584	0.260297	3.34328	down	hsa_circRNA_103889	hsa_circ_0001497	circBase	chr5	-	74046403	74047318	exonic	NM_032380	GFM2	ATTTGATGCCTCTGCTGGTGTAGAGATGTTGATGATGGAGACACAGTGACAGATTTCATG	323.583	842.5	8.40203	10.1433	450	592	101	391	103.5	304	653	838	105.5	2903	242.5	313	7.16411	10.9981	7.65612	10.3107	7.08755	7.19555	11.38	11.9806	8.0295	12.5841	9.80357	7.08207
ASCRP3003512	0.0222868	0.257015	4.45852	down	hsa_circRNA_001587	hsa_circ_0000979	circBase	chr2	+	19042277	19042456	intronic	TCONS_00003590	XLOC_001374	CAACAATGGAGTGGTGGTAGGTTCCCATGAGTGTTTGCAATGGTGGGGTGGTGAGGGATG	919.25	2828.33	10.037	12.1936	1069	921	2140	530.5	522	333	1840.5	1292	1324	9778	2062.5	673	8.1629	11.5702	12.3586	10.9116	9.92195	7.29692	12.7457	12.5355	12.8252	13.874	12.9529	8.22817
ASCRP3003562	0.0282208	0.257015	2.86056	down	hsa_circRNA_405685		25070500	chr18	-	44617544	44623775	sense overlapping	ENST00000592747	RP11-49K24.4	CAACCCTCAGGATCCACACATCTGTGTATCTCACTGTCGGTGTGGTGTTTGATTTTCTGG	903.667	1269.67	9.76817	11.2845	1869	354	1899	421.5	725.5	153	984	614	866	3300	1647	207	8.82254	10.0489	12.2235	10.4717	10.5544	6.48788	11.9202	11.6152	12.3012	12.6751	12.6187	6.5763
ASCRP3003668	0.0385471	0.259261	5.04057	down	hsa_circRNA_007507	hsa_circ_0007507	circBase	chr5	+	86627164	86633908	exonic	NM_002890	RASA1	CAAGGCCTTATTGTTGAAGACCTAGTAGAAGAGGTGGTGGTATCACGGAAAACTTGACAG	221.917	632	7.97746	10.311	181	341	496	97.5	153	63	425	306	413	1991	575	82	6.34089	9.94188	10.4295	7.68157	7.80433	5.66654	10.8427	10.5655	11.2628	12.2519	11.1881	5.75527
ASCRP3003699	0.0295765	0.257015	3.59509	down	hsa_circRNA_036906	hsa_circ_0036906	circBase	chr15	+	91491883	91497323	exonic	NM_018671	UNC45A	CAATAAAAGTGTGTAGAACTCCATTGGAGGAGAGGTCAGTGCTCTTTGCGGTGGCCTCAG	97.8333	317.833	6.68518	8.53121	144	170	58	94	53	68	144	256.5	72	1241	106	87.5	6.16383	8.51579	6.22974	7.55183	5.82785	5.82203	8.67447	10.2033	6.81391	11.733	7.99901	5.76358
ASCRP3003711	0.0437592	0.260297	2.22143	down	hsa_circRNA_000942	hsa_circ_0001303	circBase	chr3	+	49849197	49849279	antisense	NM_003335	UBA7	CAATAAATGACAGAGGCTGGGGTGTTGGGAGATCAGACTTGGATTTGTGAATGGTCATTG	128.417	160.083	7.14532	8.29681	200	91	205.5	79	118	77	119	91	142	315.5	163	130	6.43525	7.05145	8.94223	7.15152	7.38144	5.91005	8.21293	7.75951	8.87341	9.84756	8.96551	6.12197
ASCRP3003748	0.04036	0.260297	2.17648	down	hsa_circRNA_101474	hsa_circ_0034510	circBase	chr15	+	39882005	39882224	exonic	NM_003246	THBS1	CAATGAGAACCTGGTGTGCGTGGCCAATGCGACTTACCACTGCAAAAAGGTGTGCAAGCC	186.667	212.917	7.62513	8.74713	299	85	370	130	151	85	127	87	229.5	486	229	119	6.77157	7.13302	9.91012	8.16685	7.81344	5.9558	8.4003	7.60785	10.1162	10.6295	9.70031	6.02857
ASCRP3003769	0.031188	0.257015	4.68814	down	hsa_circRNA_005255	hsa_circ_0005255	circBase	chr3	-	48019354	48040369	exonic	NM_002375	MAP4	CAATGGTGGTCATGGAGTAGAAGGGAGCGATACTACAGGCAGTTGCAGTGGTGCAGAATG	112.167	481.667	6.93254	9.16155	156	213	68	110	61.5	64.5	273	356	83	1957	160	61	6.19836	9.02522	6.86787	7.89363	5.89144	5.71872	10.0581	10.85	7.2369	12.2303	8.97963	5.61429
ASCRP3003771	0.0346591	0.257015	4.23498	down	hsa_circRNA_101206	hsa_circ_0029377	circBase	chr12	+	125599022	125603311	exonic	NM_023928	AACS	CAATGTGCTCTGGGACCTGGTTGACAGGATAGGGGCACCCTCATCCAGCATCTGAAGGAG	283.083	1086.25	8.20253	10.2849	349	554	85.5	410	89	211	713	962	117.5	4231.5	293.5	200	6.91304	10.876	7.39052	10.3979	6.80788	6.82986	11.521	12.1675	8.32274	12.9304	10.1947	6.57304
ASCRP3003952	0.0381298	0.259261	3.07523	down	hsa_circRNA_000274	hsa_circ_0000919	circBase	chr19	-	19760861	19761115	intronic	ENST00000291503	ATP13A1	CACCTGGGTGGGTAGGGAGGTGAGGGCCTGGTGTGGGGTTTCCCAAGGAGAGCGCAATAG	818.833	1113.17	9.65517	11.2759	1142	336	2193	291	637	314	841	444	824	2648	1459.5	462.5	8.22417	9.92924	12.44	9.76125	10.3515	7.22479	11.7375	11.1021	12.2104	12.5126	12.4236	7.66894
ASCRP3004075	0.0419611	0.260297	2.66973	down	hsa_circRNA_102504	hsa_circ_0050386	circBase	chr19	-	33113327	33116872	exonic	NM_032139	ANKRD27	CAGAACAGACTGAAGGAGACGCCCCTCAAGTGTGCATTAAACTCAAAGCTGCTGCTGCTG	332.417	404.917	8.77895	10.1956	241	330	256	390	281.5	496	291	330.5	404	401.5	355.5	647	6.58381	9.83438	9.2688	10.3107	8.93279	7.74316	10.1773	10.7046	11.2117	10.3767	10.5372	8.16634
ASCRP3004176	0.045933	0.260297	2.12106	down	hsa_circRNA_101832	hsa_circ_0039857	circBase	chr16	-	67761229	67771938	exonic	NM_020850	RANBP10	CAGAGGGAACCTGTGTGTGCTGCCCTCAACAGCGCCATTTTAGGTATAGCCTTCACAGAC	594.25	488.417	9.25547	10.3403	1407.5	204.5	785	257	459	452.5	453	246	318	816	514	583.5	8.47479	8.99125	11.1619	9.52558	9.75827	7.62105	10.9654	10.0298	10.7802	11.1962	11.0912	7.9787
ASCRP3004334	0.038667	0.259261	5.21107	down	hsa_circRNA_006795	hsa_circ_0006795	circBase	chr16	-	19717913	19722762	sense overlapping	NM_001012991	KNOP1	CAGGAGAACGAGAAACAGACACGGACTTAGAGGTGGTGTTGGAAAAAAAAGGCAACATGG	191.75	923.667	7.76663	10.1482	240.5	406	211	147	84	62	485	671	151	3831	329	75	6.57404	10.3227	9.02094	8.43259	6.65865	5.59084	11.0515	11.7152	9.07634	12.8578	10.45	5.73851
ASCRP3004460	0.0308786	0.257015	2.33086	down	hsa_circRNA_022917	hsa_circ_0022917	circBase	chr11	-	65638006	65638129	exonic	NM_016938	EFEMP2	CAGTGCACCTGCCCTGATGGTTACCGCAAGATCGGGCCCGAGTGTGTGGATGTGGACGAG	1122.25	951	9.89354	11.1144	3371	285.5	1719	391	609	358	808	374.5	689.5	2047	1367	420	9.58298	9.64286	12.1552	10.3455	10.2678	7.36684	11.671	10.8986	11.9934	12.2674	12.3433	7.51266
ASCRP3004461	0.0457518	0.260297	2.37178	down	hsa_circRNA_101306	hsa_circ_0031017	circBase	chr13	+	114149816	114175048	exonic	NM_017905	TMCO3	CAGTGCATCTTCTAGCTGAAAATGTGTGTCTGACATGCAAGCTCAGTGGGGCAGAGACCC	278.5	257.417	8.05282	9.29879	650	93	414	152.5	284.5	77	259	161	197	483	326.5	118	7.56726	7.23655	10.1446	8.46063	8.99785	5.91005	9.90267	9.14844	9.68502	10.619	10.4058	6.0318
ASCRP3004481	0.0478061	0.260297	2.04529	down	hsa_circRNA_005019	hsa_circ_0005019	circBase	chr15	-	101775286	101775782	exonic	NM_014918	CHSY1	CAGTGTGTCTGGTCTTATGAGAACATGGTCCAAGACAATTCCTGGGAAAGTTCAGTTCTT	1183.58	1006.25	10.1622	11.1945	2835.5	346	1659	863	1229	169	1057.5	589	759	2068	1280	284	9.35395	9.98024	12.0757	11.6645	11.3135	6.58525	12.0448	11.5577	12.0936	12.2918	12.2303	6.94873
ASCRP3004612	0.0313008	0.257015	2.91714	down	hsa_circRNA_401698		25242744	chr17	+	4799487	4799883	exonic	NM_015716	MINK1	CATCATTAAGGATGTGGTGCTGCAGTGGGGGGAGATGCCTACTTCTGTGGTCCTTTGCCG	197.75	267.25	7.81543	9.35999	239.5	136	386.5	113.5	177	134	198.5	145	239	508	317	196	6.55403	8.0541	10.0033	7.90337	8.00501	6.37278	9.39444	8.97426	10.1688	10.7119	10.3695	6.54098
ASCRP3004651	0.0310372	0.257015	5.45963	down	hsa_circRNA_100850	hsa_circ_0006857	circBase	chr11	+	66006274	66006748	exonic	NM_018026	PACS1	CATCTATGAGCAGCGCCCTGGCCATCGTGGGGTGGTGAAGGTGGGTCTGGTTGAAGACTC	438.333	1263.08	8.81587	11.2647	389	368.5	1233	133.5	336	170	845	521	917	3503	1540.5	252	7.02286	10.1446	11.671	8.19627	9.25878	6.6017	11.7458	11.3504	12.3326	12.7952	12.5666	6.79738
ASCRP3004698	0.0360462	0.257276	6.55913	down	hsa_circRNA_000001	hsa_circ_0000001	circBase	chr1	-	1080738	1080845	intergenic			CATGAAGGTGGTGGGGGTCATGAGGTCACAAGGGGGTCGGCCATGTGATGGGGTTGGGTC	292.5	1275.58	8.29744	11.0109	175.5	312	846.5	115	202	104	880	475	626	4427	1111	134.5	6.33825	9.77054	11.2393	7.96955	8.32011	6.14689	11.8131	11.2117	11.8503	12.9915	12.039	6.16003
ASCRP3004870	0.0334063	0.257015	4.23318	down	hsa_circRNA_016229	hsa_circ_0016229	circBase	chr1	+	206603511	206632293	exonic	NM_015326	SRGAP2	CATTGCTCAGGACTCCAGCCAGGCAATTCCTCTGGTGGTGGAAAGCTGTATCCGGTTTAT	133.167	467	7.22601	9.30775	174	193	100.5	88	76	167.5	201	296	98	1792	188	227	6.32086	8.83147	7.66389	7.4308	6.5238	6.58525	9.34121	10.5056	7.90771	12.0818	9.30318	6.70699
ASCRP3004910	0.0487091	0.260297	2.70418	down	hsa_circRNA_005187	hsa_circ_0005187	circBase	chr5	+	96767447	96775322	sense overlapping	ENST00000504578	RP11-155G15.2	CATTTTCAGTTTGACAAGAGGTAGAATATGGTGATGGGTGCTGTGCAAGAAGAAGGAGGG	226.667	268.583	7.92176	9.35695	378	130	428	109.5	242	72.5	253	151	226	518.5	365	98	6.99969	7.9422	10.1885	7.84735	8.67359	5.87925	9.84625	9.04276	10.0108	10.749	10.6203	5.8726
ASCRP3005222	0.00880979	0.257015	2.34284	down	hsa_circRNA_084753	hsa_circ_0084753	circBase	chr8	-	71499129	71499411	exonic	NM_014294	TRAM1	CCCGCCTGTTTTATTTTAGCAATGAAAAGTATCAGAAAGGGAAGATATTCCTCGTCAGCT	172.917	203.917	7.48667	8.71493	197	167.5	98.5	109	115.5	350	132	165	174	170.5	142	440	6.39572	8.47479	7.5963	7.85655	7.25282	7.34383	8.57588	9.20515	9.42742	8.80073	8.69318	7.58719
ASCRP3005738	0.0290302	0.257015	2.9151	down	hsa_circRNA_077296	hsa_circ_0077296	circBase	chr6	-	89638703	89650899	exonic	NM_003800	RNGTT	CGTCTGTGTGAGCGGTTTAATGAAAGAAATCCACCTGAACTTATAGGAAGATTCTTACCT	344.5	422.667	8.56488	10.1084	559	121.5	602	291	363	130.5	432	239	324	847	458	236	7.39245	7.80328	10.7143	9.75027	9.39032	6.33863	10.8986	9.99198	10.7667	11.244	10.9981	6.75111
ASCRP3005927	0.04509	0.260297	2.79338	down	hsa_circRNA_001781	hsa_circ_0001781	circBase	chr8	-	19572395	19590077	intronic	ENST00000517494	CSGALNACT1	CTACTTATCAGGTGCTGTGCTGGTGATATGGGGTGAAAGTCCCATGAAGACACATATATG	412.333	465.083	8.68605	10.1681	623	168.5	1018.5	201	299	164	406.5	201.5	346	883	646	307.5	7.52252	8.5221	11.4295	9.04048	9.04151	6.5602	10.7589	9.66242	10.9251	11.2812	11.3271	7.05357
ASCRP3006046	0.0447497	0.260297	4.80181	down	hsa_circRNA_102217	hsa_circ_0000813	circBase	chr17	+	78865519	78867665	exonic	NM_020761	RPTOR	CTCAACTCCCTCATCGGAGCTGGTGGTGGCTCTGAGTCATCTTGTGGTTCAGTATGAAAG	312.833	880.25	8.30006	10.5636	404	233	362.5	119.5	135	623	446	357	262	3307	521	388.5	7.07118	9.18763	9.85686	8.0295	7.59871	8.05645	10.9418	10.8395	10.4283	12.6928	11.0912	7.38831
ASCRP3006056	0.0215612	0.257015	2.34486	down	hsa_circRNA_101727	hsa_circ_0000679	circBase	chr16	+	16218645	16219768	exonic	NM_004996	ABCC1	CTCAAGGAGTATTCAGAGACTGAGAAGGAGGTGGCTGGCCGTGCGGCTGGAGTGTGTGGG	238.083	291.167	8.18532	9.41482	369	166	315	187.5	308	83	190	198	214.5	382	635	127.5	6.98314	8.53794	9.63675	8.8534	9.11848	5.9822	9.25765	9.58775	9.92445	10.3036	11.3013	6.11415
ASCRP3006072	0.0335918	0.257015	2.76181	down	hsa_circRNA_055440	hsa_circ_0055440	circBase	chr2	+	85846342	85848702	exonic	NM_006590	USP39	CTCACACATCAATGCTTATGCCTGTCTGGTGTGTGGCAAGTACTTTCAAGCAAAGAATGG	1240.08	1530.58	10.0653	11.5309	2639	340.5	2584	457.5	1258.5	161	1371	640	1254	3456.5	2271	191	9.26637	9.96559	12.7213	10.5868	11.3504	6.5014	12.4236	11.671	12.7457	12.7504	13.0722	6.52249
ASCRP3006087	0.0369569	0.259209	2.3441	down	hsa_circRNA_101282	hsa_circ_0030569	circBase	chr13	-	95686858	95735544	exonic	NM_005845	ABCC4	CTCACTGAAACAGCAAAACAGACATTGCTACAAGTGGTTGGTGTGGTCTCTGTGGCTGTG	2397.42	3192.75	11.1088	12.3378	5621	1527	3991.5	1146	1847	252	2800	2258	2080.5	7908	3733	377	10.2403	12.2036	13.2329	12.0707	11.9085	6.99686	13.2287	13.1671	13.2329	13.6793	13.3882	7.33079
ASCRP3006106	0.0325472	0.257015	3.72327	down	hsa_circRNA_104858	hsa_circ_0087897	circBase	chr9	-	111795586	111870850	exonic	NM_032012	TMEM245	CTCAGCCTCAGCGATCTGGACGTTGGTGGTTGGCTATGTGTTGACTGTTTCATTCAAGTG	458.667	931.917	9.07882	10.9754	883	323	705	239	371	231	1133.5	352.5	553.5	2357.5	899.5	295	7.92331	9.83438	11.0028	9.36233	9.44568	6.90441	12.1675	10.8161	11.6873	12.4025	11.7769	7.00203
ASCRP3006132	0.0276841	0.257015	2.16441	down	hsa_circRNA_006397	hsa_circ_0006397	circBase	chr5	-	9379934	9437964	exonic	NM_003966	SEMA5A	CTCAGTGCCAGAGAACCGAGCATCCAGTCATCTCCTATAAAGTGTTGGTGTGTGAGACTT	1552.92	1382.58	10.4601	11.5741	4237.5	437.5	2602	709	1045.5	286	1300	577	1226	2810	1959	423.5	9.89366	10.4675	12.7375	11.3525	11.1695	7.13995	12.3391	11.4944	12.7105	12.5566	12.8319	7.51187
ASCRP3006170	0.0423299	0.260297	2.48675	down	hsa_circRNA_101522	hsa_circ_0035277	circBase	chr15	-	51743841	51747425	exonic	NM_015263	DMXL2	CTCATTCATGTGTGGTGTTGCGGATGGAGAGGGTTTTCTGAGTATCTGGCAAGTTAACCA	3877.83	5078.33	11.4922	12.8064	5326	1694	9277.5	2285.5	4514	170	5533	3052.5	4949	9967.5	6450	518	10.1875	12.3256	13.9186	13.014	12.9304	6.57693	13.7125	13.5215	13.8418	13.9186	14.0134	7.83088
ASCRP3006285	0.0381256	0.259261	3.43234	down	hsa_circRNA_000042	hsa_circ_0000036	circBase	chr1	+	28199932	28200152	intronic	ENST00000328928	THEMIS2	CTCGCAGTGGGGGAGATGGAGGTGGAGGAGAGAGATGCTGTGTGGGGGTGCGGGTTCCTT	906.417	1456.92	9.70114	11.4803	1024	397.5	2792	320	769	136	1154	547	1395.5	3146.5	2272.5	226	8.10626	10.2678	12.8319	9.89994	10.6919	6.40899	12.1909	11.4343	12.8839	12.6187	13.0607	6.69345
ASCRP3006300	0.0266632	0.257015	2.15878	down	hsa_circRNA_001420	hsa_circ_0001444	circBase	chr4	-	141676910	141676996	intronic	ENST00000442267	TBC1D9	CTCGTTGTATGCGAGGCATCGAGAGTCGTGATGTTCAGGCTCGGGAGACGCCGCCCGGTC	98.25	124.917	6.88156	7.99177	83.5	144	83	76.5	89.5	113	117	138	141.5	124	117	112	5.79093	8.19433	7.23725	7.21479	6.67733	6.17473	8.10006	8.71136	8.76304	8.12695	8.23966	6.00955
ASCRP3006376	0.0207124	0.257015	2.41101	down	hsa_circRNA_406988		25070500	chr7	+	102489106	102489847	antisense	NM_145032	FBXL13	CTCTGCGTGTGCTGTGGTTTCCACTAAACACTAAAATGAGGAAAGAGGAATCAGAAATGC	1270.75	1369.83	10.2974	11.5671	2690	353.5	2320	735.5	1243	282.5	1169	509	1145	3154	1654	588	9.29526	10.0382	12.5801	11.4139	11.3348	7.12244	12.1966	11.3425	12.6187	12.6372	12.63	7.97754
ASCRP3006415	0.0313291	0.257015	2.54564	down	hsa_circRNA_000046	hsa_circ_0000059	circBase	chr1	+	40506473	40506637	intronic	ENST00000340450	CAP1	CTCTTGGGCGCGGTCTCTTGAGGTGAGGGTGTGCAGCTTGGTAGGGATTGGGGTCCCTTC	267.5	306.667	8.15955	9.50757	463.5	129.5	513	163	218	118	238	143	283	652	343	181	7.20049	7.90982	10.476	8.61211	8.46862	6.29021	9.72527	8.84793	10.5372	10.9787	10.5238	6.43247
ASCRP3006438	0.0478375	0.260297	2.23751	down	hsa_circRNA_104135	hsa_circ_0007874	circBase	chr6	+	74175931	74176329	exonic	NM_012123	MTO1	CTGAACACACTGGGAAATGCCGTGTCAGTGGGGTTGTTTTGGGTCAGATGTCATGTAATC	82.1667	121.25	6.22884	7.39074	113	53.5	50	37	151.5	88	123.5	70.5	56	58.5	315	104	5.99169	5.89498	6.10454	5.71872	7.75058	5.91254	8.32274	7.02502	6.22974	6.44925	10.3575	5.96015
ASCRP3006474	0.0281696	0.257015	4.24258	down	hsa_circRNA_009139	hsa_circ_0009139	circBase	chr6	+	36181656	36185787	exonic	NM_015695	BRPF3	CTGAATGTAGTTTGGGTCTCAGTGGTGGACTGGCATTTGAAGCTTGCAGATGACTCCAAA	165.333	655.25	7.51689	9.60183	245	320	97.5	156.5	81	92	357	506	98.5	2655	167	148	6.58843	9.79114	7.52136	8.52528	6.62231	6.05281	10.5544	11.3305	7.9325	12.5212	9.02094	6.25136
ASCRP3006518	0.031711	0.257015	5.98363	down	hsa_circRNA_000499	hsa_circ_0000499	circBase	chr13	+	79940776	79940857	antisense	NM_022118	RBM26	CTGAGATTCACAGGTGGGGGTGTAAGAATTGGTGGAGGTGGGAGACTGGGTGGCAATGGA	273.083	850.833	8.17281	10.7538	142	311.5	797	100	209	79	588	416	668.5	2334	977.5	121	6.15241	9.76125	11.1824	7.69001	8.35581	5.89498	11.2772	11.0465	11.9115	12.3939	11.8583	6.03547
ASCRP3006644	0.0473355	0.260297	3.31857	down	hsa_circRNA_102709	hsa_circ_0054318	circBase	chr2	-	43783483	43783694	exonic	NM_022065	THADA	CTGCTGTGGTGGAAAGGAACACATTAATGGGATTCGGGGAAACTGCAAGGCTTATTTCAG	428.417	1159.75	9.05166	10.7822	564	370	738.5	348	470	80	755	648.5	409.5	4413.5	631	101	7.40401	10.1586	11.0833	10.0298	9.77394	5.86024	11.6205	11.6826	11.2018	12.9807	11.2812	5.92644
ASCRP3006645	0.035513	0.257276	5.07548	down	hsa_circRNA_400564		25242744	chr10	+	65326097	65359043	exonic	NM_001001330	REEP3	CTGCTGTTACTGCAGCAGTAAAGGCTGGTGTTTGGAATGCTTTATCCTGCATATTATTCA	468.083	1736.5	8.44991	10.7935	521	1307	103.5	733.5	69	74.5	1044	1511	162	6979	613	110	7.33378	12.0448	7.68389	11.4091	6.36762	5.86024	11.9934	12.7105	9.34815	13.507	11.2459	5.9558
ASCRP3006692	0.0383649	0.259261	4.61604	down	hsa_circRNA_406283		25070500	chr3	+	54913044	54933895	exonic	NM_018398	CACNA2D3	CTGGATGAACGGAAATCTCCTGTGGTGGCAGTTGAGAAATGCTATGGTGAATCGAAAGAC	316.25	1236.17	8.22341	10.4301	336	721	109	576.5	72	83	845	1130	125	4795	393	129	6.87007	11.2078	7.72595	11.0343	6.49837	6.00393	11.7418	12.3326	8.53874	13.1042	10.7411	6.12197
ASCRP3006734	0.0473592	0.260297	3.30328	down	hsa_circRNA_000947	hsa_circ_0000947	circBase	chr19	+	48949251	48953623	sense overlapping	NM_031485	GRWD1	CTGGGTGAAGAGCCTGTGGCTGGGGTGTGGTCAGAGAAGGGCCAGAGGGTTCGAAGATGG	839.417	1390.42	9.67583	11.3997	801	387	2630.5	416	668	134	1063	536.5	1041	3585	1855	262	7.8083	10.2403	12.7504	10.443	10.4295	6.38338	12.0549	11.4193	12.4697	12.8167	12.7742	6.8636
ASCRP3006735	0.029302	0.257015	4.13332	down	hsa_circRNA_405717		25070500	chr19	-	4446940	4447546	intronic	ENST00000301281	UBXN6	CTGGGTGGGGTGTGGCCAGGCCATGGAGGAAGCCAGGGGCCCCCAGTGGGCGTGCCTTCT	116.417	300.25	7.07604	9.12334	102	100.5	263	78	90	65	168	103.5	246	881.5	293	109.5	5.94802	7.39901	9.34441	7.20388	6.79623	5.76468	9.02522	7.98152	10.2886	11.2706	10.2058	5.96834
ASCRP3006769	0.019382	0.257015	2.62905	down	hsa_circRNA_081536	hsa_circ_0081536	circBase	chr7	+	100457506	100459533	exonic	NM_020246	SLC12A9	CTGTATGTGCTGGGCCACGTCACCCTGGGAGACCTCGGACCCTGCTGCAGGAAGACTATG	198.333	255	7.9786	9.37314	217	198.5	158	195	185.5	236	187.5	224.5	300	249.5	249	319.5	6.45834	8.88331	8.50046	8.98498	8.11238	6.93214	9.26759	9.87659	10.6372	9.47824	9.84625	7.13302
ASCRP3006839	0.0414057	0.260297	2.07062	down	hsa_circRNA_002086	hsa_circ_0001693	circBase	chr7	-	30590251	30601744	exonic	uc003tbd.3	LOC401320	CTGTGTTCTATCCACAGTTTTCCTAAAATTCCCTTTTCCACTGGTGTGTGGTGCAAGATG	2377.75	2545.17	11.0801	12.1302	5836	853	3900.5	1297	2074	306	2377.5	1244.5	2418	5111	3729	391	10.2837	11.4397	13.1999	12.3391	12.0448	7.17369	13.0269	12.44	13.3568	13.1573	13.3796	7.42061
ASCRP3006861	0.048408	0.260297	3.48584	down	hsa_circRNA_105013	hsa_circ_0001936	circBase	chrX	-	79962925	79975155	exonic	NM_153252	BRWD3	CTGTTGTTGAATGGCAAAGTGAAAGTTCTTCCAGGTGATGGTGAGGTAGTAGAACAGGTA	191.333	298	7.58667	9.38817	312	140	397	63	147	89	236	141.5	226	695.5	321	168	6.82496	8.12823	10.0445	6.78341	7.75058	5.98837	9.69219	8.79918	10.0739	11.0515	10.3767	6.33562
ASCRP3006913	0.0418422	0.260297	2.96137	down	hsa_circRNA_102509	hsa_circ_0006446	circBase	chr19	+	34685382	34687668	exonic	NM_015578	LSM14A	CTTAGTTGGGCAGCAGTTTGGTGCTGTTGGTGTTGTTCGATCCTTTGGTACAGAAGACAG	609.167	877	9.27065	10.8369	1421	424	963.5	213	505	128.5	751	604	404	2548	712	243	8.48446	10.4238	11.3827	9.1425	9.87028	6.32011	11.61	11.5929	11.2018	12.4636	11.3771	6.7761
ASCRP3006977	0.0423098	0.260297	3.21864	down	hsa_circRNA_101765	hsa_circ_0038646	circBase	chr16	+	23999828	24166178	exonic	NM_002738	PRKCB	CTTCCAGACCATGTTTGCTGCTTTGTGGTGCACAAGCGGTGCCATGAATTTGTCACATTC	94.4167	270.583	6.61612	8.30257	123	123	51	81	59	129.5	151	197	57	995.5	81	142	6.05191	7.87737	6.02534	7.29845	6.10014	6.34351	8.7504	9.57003	6.43456	11.3504	7.49283	6.2172
ASCRP3007109	0.0224203	0.257015	3.86713	down	hsa_circRNA_053882	hsa_circ_0053882	circBase	chr2	+	33002948	33012216	exonic	NM_017735	TTC27	CTTGGACTTACGTGACAAATACAAAGATGTTCAGCTCGGGGTGTGGTTTTCTCTCGGTTG	1566.58	258.333	7.09765	9.04892	303.5	92	343	73	124	8464	180	102.5	184.5	601.5	283.5	198	6.7879	7.23655	9.81102	7.0472	7.38144	4.32181	9.12667	7.96345	9.59251	10.9077	10.1426	6.56052
ASCRP3007112	0.0220599	0.257015	3.48451	down	hsa_circRNA_000903	hsa_circ_0001160	circBase	chr20	+	42641806	42641893	intronic	ENST00000341197	TOX2	CTTGGAGTTAGGGACAGGGTCTGGGTATTGACTCTGGGAGGTCCTTGATATACCTTGGAG	102	190	6.89118	8.69213	116.5	119.5	136	57	99	84	186	119.5	193	370.5	129	142	5.9841	7.65197	8.22717	6.59663	6.92607	5.96111	9.24646	8.41548	9.61415	10.1947	8.4648	6.2172
ASCRP3007191	0.0439545	0.260297	2.01088	down	hsa_circRNA_401901		25242744	chr17	-	80042674	80042829	exonic	NM_004104	FASN	CTTTCCGCCACTTCCTGCTGGAGGAGGGTGTGTGCTGCTCTCCAACCTCAGCAGCACCTC	1144.5	925.25	10.1149	11.1227	2812	297	1837.5	462	755	703.5	742	278	714	1820	1276	721.5	9.33871	9.6573	12.1909	10.6217	10.6634	8.21756	11.5876	10.4214	12.052	12.1171	12.2235	8.33485
ASCRP3007312	0.0314239	0.257015	2.04487	down	hsa_circRNA_100606	hsa_circ_0018529	circBase	chr10	-	70246900	70248386	exonic	NM_152707	SLC25A16	GAAAAGTGCCTGTGTTTCATTTTTTACTTTTGGTACCTTGAAGAGTGTTGGGCTTTCCCA	303.917	262.083	8.28136	9.31338	736	135	364	176.5	246	166	240.5	157	203	462.5	264.5	245	7.71238	8.07559	9.88007	8.74074	8.70763	6.57178	9.72527	9.093	9.7853	10.5507	9.98428	6.74168
ASCRP3007370	0.0462508	0.260297	3.74346	down	hsa_circRNA_002873	hsa_circ_0002873	circBase	chr12	+	12788710	12788908	exonic	NM_001310	CREBL2	GAAAGAGCTATATGTGCCCTCAGAGAGGAACTGGAAATGGTGGTTGGAGGCAAAGTAAAG	94.1667	202.833	6.74433	8.6487	109	82	148	49	85.5	91.5	221.5	101.5	133	479	174	108	5.9841	6.98275	8.357	6.39501	6.73993	6.00721	9.57003	7.83783	8.71043	10.6245	9.15352	5.99594
ASCRP3007421	0.0401977	0.260297	2.05189	down	hsa_circRNA_000435	hsa_circ_0000435	circBase	chr12	+	105768793	105768921	intronic	ENST00000549893	C12orf75	GAAATGCTAGGAGTTGAGCCTGGCTGGGTGGAAGGTGTGAGTTTGCCAGCATAGATCAAG	575.583	561.667	9.44973	10.4867	971	361	824	435.5	741	121	405.5	340	454	803	1117.5	250	8.03862	10.0726	11.2036	10.525	10.5795	6.27894	10.7442	10.7605	11.3683	11.1774	12.0549	6.81478
ASCRP3007454	0.0407047	0.260297	4.15642	down	hsa_circRNA_102408	hsa_circ_0048430	circBase	chr19	+	2790418	2811732	exonic	NM_003249	THOP1	GAACAGCAAGCCTGTGCAGGAGACATGGCGGACGCAGCATCTCCGTGCTCTGTGGTAAAC	541.25	1458.92	8.65927	10.7146	918.5	1061.5	108	998.5	81	80	1003.5	1417	163	5444	637	89	7.9787	11.7458	7.75547	11.8583	6.68839	5.92891	11.941	12.6497	9.34815	13.2084	11.3058	5.83471
ASCRP3007462	0.0307434	0.257015	3.3477	down	hsa_circRNA_101066	hsa_circ_0026337	circBase	chr12	+	52180325	52188425	exonic	NM_014191	SCN8A	GAACATCTTCGACTTCGTGGTAGTCATCCTCTCCATTGTGGGTGGTGGTGAATGCCTTGG	1445.92	3041.83	10.6883	12.4315	2490	1372.5	2702	588	934	589	2502	1622	2196	7989	3168	774	9.18887	12.0757	12.7952	11.0758	10.9953	7.99901	13.112	12.7742	13.2599	13.7125	13.2842	8.44607
ASCRP3007526	0.028916	0.257015	2.07736	down	hsa_circRNA_001714	hsa_circ_0001714	circBase	chr7	-	72861593	72884813	exonic	NM_032408	BAZ1B	GAAGAAGAGGAGGAGGAGGAAGAAGATTATGAGGTGGCTGGTTTGCGATTGAAACTGGAA	259.083	255.167	8.25758	9.31233	472	179	329.5	169	308	97	201	193	189.5	315	445	187.5	7.22998	8.70359	9.72463	8.66162	9.11848	6.10716	9.37519	9.52129	9.64556	9.89647	10.9497	6.48578
ASCRP3007536	0.0253072	0.257015	2.09022	down	hsa_circRNA_406698		25070500	chr5	+	151306734	151327356	intergenic			GAAGAATCTCATCTTGTATAAAGACAGACCAAGGGGTGCTGAGTGTGTGTTGCTGTTCAT	3101.58	3081.58	11.2493	12.313	7322	965	5433	1800	2912.5	177	2753.5	1312	3044	6425	4567	388	10.6353	11.671	13.4562	12.7375	12.3586	6.63721	13.2187	12.5666	13.614	13.4562	13.6295	7.3928
ASCRP3007583	0.0314872	0.257015	3.85982	down	hsa_circRNA_101177	hsa_circ_0006390	circBase	chr12	+	121000747	121001746	exonic	NM_014868	RNF10	GAAGATCTCAGCAACTGTGGTGGAGATTGCTGGCTACTCCATGTCTGAGACTCGGGAAGA	106.25	445.417	6.93733	8.88587	129	163	61	125	68	91.5	202.5	245	76	1909	144	96	6.10454	8.47479	6.58556	8.12877	6.28983	6.04051	9.38359	9.96429	7.16707	12.1746	8.75305	5.8726
ASCRP3007614	0.026145	0.257015	2.43243	down	hsa_circRNA_400780		25242744	chr11	+	68125117	68157520	exonic	NM_002335	LRP5	GAAGCTCTACTGGGGAGACGCCAAGACAGACAAGATCGAGGTACATGTACTGGACAGACT	179	231.417	7.86685	9.14925	173.5	203	146	254	147.5	150	157	182	261	255.5	203	330	6.27972	8.93279	8.32199	9.47034	7.71253	6.48377	8.89149	9.42072	10.4011	9.55296	9.46529	7.16396
ASCRP3007628	0.0258962	0.257015	3.9206	down	hsa_circRNA_092378	hsa_circ_0000201	circBase	chr1	-	247095061	247095200	sense overlapping	ENST00000478568	AHCTF1	GAAGGCACTCTCGGGGGCGTGTGGCTCTGAGGTGGCCGGGGAGGCGAGCAGGCAGCGTTG	168.333	439.25	7.58441	9.55548	262	130	228.5	108.5	140	141	221	235	155.5	1504	266	254	6.6647	7.95966	9.11012	7.828	7.52426	6.41972	9.58212	9.92195	9.11983	11.9045	9.98428	6.82024
ASCRP3007637	0.0354524	0.257276	5.73633	down	hsa_circRNA_406391		25070500	chr3	+	161002504	161003029	intergenic			GAAGGGTGGAACATGTCGTGACTTGAGGATGGTAAAGGAGGTGGTGTTACATTTCTGTAC	119.333	519	7.12377	9.6439	92	200	231	72	70	51	238	282	174	2038	313	69	5.8199	8.90929	9.12242	6.95825	6.36762	5.56514	9.74537	10.443	9.45693	12.2588	10.2969	5.66242
ASCRP3007654	0.0354659	0.257276	2.33046	down	hsa_circRNA_400033	hsa_circ_0092360	circBase	chr17	+	27047048	27047688	intronic	ENST00000422514	RPL23A	GAAGTGACCGATTTCTAGTGTGTGTTGGTGATGGGGCCGCAGCTGGTTTACCGGGGATTG	5020.58	6132.33	11.7865	13.0071	8310.5	1933.5	10532	2791	6382.5	174	6905	3173	6839	10700	8688.5	488.5	10.8199	12.4759	14.2042	13.2084	13.3882	6.62231	14.0134	13.6006	14.2558	14.0826	14.3377	7.75235
ASCRP3007792	0.0408744	0.260297	3.68182	down	hsa_circRNA_001691	hsa_circ_0001691	circBase	chr7	-	26233194	26236101	exonic	NM_002137	HNRNPA2B1	GACAACTATGGAGGAGGCAACTTTGGCTTTGGGGATTCACGTGGTGGCGGTGGAAATTTC	199.167	284.333	7.40633	9.28675	552	127	230	52	145	89	203	167.5	213.5	732.5	311.5	78	7.38705	7.87737	9.15352	6.4632	7.60978	5.94705	9.39444	9.21762	9.89366	11.0936	10.3515	5.76964
ASCRP3007899	0.0398688	0.260297	4.2689	down	hsa_circRNA_008410	hsa_circ_0008410	circBase	chr17	+	76396815	76397138	intronic	ENST00000585521	PGS1	GACCATCAGTCATGCTCTGTGGGTGAGAGAGCCAGCCCAGAAAGGACTGTGCGGAGATTG	624.25	1566.83	8.86123	10.9551	771	1253	119	1407.5	100	95	1071	1481	223.5	5749.5	714	162	7.76138	11.9859	7.9599	12.4523	6.93394	6.07399	12.0613	12.6928	9.97332	13.2718	11.3827	6.34876
ASCRP3007900	0.0493286	0.260297	2.34269	down	hsa_circRNA_102838	hsa_circ_0056856	circBase	chr2	-	160980301	160983112	exonic	NM_000888	ITGB6	GACCATCAGTGAAGAAGAAGGTAACGGCGACTGTGACTGTGGTGAATGTGTGTGCAGGAG	1370.17	1269.42	9.99948	11.2276	3529	275	2807	533	999	78	1170.5	490	940	2851.5	2050	114.5	9.6573	9.57796	12.8458	10.9299	11.0758	5.91005	12.2104	11.2772	12.3433	12.5746	12.9368	6.02349
ASCRP3007902	0.0475167	0.260297	3.68357	down	hsa_circRNA_405718		25070500	chr19	+	4947116	4951008	exonic	NM_013282	UHRF1	GACCATGCAGGACCATGGGAATTTTTTCACATACACGGGTAGTGGTGGTCGAGATCTTTC	101.167	213.417	6.82477	8.70587	140	125.5	164	53	69.5	55	168	121	137	567.5	195	92	6.13232	7.86792	8.50476	6.4632	6.35395	5.62646	9.02522	8.42972	8.73623	10.8097	9.37002	5.86438
ASCRP3007914	0.0461115	0.260297	2.13138	down	hsa_circRNA_100882	hsa_circ_0002383	circBase	chr11	-	72468811	72470426	exonic	NM_006645	STARD10	GACCCCAAAGTGCCGGATGGAGTGCTGTGATGTGCCAGCCGAGACACTCTACGACGTCCT	534.833	401.75	8.97459	10.0664	1394.5	160	680.5	213	572.5	188.5	439	217	287.5	673	482	312	8.46658	8.42407	10.9622	9.16341	10.1486	6.68272	10.9018	9.75368	10.5822	11.0251	11.0589	7.07657
ASCRP3007920	0.0455952	0.260297	2.66897	down	hsa_circRNA_400961		25242744	chr12	-	51504659	51510203	exonic	NM_005653	TFCP2	GACCCTGCAAAGAGGACATCTGTGTTTATTCAGAGTATATTCCGTGTGGTGTTCCATGAC	495.25	501.5	8.7397	10.156	1164	150	1003	181.5	350	123	444.5	222	362	1083	742	155.5	8.24696	8.28982	11.4205	8.8534	9.34228	6.28518	10.9077	9.83175	11.0135	11.4139	11.4504	6.3186
ASCRP3008058	0.0289144	0.257015	4.13404	down	hsa_circRNA_101000	hsa_circ_0000374	circBase	chr12	+	2929251	2930958	exonic	NM_018463	ITFG2	GAGAAACTGGATGTCACCATGGAGATGGGTGTCGTGAGCTGGTGGTGGGCTACACAGACC	643.25	1557.08	9.36243	11.41	872	418	1638.5	251	568	112	1123.5	648	1038.5	4721	1633	178.5	7.91206	10.4076	12.052	9.496	10.1407	6.16635	12.1552	11.6898	12.4697	13.0722	12.6125	6.46039
ASCRP3008063	0.0417761	0.260297	2.43242	down	hsa_circRNA_000055	hsa_circ_0000055	circBase	chr1	+	36939396	36941065	antisense	NM_000760	CSF3R	GAGAAAGGCCTGAGTGTGGTTGAGGTGGGTCTCAGGTCCTGGCTCCCACTGGCAGATGAG	684.167	671.167	9.43092	10.7133	1423	263	1150	260.5	382.5	626	515	253	492	1358	739	670	8.48177	9.44499	11.5702	9.53938	9.48777	8.06145	11.1187	10.1724	11.4944	11.8301	11.4295	8.23482
ASCRP3008066	0.0478201	0.260297	2.06674	down	hsa_circRNA_025522	hsa_circ_0025522	circBase	chr12	-	15094949	15102819	exonic	NM_001175	ARHGDIB	GAGAACAAGAATAAAACAATAACTGTGTGTGTTCTGGCTGAGATCCGAAAGCCCCCAATG	1880.5	1563.33	10.6606	11.708	4522	464	3306	922	1870	199	1710.5	805	1239.5	3150	2114	361	9.97332	10.5507	12.9999	11.7458	11.9284	6.76559	12.6649	11.9456	12.7375	12.63	12.9807	7.28926
ASCRP3008112	0.0340779	0.257015	3.11852	down	hsa_circRNA_087800	hsa_circ_0087800	circBase	chr9	+	107528605	107535189	exonic	NM_018376	NIPSNAP3B	GAGACATAAGTCCCATGAGGATCCCAGAGTTGTGGCGGCTGGTGTGTTCATCTTTTGCTA	717.75	963.833	9.32511	10.966	1163	252	1925.5	280.5	566.5	119	716	363.5	685	2326.5	1490	202	8.24617	9.37519	12.2303	9.68502	10.1288	6.28518	11.5182	10.8739	11.9859	12.369	12.4759	6.57304
ASCRP3008120	0.0231475	0.257015	4.62273	down	hsa_circRNA_103082	hsa_circ_0060828	circBase	chr20	-	48744511	48760158	exonic	NM_199129	TMEM189	GAGACCTACTTCTGCATCACCACAGGCAAGCGCCTCCAGGAGTGGTGCTCTGTGATCCTG	195.417	705.5	7.63332	9.84206	336	341	77	205	72.5	141	369	513	100.5	2790	291.5	169	6.87483	9.963	7.08207	9.07634	6.37937	6.42432	10.6011	11.3464	7.96499	12.5489	10.2058	6.38521
ASCRP3008161	0.0386635	0.259261	3.15707	down	hsa_circRNA_000424	hsa_circ_0001549	circBase	chr5	-	159664587	159664757	antisense	NM_001445	FABP6	GAGAGGTGGAATCAGAGGAGGCTGGGGCTTGGTGTAGGGGAGAGCATACCTGTAGAATTG	445.667	1026	9.2398	10.8984	511	578	628	378.5	426.5	152	614	802	343	3336.5	773	287.5	7.29692	10.97	10.7967	10.2364	9.64286	6.49599	11.3271	11.941	10.8986	12.7105	11.54	6.97314
ASCRP3008203	0.0267033	0.257015	2.99027	down	hsa_circRNA_101456	hsa_circ_0006770	circBase	chr15	-	20666444	20688770	exonic	uc001ytg.3	HERC2P3	GAGATTGAATGTGCCACTTGCATTCACAAGAGATGGGCTCTGTGGTCTGTGGAATGAAAT	1192.92	2405.67	10.2323	11.8125	2379	1719	596.5	1828	374	261	1731	2335	450	8229.5	1216.5	472	9.13268	12.3305	10.7026	12.7457	9.45872	7.02333	12.6928	13.1999	11.3785	13.7282	12.1909	7.68487
ASCRP3008238	0.0472053	0.260297	2.00284	down	hsa_circRNA_007101	hsa_circ_0007101	circBase	chr14	-	51107467	51111732	exonic	NM_021818	SAV1	GAGCCCCTGTGAAGTATTGGGAGAGTTGCTGCTACATCTTTAGGAAATTTGACTAACCAT	207.167	221.667	7.90962	8.91167	242	161.5	128	219	164.5	328	136	146	231	190	186	441	6.57882	8.44341	8.03783	9.19	7.93008	7.27759	8.57588	8.88038	10.0958	9.03063	9.30318	7.58414
ASCRP3008343	0.0143695	0.257015	3.12456	down	hsa_circRNA_101004	hsa_circ_0000375	circBase	chr12	-	6657590	6657991	exonic	NM_080730	IFFO1	GAGGATTTCTCAGGCTATGCCATGGCAGCTGCAGAGGCCCAGGGAGAGGTCCCATCCATG	128.583	206	7.40214	9.04579	90	175	115	121.5	133	137	186	243	241	213	171	182	5.86024	8.64798	7.88211	8.06568	7.58401	6.37278	9.20485	10.0298	10.2033	9.26637	9.09206	6.47829
ASCRP3008380	0.0446068	0.260297	2.39335	down	hsa_circRNA_053944	hsa_circ_0053944	circBase	chr2	-	33808728	33810511	exonic	uc002roz.1	FAM98A	GAGGTGTGCTTTGTGTGAAAGGTGAGCAATAAAGTATCTGTTAAGTTCGTGTTGATGGGC	2441.25	2686.5	11.0165	12.2755	4458	932	5150.5	1106	2804	197	2865	1548	1822	6324	3026	534	9.95418	11.603	13.4215	12.0274	12.3326	6.7602	13.2439	12.7213	13.136	13.4466	13.2599	7.84543
ASCRP3008448	0.0348263	0.257015	3.02226	down	hsa_circRNA_091761	hsa_circ_0091761	circBase	chrX	-	152965946	152968513	exonic	NM_005745	BCAP31	GAGTTTCTCTTGAGGGCAATAAAAGTTGTCATGGTGTGTACGTGGGGAGCTGCTGTTGAC	618.917	715.417	9.00356	10.5992	1030	168	1717	242.5	449	107	639	246.5	588	1721.5	891	206.5	8.11324	8.47479	12.1386	9.38305	9.73698	6.17473	11.3616	10.1013	11.7769	12.0274	11.7458	6.58206
ASCRP3008559	0.0424678	0.260297	2.80107	down	hsa_circRNA_000742	hsa_circ_0000742	circBase	chr17	-	8059547	8059653	intronic	ENST00000498285	RP11-599B13.6	GATCGGTGTGGACTTTTCCGGGGTGGTGTGGTCGGTTAGGAAGAAATTTGGAGTGTGCGT	6155.5	8665.92	12.1284	13.6144	7953	3449	13776.5	4388	7162	204.5	10013	5536	8276.5	16971.5	10527.5	671	10.7286	13.2084	14.8329	13.5869	13.614	6.79961	14.5626	14.0347	14.5626	15.1618	15.1351	8.22948
ASCRP3008582	0.0158066	0.257015	2.59203	down	hsa_circRNA_405848		25070500	chr2	+	32847035	32897451	sense overlapping	NM_017735	TTC27	GATCTGTGTGCTGAAGAGATCGCTATTATTCTTGGAATCTGGCTTCGCTGCAACTGAATT	211.917	241.583	7.85145	9.22552	397	111	290	129.5	250	94	230.5	150	219.5	406	276	167.5	7.04416	7.62166	9.47533	8.16685	8.7325	6.06817	9.67384	9.01822	9.87221	10.3879	10.0333	6.36762
ASCRP3008726	0.0461684	0.260297	2.62786	down	hsa_circRNA_401760		25242744	chr17	+	27794162	27809306	exonic	NM_020791	TAOK1	GATGTGTGGTCTCTTGGAATAACATGTATTGAACTAGGCACGAGATGTGCGTACCAATGA	387.917	397.667	8.5977	9.99159	819	136	659	205.5	273	235	442	202	259	736	370	377	7.82142	7.99797	10.9018	9.06291	8.86814	6.93394	10.9116	9.61997	10.3047	11.0887	10.6622	7.36236
ASCRP3008745	0.037333	0.259261	5.38057	down	hsa_circRNA_000230	hsa_circ_0000765	circBase	chr17	-	40266710	40266909	intronic	ENST00000225916	KAT2A	GATTAGGTGGCGTTGCAGCTGGGTGGTGTGCACACATGCGCATCTGTGGGATTTTTCATG	148.667	569.333	7.45717	9.88493	167	201	260	75	111	78	336	381	163	2134	298	104	6.27542	8.93279	9.33796	7.15152	7.23018	5.81512	10.4675	10.9736	9.33271	12.3326	10.2431	5.96015
ASCRP3009014	0.0444982	0.260297	2.6824	down	hsa_circRNA_404807		25070500	chr10	+	104638135	104638748	exonic	NM_020682	AS3MT	GCCAATTTTACATTTAAGGTGAGTGTCTGGGTGGTGCTTTATACTGGAAGGAACTTGCTG	1297.42	2013.42	10.3282	11.7518	2465	684	2696.5	700	1111	128	1611.5	1275	1046	5957	1959	232	9.17385	11.1397	12.7742	11.3305	11.2163	6.33487	12.63	12.506	12.4871	13.3347	12.8458	6.70699
ASCRP3009075	0.0245178	0.257015	2.14539	down	hsa_circRNA_406913		25070500	chr7	-	16655365	16664706	sense overlapping	NM_020319	ANKMY2	GCCCGCTGCACAAAATTATCACCACAACGAATCTTCATCCTGTCAAGGTAGTAATAAAGA	200.333	216.583	7.82003	8.92127	207	176.5	134	137	171	376.5	156.5	186	196	192	159	410	6.43525	8.61211	8.10244	8.32199	7.99692	7.45145	8.94468	9.46639	9.66531	9.03063	8.94571	7.47489
ASCRP3009115	0.0375099	0.259261	3.05117	down	hsa_circRNA_100041	hsa_circ_0005039	circBase	chr1	-	8674619	8716500	exonic	NM_012102	RERE	GCCTGTAGGGCATTTTTGAAACGTTGGGGTTGTTGGAGTGGTTGGATTTTCCCTGGAATT	204.25	259.5	7.69682	9.30618	371.5	157	340	68	186.5	102.5	220	140.5	262	513	254	167.5	6.96715	8.23392	9.77257	6.90391	8.15182	6.15157	9.59158	8.87187	10.3808	10.7286	9.89366	6.37061
ASCRP3009190	0.0340639	0.257015	2.43802	down	hsa_circRNA_404818		25070500	chr10	-	126089408	126090408	exonic	NM_000274	OAT	GCTATTGTCATTAAAGAAACCAAAGGTGTCTGCAGTGCTGTGTGATGATGACATCATGCT	701.333	594.583	9.18047	10.4662	1822.5	180.5	1126	242.5	745	91.5	595	287	465	1182.5	893	145	8.7895	8.68838	11.54	9.39157	10.6092	6.06412	11.2848	10.4773	11.4205	11.6424	11.7548	6.2172
ASCRP3009221	0.0195282	0.257015	2.16883	down	hsa_circRNA_075648	hsa_circ_0075648	circBase	chr6	+	13579682	13601181	exonic	NM_012241	SIRT5	GCTGAATTTAACACGGAGACCACCCCAGCTACGAACAGATTCAGTAAATGGAAATGTTTT	162.75	179.667	7.51416	8.63108	203	174	101	114	123	261.5	141	163.5	163.5	176	144	290	6.42467	8.62465	7.67535	7.92786	7.38144	7.051	8.69666	9.20138	9.26309	8.88997	8.72492	7.01046
ASCRP3009279	0.0380092	0.259261	5.00448	down	hsa_circRNA_404724		25070500	chr10	-	17604597	17646046	sense overlapping	NM_014241	HACD1	GCTGTGTCACAGAAAAGGAAAGGTGGTTGGTTCTAGCTATTGCCATGGTACGTTTTTATA	125.25	350.083	7.13789	9.46111	166	110	213	59	118	85.5	458	141	172.5	929	270.5	129.5	6.26284	7.63725	9.03425	6.65829	7.29941	5.93531	10.9725	8.82532	9.44257	11.3135	10.0489	6.16383
ASCRP3009446	0.0482513	0.260297	2.1514	down	hsa_circRNA_100536	hsa_circ_0005379	circBase	chr10	-	5827104	5842668	exonic	NM_001494	GDI2	GGAGAACTGCCCCAAGGATTTGCAAGGAATGTATCCTGTCAGGTATAATGTCAGTGAATG	174.083	201	7.80066	8.90593	164	178.5	134	239	140	189	147.5	169.5	219	211	187	272	6.27542	8.66747	8.10895	9.35137	7.6802	6.72053	8.80349	9.27755	9.94188	9.22477	9.28634	6.90158
ASCRP3009454	0.0349363	0.257015	2.30977	down	hsa_circRNA_069821	hsa_circ_0069821	circBase	chr4	+	57138486	57138658	exonic	NM_020722	KIAA1211	GGAGACCCTGGAAGACAATCTAAGACAAGAAGAAGGGAGGCAAATTCCAGCCTTTTAAAA	132.25	170.667	7.46813	8.67588	87	166	142	151	137	110.5	154	169	187	200	166	148	5.81191	8.48914	8.29154	8.4676	7.53713	6.21149	8.85535	9.22618	9.54357	9.09734	9.04845	6.28441
ASCRP3009488	0.040834	0.260297	4.55097	down	hsa_circRNA_000895	hsa_circ_0000895	circBase	chr19	-	12903120	12903230	intronic	ENST00000589765	HOOK2	GGAGTAGCTGCTGAGGTTGGTGTAAACGGGAGGTAGCTGATGGTGGTCGTCGGGTACGAG	385.167	1519.25	8.8346	11.0208	462.5	662	638.5	260	205	83	1056	1077	407.5	5765	714	96	7.20231	11.1247	10.8458	9.57563	8.34314	5.91603	12.0306	12.3012	11.2393	13.2786	11.38	5.89498
ASCRP3009533	0.0299886	0.257015	3.675	down	hsa_circRNA_100891	hsa_circ_0023685	circBase	chr11	-	77085372	77103586	exonic	NM_002576	PAK1	GGATTACAATTCTTCTAATGCCTTGTAGCTGCTGCTGGTGGTGACAATGTCAAATAACGG	695.583	1666.25	9.43295	11.3107	1225.5	1205	278	1046.5	185.5	233	1179	1545	301.5	5746	881	345	8.29936	11.9085	9.43138	11.941	8.09831	6.91916	12.2422	12.7178	10.6886	13.2599	11.7418	7.21377
ASCRP3009582	0.0193298	0.257015	2.4624	down	hsa_circRNA_004262	hsa_circ_0004262	circBase	chr4	-	87808910	87812746	exonic	NM_144645	C4orf36	GGCCAGCCGGTTTGAGAAGACCTCTTCCATCTAAATGACAGTAAAGTGAACAGAGTTATC	181.583	216.75	7.48607	8.78614	340.5	159	104	98	123	265	120	111	216.5	266	183.5	403.5	6.87939	8.31297	7.69344	7.62432	7.34475	7.06157	8.29498	8.21191	9.84945	9.57902	9.31748	7.46397
ASCRP3009616	0.0335132	0.257015	2.21921	down	hsa_circRNA_001241	hsa_circ_0000508	circBase	chr13	+	113869912	113870043	intronic	ENST00000326335	CUL4A	GGCTATGGAGGTCACGTCCCGTGTGGCTGTGGAGATCTCTGTGTGACTATGGAGGTTTCA	1470.83	1151.75	10.342	11.4921	4009	337.5	2227.5	425.5	1270.5	555	1080	569	783.5	2217	1543	718	9.83912	9.91119	12.5212	10.4839	11.3771	7.91967	12.0656	11.4672	12.1552	12.3586	12.5746	8.33113
ASCRP3009725	0.0315802	0.257015	2.02705	down	hsa_circRNA_000303	hsa_circ_0000303	circBase	chr11	-	47380394	47397280	exonic	NM_003120	SPI1	GGGGAGACAGCCATCAGAAGACCTGGTGCCCTATGACACGGATCTATACCAACGCCAAAC	164.75	177.833	7.63538	8.65476	187	162	119	167	135.5	218	141	170	179	176.5	149	251.5	6.38194	8.4319	7.93228	8.64024	7.58928	6.83666	8.62388	9.22618	9.52619	8.92885	8.82001	6.80345
ASCRP3009813	0.0307188	0.257015	3.29096	down	hsa_circRNA_034642	hsa_circ_0034642	circBase	chr15	+	41191341	41196173	exonic	NM_020857	VPS18	GGTGGTGATGGAGGTGGAGAGCATTAAACTGTCTGCACTGCAGCTCTCACCTGCTGATTG	3288.67	6209.67	11.4201	13.1386	3794	3349	7394	2000	3006	189	6796	3206.5	5357.5	13157.5	7776.5	964	9.75674	13.1446	13.6295	12.8458	12.4236	6.72053	13.978	13.614	13.9352	14.4098	14.114	8.78092
ASCRP3009819	0.0373035	0.259261	3.07277	down	hsa_circRNA_006169	hsa_circ_0006169	circBase	chr3	+	75264433	75264514	sense overlapping	ENST00000472163	HNRNPA3P6	GGTTATAGTAGTAGAGGGGGCTATGGTGATGGTGGATATAATGGATTTGGAGGTGATGGT	1911.58	3194.92	10.6916	12.3112	3150.5	1859	4184	557	1602	117	3190	1756	2691	7187	4004	341.5	9.50032	12.4236	13.2786	10.9981	11.6898	6.25929	13.3347	12.8578	13.4139	13.5869	13.4652	7.20863
ASCRP3010016	0.045866	0.260297	4.55762	down	hsa_circRNA_001026	hsa_circ_0000141	circBase	chr1	-	156220621	156220731	intronic	ENST00000368267	SMG5	GTCATGGGTGAGGTGGGGGGATGGTGAGGAGGATCCGAGTGGCATGGTGACCATCATCAC	317.75	647.417	8.28648	10.4748	243	253	977.5	98	240	95	539	297	487	1624.5	804	133	6.5763	9.39444	11.4043	7.69001	8.60834	6.04553	11.1881	10.5171	11.4905	11.9284	11.575	6.14943
ASCRP3010073	0.0264956	0.257015	2.76926	down	hsa_circRNA_101458	hsa_circ_0034044	circBase	chr15	-	20671447	20688770	exonic	uc001ytg.3	HERC2P3	GTCTCATAAGCTTGCATTCACAAGAGATGGGCTCTGTGGTCTGTGGAATGAAATGGTTAA	1716.58	2907.25	10.7901	12.2596	3689	2423	1041	2094	671.5	381	2654	3151	723.5	8407	1834	674	9.7174	12.7952	11.4561	12.9075	10.4271	7.43746	13.1671	13.5869	12.0656	13.742	12.7504	8.24568
ASCRP3010115	0.0328482	0.257015	3.62243	down	hsa_circRNA_404827		25070500	chr10	+	135269740	135273674	exonic	NR_002934	SCART1	GTCTTCTGCTCAGGTGGACCAGGTGCTCTGAGGCTGGCGTACAGACACAGCACGTGCGAC	296	966	8.42399	10.281	512	403	145.5	314	142.5	259	460	672	128	3902.5	350.5	283	7.31054	10.3047	8.32629	9.86229	7.70636	7.03378	10.9869	11.7231	8.62343	12.8839	10.54	6.92837
ASCRP3010338	0.0322671	0.257015	4.92351	down	hsa_circRNA_102171	hsa_circ_0004789	circBase	chr17	-	62587201	62594608	exonic	NM_022739	SMURF2	GTTAGAGGACAGATAGTAGGACTTCCTGATCCATTTGCTAAGGTGGTGGTTGATGGATCT	639.75	1921.92	9.37357	11.6733	760.5	769	1472	232	502	103	1722.5	968.5	1396.5	5329.5	1976	138.5	7.74614	11.2944	11.9284	9.32471	9.85335	6.09442	12.6751	12.1746	12.895	13.1828	12.8839	6.22814
ASCRP3010363	0.0143873	0.257015	2.44999	down	hsa_circRNA_103225	hsa_circ_0063331	circBase	chr22	-	38894089	38897285	exonic	NM_006386	DDX17	GTTCATATTAACCACCAGCCATACTTGGAAAGGGGAGATGGCCCAATCATTTGGAGCAAG	125.083	165.917	7.2815	8.57427	146	143	103	128.5	113	117	139	194	189.5	157	141	175	6.17473	8.18172	7.65612	8.16685	7.24593	6.26362	8.57588	9.52908	9.63804	8.65537	8.65224	6.39501
ASCRP3010398	0.0146952	0.257015	2.05286	down	hsa_circRNA_082894	hsa_circ_0082894	circBase	chr7	+	150033806	150035245	exonic	NM_023942	LRRC61	GTTCTTGTCCACACATCTATTAAATGCTTCTGTTTTCATTTGCAGGACTGGCTGGCTTCG	258	244.917	8.19827	9.23591	511	164	239	141	322	171	186	199	175.5	266	411	232	7.30859	8.48914	9.21979	8.3939	9.19616	6.58206	9.1654	9.56126	9.50376	9.61449	10.836	6.73452
ASCRP3010410	0.0356809	0.257276	2.86452	down	hsa_circRNA_000618	hsa_circ_0000708	circBase	chr16	+	67569550	67569679	intronic	ENST00000042381	FAM65A	GTTGCATCAGTGTGGTTGTGGTTTAGGAGGGGGGCATTCCAAAGGCAGGTGAATAAATGG	2833	4464.08	11.1395	12.6578	3312	1248.5	7444.5	1850.5	2982.5	160	4812.5	1914.5	3772.5	9646.5	6053.5	585	9.552	11.9533	13.6459	12.7504	12.3842	6.5511	13.507	12.9737	13.7031	13.8609	13.9186	7.98341
ASCRP3010567	0.0294928	0.257015	2.15674	down	hsa_circRNA_405868		25070500	chr2	+	44401900	44407536	intronic	ENST00000282412	PPM1B	TAAATTCATTAGTGTGTCGTCTGTCCACAGTATCAAGAGCACTCCTCGCATTGAAAAGGG	524.417	383.333	8.90613	10.015	1454	140	574	233	503.5	242	386.5	234.5	310	669.5	400.5	299	8.5203	8.12036	10.6537	9.32471	9.85686	6.96082	10.6491	9.89994	10.7119	11.0168	10.7831	7.02902
ASCRP3010582	0.0455662	0.260297	2.14235	down	hsa_circRNA_406655		25070500	chr5	-	127338260	127339678	intronic	ENST00000499346	CTC-228N24.3	TAACCAGAAAGAATGCAGCTGGGATTTTGCTACTTGATAATGTGTGTGGGGTCTAGAAGT	2116.33	2283.92	10.7601	11.8593	4659	803.5	4056	1060	2032	87.5	2178	1062.5	2216	4319	3770	158	10.0096	11.3305	13.2439	11.9533	12.0274	5.99594	12.9304	12.2818	13.2842	12.9529	13.4016	6.30482
ASCRP3010908	0.0366364	0.25821	2.82929	down	hsa_circRNA_045799	hsa_circ_0045799	circBase	chr17	-	74385612	74395072	exonic	NM_022066	UBE2O	TATAAAGTGCTGTGTGATTAAACTTTTTTTTACTTGCAGGTGGCAGTGGAGGTGGTGACC	249.667	318.083	8.13415	9.63459	346	147.5	496	158	258.5	92	296	148	261	593	418	192.5	6.90057	8.10419	10.443	8.55704	8.76829	6.0318	10.2282	8.98806	10.3138	10.8781	10.8739	6.52548
ASCRP3011094	0.0143936	0.257015	2.23761	down	hsa_circRNA_028882	hsa_circ_0028882	circBase	chr12	+	120907659	120936298	exonic	NM_001037494	DYNLL1	TCAAAATCCATTCCTTTAAAAAATAAATCTGATGCAGATGTGTAGGGAGAGCCTGGGGCC	89.8333	121.25	6.7139	7.87586	103	107	77	82	86	84	83	99	168	144	117.5	116	5.89498	7.42517	7.11066	7.26915	6.62231	5.96111	7.48892	7.87687	9.24869	8.36564	8.22767	6.04735
ASCRP3011157	0.0381999	0.259261	4.09969	down	hsa_circRNA_035222	hsa_circ_0035222	circBase	chr15	-	50821993	50831048	exonic	NM_203494	USP50	TCAATTTTCCGGAAATATCCTAAATACAACCTCTGTGCAGTGGTGGACTGTCTCCAATGT	127.5	372.833	7.06139	9.0969	215.5	140.5	79	65	119	146	155	216	81	1263	272	250	6.47077	8.1581	7.22315	6.85296	7.23018	6.43317	8.87571	9.77257	7.25606	11.7548	10.0919	6.83039
ASCRP3011236	0.0262991	0.257015	2.12477	down	hsa_circRNA_001082	hsa_circ_0000792	circBase	chr17	-	56409123	56409324	sense overlapping	ENST00000579003	MIR142	TCAGGATCTTGGGCTGGTGGGGAGGCTGAAGGGCTGGGACTGAGGCTCTGGGGGAGTCAG	656.333	629.417	9.65973	10.747	1103	377	951.5	348	771.5	387	410.5	341	464	692	1074	795	8.18522	10.1986	11.3581	10.0581	10.6877	7.47066	10.7773	10.7742	11.4139	11.0448	11.9806	8.4914
ASCRP3011245	0.0266141	0.257015	4.75698	down	hsa_circRNA_000323	hsa_circ_0000323	circBase	chr11	+	64846522	64847170	antisense	NM_080668	CDCA5	TCAGGGTTCGGCACAGGAGTGCTGGTGGGGGTGGCTATGTACAGGACAGGAGGGAGAGTC	239.917	602.333	8.05217	10.3022	215	196.5	612	105	222	89	366.5	272	383	1705	722.5	165	6.4632	8.84048	10.7605	7.75613	8.47521	6.01747	10.5905	10.3415	11.111	12.0009	11.3989	6.37061
ASCRP3011392	0.0245183	0.257015	4.3975	down	hsa_circRNA_101783	hsa_circ_0007807	circBase	chr16	-	28163979	28167848	exonic	NM_015171	XPO6	TCCCTGTGGTGGAGTTTTTGACACTTTTGTTCAAGTACACATTTCATCAGGTGACTTACT	270.583	1125.25	8.12346	10.2601	311	525	88	464.5	82	153	624	813	103.5	4601	305	305	6.81724	10.7572	7.34048	10.6391	6.68839	6.49837	11.3464	11.9533	7.94244	13.0269	10.2403	7.05145
ASCRP3011490	0.0302445	0.257015	2.59896	down	hsa_circRNA_000896	hsa_circ_0000867	circBase	chr19	+	2270025	2270130	intronic	uc010dsw.1	SPPL2B	TCGCGGGATGGGACTCGGCTTCGGAGGAGGGGAGAGGCTTCTGGTCGAGGGTCGGATTTG	126.083	175.667	7.39688	8.77481	93	161	116	180	121.5	85	148	173	228.5	201	185.5	118	5.86489	8.46216	7.92356	8.79296	7.33378	6.00393	8.78447	9.3348	10.0212	9.13268	9.31748	6.05826
ASCRP3011510	0.0475534	0.260297	3.40228	down	hsa_circRNA_104121	hsa_circ_0076767	circBase	chr6	-	52380803	52381535	exonic	NM_012288	TRAM2	TCGTCTTTCATTTCACCTCGGTGATTTGGTGCTTCTACGTGGTGGTGACGACAGTGAGAC	1113.58	2257.58	9.89134	11.6578	1981.5	2143.5	431.5	1756	266	103	2089.5	2502	530	6768	1518	138	8.88997	12.5801	10.2431	12.6928	8.83193	6.11023	12.8458	13.2439	11.6205	13.4892	12.5489	6.19879
ASCRP3011719	0.00935673	0.257015	2.35304	down	hsa_circRNA_104310	hsa_circ_0079385	circBase	chr7	+	6624646	6624891	exonic	NM_018106	ZDHHC4	TCTTTCTTATTCAGGTGTGTGTAACTGGTGTGTGCACCGTTTCGACCATCACTGTGTTTG	4851.17	6245.92	11.6888	12.9233	11645.5	1474.5	6923	3229.5	5669	165.5	6808	2648.5	5912	13031.5	8654.5	421	11.3464	12.1746	13.5759	13.2786	13.1828	6.57435	13.9913	13.3087	14.0347	14.3919	14.3089	7.50432
ASCRP3011745	0.0338035	0.257015	2.40064	down	hsa_circRNA_103447	hsa_circ_0067013	circBase	chr3	+	122808014	122811289	exonic	NM_006810	PDIA5	TGAAAGGACAAGGGACCATCTGCTGGGTGGACTGTGGGTGGTCCTGCCATCATGGCTGTC	208.75	274.917	7.77201	9.03543	288	100	281	90	220.5	273	146	118	152	374	232.5	627	6.73135	7.47188	9.43608	7.4953	8.42859	7.06886	8.67447	8.36456	9.05038	10.2854	9.7174	8.12036
ASCRP3011877	0.029201	0.257015	2.77062	down	hsa_circRNA_101213	hsa_circ_0029426	circBase	chr12	+	131357380	131357465	exonic	NM_006325	RAN	TGACTGGTGAATTTGAGAAGAAGTATGTAGCTTGTATTGGTTGGTGATGGTGGTACTGGA	2374	3787.83	10.9764	12.4466	4523	2274	4486	877	1976	108	4080	1886	3845.5	7815	4778	322.5	9.97464	12.6649	13.33	11.678	12.0113	6.19961	13.4215	12.9529	13.7282	13.6607	13.7736	7.14268
ASCRP3011969	0.0255708	0.257015	2.09135	down	hsa_circRNA_101491	hsa_circ_0034762	circBase	chr15	+	42103080	42105299	exonic	NM_014994	MAPKBP1	TGATCGAAGGCTTTTGGACAAGTGGGTGGAGCTGAGGGTGTGTGGTTGTGTTGTTCAATC	13578.6	12960.3	13.2914	14.3558	27868.5	9465.5	16628	11045.5	14975	1489	13939	11545	15758	17254	14469	4797	12.5424	14.1785	15.1838	14.3377	14.3377	9.16833	14.7597	14.6423	15.247	15.1838	15.247	11.0551
ASCRP3012148	0.0477017	0.260297	3.29162	down	hsa_circRNA_005420	hsa_circ_0005420	circBase	chr16	-	11873021	11876244	exonic	NM_014153	ZC3H7A	TGCCTGCTATTCTAATATGATTGCTCATTTAGAAAGTGGATGTGTGGGATAACATGTCCA	377.75	510.417	8.37986	10.0987	522.5	129.5	1103	181	263	67.5	448.5	201.5	397	1130	806	79.5	7.3376	7.97026	11.521	8.81375	8.84349	5.79309	10.9541	9.62656	11.1757	11.5095	11.5876	5.73851
ASCRP3012196	0.022874	0.257015	2.28516	down	hsa_circRNA_076482	hsa_circ_0076482	circBase	chr6	+	43114355	43129457	exonic	ENST00000230419	PTK7	TGCTCTCAATAAATAAGCCTTTTTTACAACCTGGGAGACCTCAAGCAGTTCCTGAGGATT	103.833	139.167	7.05554	8.24783	81	119.5	93	116	101	112.5	125	144	158	141.5	132	134.5	5.78115	7.85553	7.5122	7.96955	7.02718	6.18763	8.27697	8.82532	9.21023	8.46352	8.53955	6.1714
ASCRP3012236	0.0254549	0.257015	3.70517	down	hsa_circRNA_074559	hsa_circ_0074559	circBase	chr5	-	150088308	150095224	exonic	NM_016221	DCTN4	TGCTTAACTTAATGTAGTGAAATAAAGCAGACAAAGCTTGAGTGGTGGTGCCTCCCAAAG	580.417	1625.58	9.32198	11.2115	1178	809.5	483.5	649	169.5	193	863.5	1199.5	412	6196	828.5	254	8.25618	11.3271	10.3879	11.2459	7.99089	6.72379	11.7858	12.369	11.2587	13.3882	11.6424	6.82496
ASCRP3012284	0.0416727	0.260297	3.66281	down	hsa_circRNA_101489	hsa_circ_0034734	circBase	chr15	+	41988272	41989221	exonic	NM_001080541	MGA	TGGAAGATGTGGATGGTGTTCTCTTTGTTTCCTTTGAATCAAAGTCTTATTGCCAGCAGT	197.917	694.917	7.81283	9.68578	313	295	134	197	84	164.5	339.5	351	92	2903.5	194.5	289	6.82443	9.68502	8.11584	8.97581	6.70699	6.56888	10.4918	10.8097	7.854	12.5957	9.39032	6.97314
ASCRP3012358	0.0275049	0.257015	2.60817	down	hsa_circRNA_001724	hsa_circ_0000191	circBase	chr1	+	227074478	227074748	intronic	ENST00000340188	PSEN2	TGGAGGGCTGCTGGATGTGTCCTGAGCTGAAGCTTATCAACAAGTAATGAGTACCAGCTG	298	342	8.41739	9.80043	527	154.5	427	179	327	173.5	322	187	255	628	381	279	7.34643	8.31297	10.204	8.77146	9.23558	6.63383	10.3808	9.46639	10.3808	10.9388	10.7119	6.92377
ASCRP3012539	0.0445287	0.260297	4.36755	down	hsa_circRNA_102312	hsa_circ_0003979	circBase	chr18	-	13681603	13682104	exonic	NM_152352	FAM210A	TGGTGTTTGGTTTGGAACATTTTATTATGCAGCCTTGAAAAGCTGAAACCTATCAACACT	473.583	1503.42	8.53107	10.6579	562.5	1165	106	846	76	86	1172.5	1380	138.5	5779.5	408	142	7.39677	11.8984	7.71127	11.61	6.54651	6.02349	12.2519	12.6187	8.74635	13.2842	10.8144	6.23177
ASCRP3012682	0.0456979	0.260297	2.12758	down	hsa_circRNA_037366	hsa_circ_0037366	circBase	chr16	+	2009516	2011976	exonic	NM_004548	NDUFB10	TGTGTGGCTCTGTATGACTGTTGCTGAAATATAAAGCCCTGCAACCTGGCAGCCGCCCTC	625.583	470.417	9.27531	10.3645	1652	183	720	325	538	335.5	488	322	317.5	829	433	433	8.6859	8.70359	11.0465	9.93968	9.97332	7.30284	11.0668	10.6845	10.7697	11.2078	10.9031	7.55529
ASCRP3012780	0.0212707	0.257015	2.25844	down	hsa_circRNA_407325		25070500	chrX	-	128166326	128256170	sense overlapping	ENST00000458202	RP11-41L14.1	TTAAGAGTGATTCCATAACCTCAAGAGAATGCTGAAGATGTGTTCCCATGAGTTCCTGCC	193.75	225.25	7.86899	9.04431	311.5	205.5	158.5	193	121	173	134	160	282	232	195	348.5	6.81284	8.97736	8.50476	8.96623	7.34475	6.60799	8.52813	9.14069	10.5579	9.38907	9.42589	7.22425
ASCRP3012872	0.0485651	0.260297	2.55094	down	hsa_circRNA_404685		25070500	chr1	-	236175220	236212289	exonic	NM_002508	NID1	TTATCAGGGAGACGGCTTCCGTTGCGTGCCCGGAGGTCACCACAAATGGCATCATTGCTA	186	247.917	7.97883	9.32986	101	244	174	285	164.5	147.5	170	219	320.5	314	256	208	5.91354	9.29263	8.62297	9.7174	7.87475	6.4517	9.07221	9.79019	10.7742	9.82268	9.92445	6.59539
ASCRP3012939	0.0346742	0.257015	2.98853	down	hsa_circRNA_104670	hsa_circ_0001818	circBase	chr8	-	103299660	103300494	exonic	NM_015902	UBR5	TTCAGAAGCAGGTTGAGGTGGTGGAGGGTGTGGCTGGAGAAGAGGATCATCATGATGAAC	5483.75	9274.83	12.0221	13.6015	7296.5	4557.5	12366	3689	4745	248.5	9385	6441	8190	19233	11777	623	10.6273	13.614	14.5376	13.371	12.9999	6.98275	14.3919	14.1417	14.5376	15.247	15.1838	8.10722
ASCRP3013015	0.0180106	0.257015	2.24668	down	hsa_circRNA_023016	hsa_circ_0023016	circBase	chr11	+	66413497	66413944	exonic	NM_002896	RBM4	TTCCGGTGAAATAAATGGTTTTTCAACTTAGGGTAGTGGGATGTGTGTGGGCTGAAATTC	7291.17	7504.42	12.2855	13.4533	16457	3492	11119	4365	8051	263	8224.5	4781	8045	12717.5	10464.5	794	11.7548	13.2287	14.3377	13.5759	13.787	7.02902	14.3089	13.978	14.4872	14.3377	15.1071	8.50096
ASCRP3013213	0.0335985	0.257015	2.18396	down	hsa_circRNA_008205	hsa_circ_0008205	circBase	chr8	-	133734285	133769540	exonic	NM_144649	TMEM71	TTGCTGTGTGCTTAATCATTTCTGCATGTGCAAGGTTCTTCCAGGTTGGAAAGAGAATAT	262.083	243.083	8.0548	9.18175	596	120.5	285.5	129	305	136.5	234	134.5	178.5	411.5	274	226	7.45849	7.7503	9.48413	8.15883	9.08206	6.39501	9.71565	8.65224	9.52619	10.4295	10.0713	6.69554
ASCRP3013228	0.0270804	0.257015	3.08781	down	hsa_circRNA_034093	hsa_circ_0034093	circBase	chr15	-	23060814	23062319	exonic	NM_144599	NIPA1	TTGGAGTACCGTTCGGGTACTTCCTATTTAACAGACATTGTGTGGTGGGCTGGCACAATC	670.417	937.417	9.23905	10.8656	1175.5	284	1645	284	570	64	656	325	857	2134	1551.5	101	8.2501	9.57003	12.0549	9.70655	10.1114	5.74132	11.3913	10.6976	12.2728	12.3256	12.5801	5.92644
ASCRP3013327	0.0391269	0.259261	2.47637	down	hsa_circRNA_104193	hsa_circ_0077930	circBase	chr6	-	135748304	135778851	exonic	NM_017651	AHI1	TTTACGATTTCCATGTTGCAGATAATAATGAAGATGTTGATGGTGATGGTGTTCATGAAA	1305.33	1248.92	10.023	11.3312	3795	739	1900	282	1017.5	98.5	1171.5	621.5	1032	2958.5	1509	201	9.76236	11.2417	12.2104	9.69571	11.0994	6.12845	12.2235	11.6464	12.4236	12.6031	12.5212	6.56951
ASCRP3013382	0.033236	0.257015	4.13041	down	hsa_circRNA_006603	hsa_circ_0006603	circBase	chr14	+	89319314	89327676	exonic	NM_144596	TTC8	TTTCCAGGAGAAGTAACCCTGCTCTGTGGAATTGCAAGAATCTATGAGGCTTTGGATCTG	275.667	1040.92	8.0866	10.1329	355.5	585	74	402	84.5	153	658.5	831	103	4210	277	166	6.93475	10.981	7.05569	10.3724	6.69821	6.47762	11.3827	11.9659	8.02073	12.9184	10.1244	6.38521
