# Supplementary material for: Comprehensive analysis of microarray expression profiles of circRNAs and lncRNAs with associated co-expression networks in human colorectal cancer
Source: Funct Integr Genomics. 2018 Nov 16;19(2):311–27. doi: 10.1007/s10142-018-0641-9 (PMC6394731; doi:10.1007/s10142-018-0641-9)
Supplement: Supplementary file 4 — (XLSX 537 kb) [file 10142_2018_641_MOESM3_ESM.xlsx]

## Sheet: Sheet1
# Column A: ProbeName it represents probe name. # Column B: P-value, P-value calculated from paired t-test. # Column C: FDR, FDR is calculated from Benjamini Hochberg FDR. # Column D: Fold Change, the absolute ratio (no log scale) of normalized intensities between two conditions. # Column E: Regulation, it depicts which group has greater or lower intensity values wrt other group. # Column F ~ Y: …
ProbeName	P-value	FDR	Fold Change	Regulation	type	transcript_type	lncRNA_level	seqname	GeneSymbol	source	RNAlength	chrom	strand	txStart	txEnd	Sequence	EntrezID	relationship	Associated_gene_acc	Associated_gene_name	Associated_protein_name	Associated_gene_strand	Associated_gene_start	Associated_gene_end	group-A(raw)	group-N(raw)	group-A(normalized)	group-N(normalized)	[A1, A](raw)	[A3, A](raw)	[A4, A](raw)	[A11, A](raw)	[A14, A](raw)	[A17, A](raw)	[N1, N](raw)	[N3, N](raw)	[N4, N](raw)	[N11, N](raw)	[N14, N](raw)	[N17, N](raw)	[A1, A](normalized)	[A3, A](normalized)	[A4, A](normalized)	[A11, A](normalized)	[A14, A](normalized)	[A17, A](normalized)	[N1, N](normalized)	[N3, N](normalized)	[N4, N](normalized)
ASHGV40015817	0.00335474	0.0464568	32.7356	up	noncoding	long noncoding	Reliable	T115989	G027350	RNA-seq: Iyer et al 2015	2444	chr15	-	45725578	45728022	TTTAGGGCAGATCTCAGTATGCCTTGCATTCCAATTCATCTCCAGAATCCTACACTTCCT									2599.28	131.784	9.8631	4.83031	518.847	39.7027	7564.27	5092.26	1431.13	949.483	19.5727	11.9505	724.604	18.543	6.07563	9.95881	8.74493	5.01937	13.3643	12.1762	9.96984	9.90395	4.97956	3.43041	9.29579
ASHGV40017346	0.00229649	0.0425602	28.5192	up	noncoding	long noncoding	Reliable	ENST00000559321	CTD-2147F2.1	GENCODE	448	chr15	+	97954484	97975324	GGGGGGACAACAAGTGTCTATTACACAGAATAAACAGCCTCTGGCAAATGAATACATTTT		intergenic							624.39	18.5129	8.60147	3.76761	1893.03	121.19	364.676	489.427	517.613	360.409	9.00838	32.9376	52.1278	5.79559	6.20786	5	10.6615	6.67449	8.69513	8.67278	8.42743	8.4775	3.7186	5.11971	5.48263
ASHGV40037602	0.00280096	0.0447818	20.3955	up	noncoding	long noncoding	Reliable	T266066	G061499	RNA-seq: Iyer et al 2015	1905	chr4	-	70686833	70689419	GGTTATTTATTACAGTGATAAACCGCTGAACATTGTGTGAAAAACGTAGGATAGTTTTGC									359.802	12.6319	7.24916	2.89898	309.395	8.73435	1068.5	71.9155	435.738	264.53	5	5	50.7913	5	5	5	7.95182	3.01719	10.3805	5.94899	8.17064	8.02578	2.40082	2.32236	5.44671
ASHGV40008776	0.000550671	0.0322713	14.73	up	noncoding	long noncoding	Reliable	TCONS_00019942	XLOC_009197	RNA-seq: Cabili et al 2011	293	chr11	+	69916683	69917097	GGGCATCTGCGTTAGTCCCCTGCTCCCCAGCGCTGCCAGCCCCTGCCTCAGATCTCTTAC		intergenic							19557.1	679.802	13.3486	9.46792	6970.37	68649.4	3422.08	6511.7	15807.4	15981.7	455.417	1002.78	1079.94	656.72	398.563	485.391	12.5428	15.5734	12.177	12.548	13.3603	13.8902	9.68105	10.0134	9.87392
ASHGV40053956	0.000449808	0.030635	12.9116	up	noncoding	long noncoding	Gold	NR_125365	LOC401585	RefSeq	375	chrX	-	45707508	45710920	GATGAGAGACATGTTTGTAATGTTATTCGTTGTGACACAGTTCAAAAGAATTTGCCTTTG	401585								162.295	10.8478	6.9082	3.2176	173.023	37.2912	157.935	145.537	269.026	190.958	5	8.27906	26.0445	12.5418	8.2212	5	7.0938	4.92675	7.45122	6.96004	7.4691	7.5483	2.40082	2.8389	4.46216
ASHGV40042648	0.00219394	0.0421555	11.7993	up	noncoding	long noncoding	Reliable	ENST00000517927	MIR146A	GENCODE	2301	chr5	+	159895274	159914433	GCTTTACCAAAACTTGGTTTATGTAAGTGGAAAAAGCATGTTGCAAAATAACTTGGTGTC	406938								3952.63	289.884	11.1346	7.574	3730.48	494.947	1959	13416.3	2454.01	1661.05	55.4216	106.352	970.65	423.298	84.6577	98.9274	11.6547	8.7619	11.3269	13.5962	10.7565	10.7116	6.55736	6.82369	9.72228
ASHGV40033873	0.000236092	0.0274915	10.8726	up	noncoding	long noncoding	Reliable	GSE61474_TCONS_00220963	GSE61474_XLOC_040880	RNA-seq: Clark et al 2015	1225	chr22	+	48323697	48336521	CTTCCTGAGCTTTCGGTCCACTTTAAATCAATAGCAGAAGAATGTATTTGATTATCAGGC									116.861	10.168	6.55512	3.1125	187.475	56.3953	140.824	97.6645	122.114	96.6922	5	11.3341	24.8952	7.63522	5	7.1437	7.21296	5.5339	7.28766	6.3883	6.35198	6.55594	2.40082	3.33164	4.39472
ASHGV40007561	2.88595e-06	0.0188318	10.6724	up	noncoding	pseudogene	Gold	NR_131905	CASP1P2	RefSeq	2195	chr11	-	104933328	104942257	CCCCCATAGATAACCAAGGCTTCCTTCATTCTATAATGGTTTTTGGAATTATATCTGTTT	440067								134.714	11.3558	6.6637	3.24788	53.0235	147.839	225.207	67.0319	183.609	131.577	5	11.1271	35.4837	5	5.39755	6.12679	5.28428	6.97667	7.96521	5.84137	6.92211	6.99255	2.40082	3.29745	4.92031
ASHGV40034574	0.00377928	0.048883	9.03779	up	noncoding	long noncoding	Reliable	ENST00000465795	RP11-354H21.1	GENCODE	409	chr3	-	78087855	78095945	CAGGTTAATCACGCTACCCTTGGTTATCATCACATGTATTTCTGAAATTGTCTTTTACAT		intergenic							569.306	70.5736	8.74501	5.56904	1151.51	237.158	546.562	812.925	377.167	290.517	24.9189	50.0312	279.597	20.0024	24.2633	24.6288	9.91969	7.68027	9.31674	9.43469	7.96	8.15865	5.36409	5.73288	7.95182
ASHGV40039233	0.00219722	0.0421555	8.6928	up	noncoding	long noncoding	Gold	NR_046840	ARHGEF38-IT1	RefSeq	456	chr4	+	106482747	106491392	ATTCCACTACATAGAACATGATGTACCATGATCACGACAGTTCCAGTCAGGGAGTGAAGG	100874374	intron sense-overlapping	NM_001242729	ARHGEF38	rho guanine nucleotide exchange factor 38 isoform 1	+	106473776	106602070	80.9226	10.7523	5.95815	2.83833	83.2425	29.091	55.4656	97.8776	122.605	97.2534	5	5	39.5137	5	5	5	5.95749	4.57454	5.90062	6.39194	6.35897	6.56532	2.40082	2.32236	5.08279
ASHGV40039233	0.00219722	0.0421555	8.6928	up	noncoding	long noncoding	Gold	NR_046840	ARHGEF38-IT1	RefSeq	456	chr4	+	106482747	106491392	ATTCCACTACATAGAACATGATGTACCATGATCACGACAGTTCCAGTCAGGGAGTGAAGG	100874374	intron sense-overlapping	NM_017700	ARHGEF38	rho guanine nucleotide exchange factor 38 isoform 2	+	106473776	106552837	80.9226	10.7523	5.95815	2.83833	83.2425	29.091	55.4656	97.8776	122.605	97.2534	5	5	39.5137	5	5	5	5.95749	4.57454	5.90062	6.39194	6.35897	6.56532	2.40082	2.32236	5.08279
ASHGV40028483	0.00377357	0.048883	8.57564	up	noncoding	long noncoding	Reliable	ENST00000607140	RP11-254F7.4	GENCODE	332	chr2	+	10260860	10261192	GTTTTAGACGCTGATTATGGGAAATTGAAATCTGAGTTGAGTATGAGATGACACCAATAA									235.311	44.6718	7.28972	4.18948	230.839	36.9309	534.844	167.74	270.966	170.545	9.99776	15.9885	212.598	17.1901	5	7.25624	7.52635	4.91065	9.28028	7.16807	7.47762	7.37537	3.88398	3.95478	7.53579
ASHGV40049421	0.00127878	0.0380014	7.3565	up	noncoding	pseudogene	Gold	NR_002734	PTTG3P	RefSeq	609	chr8	-	67679631	67680240	CCTTTAAGCATTCTGTTGACCCTGGATGTTGAATTGCCACCTGTTTGCTCTGACATAGAT	26255								7117.96	985.806	12.5085	9.62946	12291.6	2363.99	7017.66	4965.04	9680.1	6389.39	241.646	704.413	3004.77	939.382	480.815	543.808	13.3219	11.1375	13.2482	12.1415	12.629	12.5727	8.75516	9.54096	11.3437
ASHGV40039729	0.00394356	0.0495678	6.8233	up	noncoding	long noncoding	Reliable	TCONS_00008950	XLOC_003805	RNA-seq: Cabili et al 2011	289	chr4	+	185193149	185195410	GTCCATATCTGGCATAAATGAATGTGAGTGGTCTTGGGAATCTAAATATAACATGTTTCT		intergenic							485.259	58.5031	8.30294	5.53247	143.394	315.963	312.529	1445.85	416.941	276.879	5	54.5031	122.013	58.2495	57.5435	53.709	6.79135	8.10043	8.45351	10.2729	8.10925	8.09026	2.40082	5.86174	6.71806
ASHGV40020010	0.000830918	0.0353118	6.64818	up	noncoding	pseudogene	Gold	NR_001587	AURKAPS1	RefSeq	1537	chr1	-	220439520	220441057	ACTTATTGGGTTGGCCAAGCCTGGTAAAGCTGTTGGACTGAGTACGTGATTCTTTTTAAG	6791								2871.52	391.718	11.1306	8.39769	3739.93	558.221	3312.68	2324.31	4262.99	3030.96	126.979	196.74	1181.07	320.799	260.196	264.523	11.6602	8.93271	12.1241	10.9957	11.5137	11.5575	7.78683	7.72346	10.0058
ASHGV40059118	0.00274052	0.0447818	6.62303	up	noncoding	long noncoding	Reliable	uc004aej.3	BC065763	UCSC_knowngene	1242	chr9	-	66688085	66699951	CAGCTACAAAAGCAAGTACACATGGACAAGAAGAACCAAGAAAGTCCTGAAGAAGAACAG		intergenic							270.256	39.6043	7.32445	4.59696	647.557	89.3142	251.313	478.356	88.8616	66.133	25.9737	17.9509	152.049	24.7331	5	11.9187	9.06667	6.21925	8.13028	8.63734	5.9067	5.98648	5.42246	4.14852	7.0476
ASHGV40015294	0.00362604	0.0478718	6.41107	up	noncoding	long noncoding	Reliable	ENST00000556926	RP11-356K23.2	GENCODE	458	chr14	+	89821403	89822915	ACAATTGTAACCCTGTAAAGCTGATGAGATATTAAAACAAGACAAAAACTGAAAACGAAA		intronic antisense	NM_001085471	FOXN3	forkhead box protein N3 isoform 1	-	89622515	90085494	6009.93	534.748	11.8368	9.1562	4759.99	1013.4	2530.44	2056.53	14608.1	11091.1	309.941	397.566	710.293	832.574	474.582	483.533	12.0187	9.83195	11.7346	10.8205	13.2417	13.3732	9.12516	8.72872	9.27004
ASHGV40015294	0.00362604	0.0478718	6.41107	up	noncoding	long noncoding	Reliable	ENST00000556926	RP11-356K23.2	GENCODE	458	chr14	+	89821403	89822915	ACAATTGTAACCCTGTAAAGCTGATGAGATATTAAAACAAGACAAAAACTGAAAACGAAA		intronic antisense	NM_005197	FOXN3	forkhead box protein N3 isoform 2	-	89622515	89883454	6009.93	534.748	11.8368	9.1562	4759.99	1013.4	2530.44	2056.53	14608.1	11091.1	309.941	397.566	710.293	832.574	474.582	483.533	12.0187	9.83195	11.7346	10.8205	13.2417	13.3732	9.12516	8.72872	9.27004
ASHGV40000284	0.000235636	0.0274915	6.32516	up	noncoding	long noncoding	Gold	NR_027066	LINC00114	RefSeq	890	chr21	-	40110948	40140898	CATCTTCCTGGGCCATTTCCAGATATGAATTGCAGAGACATATTTCAATATATCCTCACC	400866	intergenic							209.513	22.4299	7.24952	4.58842	162.437	62.6423	111.365	340.628	329.432	250.571	12.9437	15.7925	38.7441	29.3474	15.8744	21.8771	6.99286	5.6965	6.93797	8.16346	7.75758	7.94876	4.30797	3.93188	5.05272
ASHGV40002637	0.000297094	0.0279256	6.31995	up	noncoding	pseudogene	Gold	NR_026824	PSG10P	RefSeq	1742	chr19	-	43341148	43359870	GAGTGCAGTAGAGAATTGACAGAGGACTGATCACCAACCTAGAAGTATGCTCCTCCAGGA	653492								109.581	13.2977	5.99258	3.33267	352.606	24.2978	101.628	37.1045	81.3571	60.4934	22.645	7.28201	34.8594	5	5	5	8.16624	4.32876	6.80123	5.01498	5.78482	5.85947	5.20954	2.66805	4.89444
ASHGV40048759	0.00326008	0.0464568	6.3024	up	noncoding	long noncoding	Gold	NR_038835	MNX1-AS1	RefSeq	992	chr7	+	156803550	156809118	ATGTGTTTTGGAATCAACACTCTTTGCAAAGGCTCCACACTGCTTTCTGGTAGCATTGGC	645249	bidirectional	NM_005515	MNX1	motor neuron and pancreas homeobox protein 1 isoform 1	-	156797546	156803347	73.5656	10.1543	5.7205	3.0646	147.82	21.9766	39.616	67.9227	99.5242	64.534	5	5	25.4011	14.6661	5	5.85846	6.83838	4.18492	5.41532	5.86458	6.06639	5.95342	2.40082	2.32236	4.42656
ASHGV40059509	0.000424236	0.030635	6.01115	up	noncoding	long noncoding	Reliable	TCONS_00014652	XLOC_006742	RNA-seq: Cabili et al 2011	1539	chr8	+	23086939	23088598	ATGTGTCCAGCCATTTCTTCTTGGTTCTGGTTCCGTGTGTACTGCATGATATTGTACCAC		intergenic							565.25	85.3964	8.87324	6.2856	461.148	303.776	476.608	902.204	750.749	497.017	21.9486	64.6532	228.029	85.4208	56.4435	55.8831	8.56528	8.04039	9.11217	9.57517	8.99515	8.95128	5.15542	6.11729	7.64257
ASHGV40054604	7.80274e-05	0.0251352	5.66566	up	noncoding	long noncoding	Reliable	ENST00000399966	WASIR1	GENCODE	1054	chrX	-	155244287	155246502	CCATTTTGTGTGTCTAATGGAAGTCACCTCGTCAACAACAGTCTTTTGTTGAGAAAGTCT	100128260	intergenic							182.763	25.2836	7.14228	4.64004	198.315	107.091	224.963	341.645	133.731	90.8317	24.8515	12.5617	55.7812	33.4185	11.5448	13.5438	7.29842	6.48875	7.96342	8.16854	6.47655	6.45799	5.35982	3.52194	5.58161
ASHGV40052988	0.00192012	0.0409466	5.55912	up	noncoding	long noncoding	Reliable	T360688	G085157	RNA-seq: Iyer et al 2015	14631	chr9	+	79351464	79413274	CCCCTCTCCCATGATTAAAGCAACATGGAACTGAATTTCATGAGTTTCAATATAACAACC									36593.2	4815.88	14.0187	11.5438	111752	67124.2	14459.6	12354.9	6676.84	7191.4	6846.39	3956.18	14864.1	1595.17	598.723	1034.76	15.9471	15.5354	14.2613	13.4624	12.1342	12.7715	13.6861	11.9421	13.6128
ASHGV40048004	0.00170686	0.0400189	5.14839	up	noncoding	long noncoding	Gold	NR_038856	LINC01132	RefSeq	3793	chr1	+	234859788	234867390	CCAACAATCATTCTTTCTCGCATATTCACTTGTGAATAAATGCAAGAACTGGTGTATTTG	100506810	intergenic							61.3108	10.7559	5.67165	3.30753	84.5216	45.2482	56.389	64.5055	63.9491	53.2511	5	17.7514	13.1057	15.9232	7.75521	5	5.98328	5.20811	5.92682	5.78757	5.45193	5.6722	2.40082	4.12888	3.40687
ASHGV40048297	0.0016481	0.0397863	4.99769	up	noncoding	long noncoding	Reliable	ENST00000470135	RP5-884M6.1	GENCODE	673	chr7	+	106415521	106421388	ATCCTAGGCTCTCCAAATGGGAGTCTAAAGGTCTCAAAACATGGTCCAGAAGAAGTATGC	340340	intergenic							60.7447	8.87156	5.62719	3.30593	86.5994	37.1474	62.895	76.9806	55.8692	44.9766	7.9824	14.8892	8.79563	7.51096	7.45623	6.59495	6.01468	4.92061	6.08653	6.05207	5.26752	5.4217	3.5275	3.82634	2.81721
ASHGV40046926	0.000577825	0.0328133	4.78155	up	noncoding	long noncoding	Reliable	T330646	G077433	RNA-seq: Iyer et al 2015	572	chr7	-	105083336	105084815	CGGTCACCATTATAGTAATCCTAAACCTAAAATACCTTGTCAAGAGTTTGATGTGATTTC									67.221	9.23567	5.58847	3.331	174.08	34.644	52.2383	33.079	58.5139	50.7711	7.55828	7.65776	15.114	7.85848	6.41762	10.8079	7.10309	4.82062	5.81581	4.8606	5.32958	5.60115	3.45012	2.73493	3.63711
ASHGV40017977	0.00177238	0.0405699	4.74228	up	noncoding	long noncoding	Reliable	ENST00000564510	RP11-327F22.4	GENCODE	787	chr16	-	50817769	50837249	CCCTCTCCCCATGCCCCTTTGCAAAGATCTATTACATTAATAAATTTCTTTAAATGCTAA		intronic antisense	NM_001042355	CYLD	ubiquitin carboxyl-terminal hydrolase CYLD isoform 2	+	50775960	50835846	26617.1	3744.51	13.7742	11.5286	60615.8	63646.2	11691.2	5520.5	9469.07	8759.63	3593.57	3864.27	10625.1	1944.38	1185.89	1253.84	15.2548	15.492	13.9662	12.3005	12.5929	13.0385	12.7408	11.9112	13.1019
ASHGV40017977	0.00177238	0.0405699	4.74228	up	noncoding	long noncoding	Reliable	ENST00000564510	RP11-327F22.4	GENCODE	787	chr16	-	50817769	50837249	CCCTCTCCCCATGCCCCTTTGCAAAGATCTATTACATTAATAAATTTCTTTAAATGCTAA		intronic antisense	NM_001042412	CYLD	ubiquitin carboxyl-terminal hydrolase CYLD isoform 2	+	50776028	50835846	26617.1	3744.51	13.7742	11.5286	60615.8	63646.2	11691.2	5520.5	9469.07	8759.63	3593.57	3864.27	10625.1	1944.38	1185.89	1253.84	15.2548	15.492	13.9662	12.3005	12.5929	13.0385	12.7408	11.9112	13.1019
ASHGV40017977	0.00177238	0.0405699	4.74228	up	noncoding	long noncoding	Reliable	ENST00000564510	RP11-327F22.4	GENCODE	787	chr16	-	50817769	50837249	CCCTCTCCCCATGCCCCTTTGCAAAGATCTATTACATTAATAAATTTCTTTAAATGCTAA		intronic antisense	NM_015247	CYLD	ubiquitin carboxyl-terminal hydrolase CYLD isoform 1	+	50775960	50835846	26617.1	3744.51	13.7742	11.5286	60615.8	63646.2	11691.2	5520.5	9469.07	8759.63	3593.57	3864.27	10625.1	1944.38	1185.89	1253.84	15.2548	15.492	13.9662	12.3005	12.5929	13.0385	12.7408	11.9112	13.1019
ASHGV40012339	0.00271899	0.0447818	4.73401	up	noncoding	long noncoding	Reliable	TCONS_00021939	XLOC_010533	RNA-seq: Cabili et al 2011	457	chr13	-	23550009	23551904	GGTACCTGCTGCCCTGCCTGGAACCCACCTCCTTAAGAATCCTGACTGCCCCACAGGAAC		intergenic							2129.9	311.639	10.6949	8.45186	1866.73	2131.58	415.539	2569.57	3040.54	2755.42	227.964	317.793	435.999	334.54	244.858	308.684	10.643	10.9946	8.91653	11.1355	11.0551	11.4248	8.6658	8.39709	8.58105
ASHGV40019803	0.00333629	0.0464568	4.73016	up	noncoding	long noncoding	Gold	ENST00000571370	RP11-199F11.2	GENCODE	1112	chr17	-	7588577	7589689	TTGTCGGAAAAACAATCTACCTGTTATCTAGCTTTGGGCTAGGCCATTCCAGTTCCAGAC		intron sense-overlapping	NM_000546	TP53	cellular tumor antigen p53 isoform a	-	7571719	7590868	51.8063	12.5847	5.27425	3.03236	40.1705	14.1706	63.5949	48.4457	83.7541	60.7019	5	5	42.7156	12.7928	5	5	4.87101	3.60127	6.10386	5.37645	5.82858	5.86432	2.40082	2.32236	5.194
ASHGV40019803	0.00333629	0.0464568	4.73016	up	noncoding	long noncoding	Gold	ENST00000571370	RP11-199F11.2	GENCODE	1112	chr17	-	7588577	7589689	TTGTCGGAAAAACAATCTACCTGTTATCTAGCTTTGGGCTAGGCCATTCCAGTTCCAGAC		intron sense-overlapping	NM_001126112	TP53	cellular tumor antigen p53 isoform a	-	7571719	7590868	51.8063	12.5847	5.27425	3.03236	40.1705	14.1706	63.5949	48.4457	83.7541	60.7019	5	5	42.7156	12.7928	5	5	4.87101	3.60127	6.10386	5.37645	5.82858	5.86432	2.40082	2.32236	5.194
ASHGV40019803	0.00333629	0.0464568	4.73016	up	noncoding	long noncoding	Gold	ENST00000571370	RP11-199F11.2	GENCODE	1112	chr17	-	7588577	7589689	TTGTCGGAAAAACAATCTACCTGTTATCTAGCTTTGGGCTAGGCCATTCCAGTTCCAGAC		intron sense-overlapping	NM_001126113	TP53	cellular tumor antigen p53 isoform c	-	7571719	7590868	51.8063	12.5847	5.27425	3.03236	40.1705	14.1706	63.5949	48.4457	83.7541	60.7019	5	5	42.7156	12.7928	5	5	4.87101	3.60127	6.10386	5.37645	5.82858	5.86432	2.40082	2.32236	5.194
ASHGV40019803	0.00333629	0.0464568	4.73016	up	noncoding	long noncoding	Gold	ENST00000571370	RP11-199F11.2	GENCODE	1112	chr17	-	7588577	7589689	TTGTCGGAAAAACAATCTACCTGTTATCTAGCTTTGGGCTAGGCCATTCCAGTTCCAGAC		intron sense-overlapping	NM_001126114	TP53	cellular tumor antigen p53 isoform b	-	7571719	7590868	51.8063	12.5847	5.27425	3.03236	40.1705	14.1706	63.5949	48.4457	83.7541	60.7019	5	5	42.7156	12.7928	5	5	4.87101	3.60127	6.10386	5.37645	5.82858	5.86432	2.40082	2.32236	5.194
ASHGV40019803	0.00333629	0.0464568	4.73016	up	noncoding	long noncoding	Gold	ENST00000571370	RP11-199F11.2	GENCODE	1112	chr17	-	7588577	7589689	TTGTCGGAAAAACAATCTACCTGTTATCTAGCTTTGGGCTAGGCCATTCCAGTTCCAGAC		intron sense-overlapping	NM_001126118	TP53	cellular tumor antigen p53 isoform g	-	7571719	7590868	51.8063	12.5847	5.27425	3.03236	40.1705	14.1706	63.5949	48.4457	83.7541	60.7019	5	5	42.7156	12.7928	5	5	4.87101	3.60127	6.10386	5.37645	5.82858	5.86432	2.40082	2.32236	5.194
ASHGV40019803	0.00333629	0.0464568	4.73016	up	noncoding	long noncoding	Gold	ENST00000571370	RP11-199F11.2	GENCODE	1112	chr17	-	7588577	7589689	TTGTCGGAAAAACAATCTACCTGTTATCTAGCTTTGGGCTAGGCCATTCCAGTTCCAGAC		natural antisense	NM_001143990	WRAP53	telomerase Cajal body protein 1	+	7589388	7606820	51.8063	12.5847	5.27425	3.03236	40.1705	14.1706	63.5949	48.4457	83.7541	60.7019	5	5	42.7156	12.7928	5	5	4.87101	3.60127	6.10386	5.37645	5.82858	5.86432	2.40082	2.32236	5.194
ASHGV40052580	0.00112533	0.0372003	4.66539	up	noncoding	long noncoding	Reliable	T354809	G083619	RNA-seq: Iyer et al 2015	4545	chr9	+	1229769	1234314	CAGTGTTTTCCTTTGTGATTTCTGTTACTTAGAAAGTCATTTCCTCTCCAAAGAATTGGT									69.8771	12.4038	5.55993	3.33793	128.787	24.8542	77.9341	129.031	31.2085	27.4469	8.32755	10.9928	30.7906	14.3118	5	5	6.62225	4.35896	6.40289	6.78954	4.48121	4.70473	3.59387	3.27479	4.70555
ASHGV40057139	0.00293826	0.0456522	4.62742	up	noncoding	long noncoding	Reliable	T289426	G067672	RNA-seq: Iyer et al 2015	3751	chr5	-	135066775	135072066	ACTTAAATGTCATCCTAACTTCTACCCTCTCCCCAGATTCACAGGAAATTTTTTCTCTGG									3473.03	656.447	11.3947	9.1845	7064.47	5883.2	1538.5	2706.97	2080.63	1564.41	724.869	540.231	1753.82	450.917	209.493	259.355	12.5674	12.5147	10.9393	11.2128	10.5185	10.6155	10.3658	9.15776	10.5887
ASHGV40058993	0.00101529	0.0363539	4.59329	up	noncoding	long noncoding	Reliable	T328869	G077125	RNA-seq: Iyer et al 2015	2029	chr7	-	97895142	97900402	ACTCATGGCGCCCACAGCCAGATGAGAATGCAGCCTCTCCCTCCAACACCTTGAATGTAA									11568.5	2265.21	13.1296	10.9301	13920.7	25973.5	8108.79	4577.29	10169.5	6661.08	1505.49	2809	5435.85	2250.66	805.313	784.954	13.4788	14.4909	13.448	12.0178	12.7095	12.6325	11.443	11.4444	12.1909
ASHGV40018562	0.00303492	0.0458253	4.49233	up	noncoding	long noncoding	Reliable	T125338	G029354	RNA-seq: Iyer et al 2015	666	chr16	+	2144238	2144904	TGATATGCCCGGTCCCAGAGCTGCTAGAGAAGAGGTACAGAGGCAGCGAAGACACGTTGA									329.543	60.3961	7.94135	5.77388	577.231	83.6483	412.38	368.805	310.023	225.173	42.4203	43.8997	185.166	33.2257	29.1873	28.4782	8.88994	6.12101	8.9024	8.2775	7.67464	7.7826	6.16204	5.5443	7.33411
ASHGV40047418	0.00280851	0.0447818	4.38669	up	noncoding	long noncoding	Gold	NR_110055	LOC101926963	RefSeq	873	chr7	+	643034	648139	AGGACATTCATTGGCTAATTTCCTGTTCTTGGTCCCTCTCCCCCATTAAGCCACAACCTC	101926963								12606.5	3265.08	13.401	11.2678	16222.9	18514.3	12395.5	6372.33	13755.7	8378.41	2945.63	3298.93	9219.53	2621.82	734.655	769.948	13.6825	14.0351	14.0537	12.5075	13.1483	12.9787	12.4566	11.6784	12.9145
ASHGV40011333	0.00363877	0.0479635	4.3765	up	noncoding	long noncoding	Gold	NR_110019	LOC100506125	RefSeq	453	chr12	+	49182929	49184318	TCCCCCTCCCCCTCCCCAGAAGTGGGGGCCGAGTTGCCCACTCCCCTTCCTAGCAGCGGG	100506125								12948.6	1728.04	12.8815	10.7517	39788.6	18842.2	3939.97	6780.29	4551.83	3788.43	2289.66	1491.65	3247.41	1109.17	986.324	1244	14.7693	14.0658	12.4049	12.5967	11.5932	11.859	12.0847	10.5693	11.4399
ASHGV40048658	0.000968936	0.0362684	4.33989	up	noncoding	long noncoding	Reliable	ENST00000563946	RP4-584D14.7	GENCODE	837	chr7	+	150038859	150039696	TACACCTGATCCTGCCTCCCACTCCCTGAGCCACACTGAGAAGGAAGGTCTCTCCTTTAG		bidirectional	NM_002889	RARRES2	retinoic acid receptor responder protein 2 precursor	-	150035406	150038763	3806.57	749.908	11.7072	9.58957	6139.82	2772.1	2126.62	5155.88	3619.3	3025.67	700.083	781.423	1527.38	586.161	401.853	502.552	12.3494	11.3909	11.4568	12.1972	11.2953	11.5538	10.3184	9.6799	10.4005
ASHGV40020899	0.00193821	0.0409466	4.26415	up	noncoding	long noncoding	Reliable	uc002jrt.3	AX747521	UCSC_knowngene	2016	chr17	-	74492855	74494871	TTCCCTCTCCCAGTGGGTCTCCCCAGGTTGTCAGCTCCATTTAGTCATAAGAAGATCTGG		intron sense-overlapping	NM_024599	RHBDF2	inactive rhomboid protein 2 isoform 1	-	74466974	74497509	17697	2646.27	13.4379	11.3457	40562.5	36008.9	6047.13	6484.46	10414.3	6664.79	2062.59	3028.38	4657.53	3170.19	1305.72	1653.18	14.7949	14.873	13.0315	12.5402	12.753	12.635	11.9301	11.5653	11.9711
ASHGV40034021	0.0011898	0.0375543	4.20023	up	noncoding	long noncoding	Reliable	TCONS_00006446	XLOC_003052	RNA-seq: Cabili et al 2011	540	chr3	-	13691791	13695286	TTCCGCTGCTCCCCCACCACCTCACTCCTTCGTGCCTTTGAGCATGCTGCCTGCAGTGCC		intergenic							3485.71	648.41	11.5445	9.47407	4703.82	4049.01	1151.84	3660.53	3916.58	3432.49	530.839	593.77	952.623	497.68	595.975	719.574	11.9996	11.9596	10.4938	11.6831	11.4058	11.7254	9.90332	9.28866	9.69615
ASHGV40030953	0.000747451	0.0345243	4.18659	up	noncoding	long noncoding	Reliable	TCONS_00028424	XLOC_013775	RNA-seq: Cabili et al 2011	427	chr20	-	46987426	46988560	CGGATAAGCCCCCAGTGAAGGGACTTAGGAAGCCTCTCCCCCTTCGTGTTCTTTCCCCAG		intergenic							3965.13	781.835	11.648	9.58227	5276.15	8870.56	2545.2	2661.79	2591.19	1845.92	753.363	855.887	1677.1	688.096	324.607	391.955	12.163	13.101	11.7425	11.1861	10.832	10.8638	10.4292	9.7931	10.5333
ASHGV40015155	0.00261197	0.0443313	4.03703	up	noncoding	long noncoding	Reliable	ENST00000554032	RP6-65G23.3	GENCODE	368	chr14	+	71276921	71282108	CTATCATCGGGGTTTTTGAAGAACATGAAATGACTGGGAAAATAATCATGTTAAGTGGAA	100506411	bidirectional	ENST00000381250	MAP3K9	mitogen-activated protein kinase kinase kinase 9 [Source:HGNC Symbol;Acc:6861]	-	71196652	71276223	1512.55	505.906	10.1826	8.1693	1774.25	297.631	2163.05	2303.91	1537.62	998.803	166.707	89.7499	2178.02	264.747	146.709	189.501	10.5701	8.00997	11.4874	10.9806	10.0758	9.97162	8.20197	6.57923	10.8917
ASHGV40015155	0.00261197	0.0443313	4.03703	up	noncoding	long noncoding	Reliable	ENST00000554032	RP6-65G23.3	GENCODE	368	chr14	+	71276921	71282108	CTATCATCGGGGTTTTTGAAGAACATGAAATGACTGGGAAAATAATCATGTTAAGTGGAA	100506411	bidirectional	ENST00000555993	MAP3K9	mitogen-activated protein kinase kinase kinase 9 [Source:HGNC Symbol;Acc:6861]	-	71196367	71276251	1512.55	505.906	10.1826	8.1693	1774.25	297.631	2163.05	2303.91	1537.62	998.803	166.707	89.7499	2178.02	264.747	146.709	189.501	10.5701	8.00997	11.4874	10.9806	10.0758	9.97162	8.20197	6.57923	10.8917
ASHGV40020370	0.00162952	0.0397863	3.98652	up	noncoding	long noncoding	Reliable	T147926	G034375	RNA-seq: Iyer et al 2015	1234	chr17	-	40924056	40925370	ACGCCTTTCATTCCTGCTTTATGAGATTGAGGCCATGCATGTGAACCCTTTAAGTTTTCC									35.2965	6.82771	4.73249	2.73736	79.5025	20.7694	19.9827	22.714	32.5646	36.2456	5	5	11.591	5.79118	5	8.58406	5.88501	4.11015	4.4309	4.32637	4.53677	5.10572	2.40082	2.32236	3.20467
ASHGV40013300	0.00180507	0.0408266	3.98052	up	noncoding	long noncoding	Reliable	TCONS_00021785	XLOC_010383	RNA-seq: Cabili et al 2011	1009	chr13	+	47040338	47042412	GGTGACAGCCATCCCCTCTTCCCCCCCTGCCTTAGGACCCCCATCGCGGATCCTAAGATC		intergenic							11789.3	1953.42	12.7518	10.7589	41801.1	10295.2	4713.44	5919.93	4695.58	3310.78	3050.93	1354.14	4538.81	1033.36	738.163	1005.13	14.8407	13.301	12.6703	12.3924	11.633	11.6737	12.5091	10.4378	11.9362
ASHGV40010066	0.0013461	0.0389546	3.93279	up	noncoding	long noncoding	Reliable	ENST00000546464	RP11-977G19.14	GENCODE	542	chr12	-	56661576	56663888	AAATGCAAGGAAACTGTTCCTCAGTGCCTTTTCTCCCCCTCCCCATCCAGTTCGTGGATC		natural antisense	NM_001099337	COQ10A	coenzyme Q-binding protein COQ10 homolog A, mitochondrial isoform b	+	56661066	56664750	4661.4	1155.87	11.999	10.0235	8418.66	3661.77	3644.06	5940.33	3320.86	2982.71	1942.64	810.023	2456.92	891.65	392.031	441.939	12.8045	11.8078	12.2757	12.3982	11.1712	11.5368	11.8301	9.72282	11.069
ASHGV40010066	0.0013461	0.0389546	3.93279	up	noncoding	long noncoding	Reliable	ENST00000546464	RP11-977G19.14	GENCODE	542	chr12	-	56661576	56663888	AAATGCAAGGAAACTGTTCCTCAGTGCCTTTTCTCCCCCTCCCCATCCAGTTCGTGGATC		natural antisense	NM_144576	COQ10A	coenzyme Q-binding protein COQ10 homolog A, mitochondrial isoform a	+	56660641	56664750	4661.4	1155.87	11.999	10.0235	8418.66	3661.77	3644.06	5940.33	3320.86	2982.71	1942.64	810.023	2456.92	891.65	392.031	441.939	12.8045	11.8078	12.2757	12.3982	11.1712	11.5368	11.8301	9.72282	11.069
ASHGV40003644	0.000937932	0.0362536	3.92385	up	noncoding	long noncoding	Gold	NR_027922	CCL15-CCL14	RefSeq	1416	chr17	-	34310691	34329084	AACACCTCCTGAGCCTCTGAAGCTCCCACCAGGCCAGCTCTCCTCCCACAACAGCTTCCC	348249								4412.24	1027.18	11.8526	9.8803	5391.92	8301.07	3508.98	1798.23	4649.23	2823.99	563.643	1351.67	2332.82	1023.96	402.463	488.495	12.1929	13.0132	12.2137	10.6192	11.6185	11.4579	9.9955	10.4354	10.9857
ASHGV40000283	6.80783e-05	0.0251352	3.91344	up	noncoding	long noncoding	Gold	NR_027065	LINC00114	RefSeq	853	chr21	-	40110948	40145401	GCTGTTGATGGTGTGGAATTAGAGGCCTGATGGAGTGGAGAGCTTTCCTCCTCATCACCT	400866								120.969	21.8674	6.55091	4.58247	88.8375	58.4745	92.6888	109.809	208.093	167.914	11.7912	17.673	22.5811	33.2235	24.4248	21.5106	6.05126	5.59134	6.65851	6.55397	7.09958	7.35081	4.14938	4.12192	4.25601
ASHGV40030842	0.00308423	0.0459503	3.91152	up	noncoding	long noncoding	Reliable	T217725	G050357	RNA-seq: Iyer et al 2015	489	chr20	-	38071402	38216374	CATTCAACTTCTGTACATGTATGATACAGCTTACCCTCTGCTGTTATTAATAATCTGCAA									65.959	14.1593	5.64775	3.68002	116.894	33.9138	72.1794	92.7713	44.1604	35.835	14.1249	15.0734	33.3437	8.91259	5	8.50109	6.47275	4.78799	6.28438	6.31082	4.94315	5.08741	4.45264	3.84941	4.82524
ASHGV40003393	0.000389621	0.0304575	3.89294	up	noncoding	long noncoding	Gold	NR_002822	MGC72080	RefSeq	728	chr7	-	97595907	97601638	CATGTACAAGAAGTCTCAGGGGATCCAGAACTGCAGCCAGTCCTTGCTGGGCTGTTCCTG	389538								282.938	53.2435	7.84602	5.88516	392.284	180.628	173.637	218.265	431.801	301.014	27.0104	54.3623	76.2991	73.3359	44.298	44.155	8.32235	7.27759	7.58516	7.52788	8.15901	8.20411	5.48068	5.85669	6.04137
ASHGV40019620	0.000819576	0.0352992	3.82011	up	noncoding	long noncoding	Gold	NR_036480	VPS9D1-AS1	RefSeq	1753	chr16	+	89778263	89784573	TGGTCACAGTCGGCTCTACCACTGTTACTTACTGCTGAGATAAAATGAGGCAACGGAAAA	100128881	natural antisense	NM_004913	C16orf7	uncharacterized protein C16orf7	-	89773540	89787394	64.5208	15.2497	5.63388	3.70027	94.0212	85.6439	57.8821	88.7067	28.2138	32.657	9.68688	17.2772	39.8802	13.1114	5	6.54271	6.13588	6.15625	5.96641	6.24771	4.33915	4.9579	3.83482	4.08331	5.09532
ASHGV40017514	0.00243344	0.0433885	3.78057	up	noncoding	pseudogene	Gold	NR_026864	PRSS30P	RefSeq	2963	chr16	-	2889573	2892752	TTCTCCTCCCTCCCATCCCCTGCCAGCCTGTGTGCCCCCCTTTGCTCTCTTGCTTTCCAG	124221								15819.2	2751.37	13.432	11.5134	28462	32569.9	4138.84	12119.8	9624.48	7999.98	2166.14	3074.93	3285.99	3254.07	2392.5	2334.61	14.3884	14.7584	12.471	13.4383	12.6171	12.9189	12.0045	11.5866	11.4641
ASHGV40033357	9.86735e-05	0.0251352	3.70318	up	noncoding	long noncoding	Reliable	ENST00000609178	CTA-384D8.35	GENCODE	602	chr22	-	50980733	50981335	TAGGACCTGAATGTAGATCTCAGTCATGTTCCTTACTAACAGCACGTTTTGCAACCATGC									87.1308	19.4735	6.15433	4.26557	69.2784	80.501	103.268	54.2677	126.853	88.6167	9.49723	17.4176	45.944	21.7529	9.21306	13.0161	5.6788	6.06369	6.82476	5.53842	6.40114	6.4192	3.80253	4.09645	5.30257
ASHGV40049171	0.002813	0.0447818	3.6855	up	noncoding	long noncoding	Reliable	T342384	G080367	RNA-seq: Iyer et al 2015	5361	chr8	-	38434798	38442301	AGTTCTTATTTTTCTTCCCATGCTTGCAATCTGTACGCCCTCTCCTTAAAATGGTCATTG									2557.93	651.223	11.1296	9.2477	3660.89	3312.02	1369.2	1922.92	3150.56	1931.97	469.744	773.071	1496.02	667.595	233.107	267.795	11.6347	11.6455	10.7593	10.7171	11.0946	10.9261	9.72976	9.66488	10.3688
ASHGV40042237	0.00399411	0.0497135	3.68162	up	noncoding	long noncoding	Gold	ENST00000506859	RP11-359P5.1	GENCODE	561	chr5	+	122371965	122390362	CCCCAGGGTCTCCCCCGGAGCGCCGGCCTCCCAGCACGCGAGCAGCCCCCTCCCACCCAG		natural antisense	NM_000943	PPIC	peptidyl-prolyl cis-trans isomerase C precursor	-	122359077	122372425	15528.5	2934.69	13.3515	11.4712	33788.3	30070.1	6182.24	6783.22	10759.7	5587.59	2647.05	2414.56	5291.75	4116.15	1610.26	1528.39	14.5767	14.6788	13.0686	12.5985	12.7926	12.394	12.2958	11.2433	12.1571
ASHGV40018041	0.00208198	0.0417454	3.63289	up	noncoding	long noncoding	Reliable	T132992	G031214	RNA-seq: Iyer et al 2015	2354	chr16	-	56628968	56631676	CCCCACCCCTCACTATTAATAAAAAATAACAACCTTTTATGATTTTGCCAAGTGAATGAC									724.484	144.162	9.1893	7.32818	1202.97	1086.9	402.536	712.03	540.801	401.666	131.924	151.287	212.597	94.9891	93.9091	180.265	9.99325	9.93401	8.86024	9.22116	8.49568	8.63144	7.84108	7.34062	7.53548
ASHGV40004221	0.00294208	0.0456522	3.60159	up	noncoding	long noncoding	Gold	NR_104345	PRR36	RefSeq	1861	chr19	-	7933604	7939326	GGGTACCAAGCCCGTCCAGCACGCTGAGCGGCCCAGACCTGGCCGGCCACAGCAGCAGCG	80164								233.508	46.1165	7.44413	5.5955	362.075	101.669	91.897	324.223	333.479	187.703	33.0581	41.0765	71.6842	83.4713	20.461	26.9478	8.21048	6.41162	6.64705	8.09646	7.77946	7.51974	5.78679	5.43892	5.94685
ASHGV40008589	0.00373846	0.0486969	3.57862	up	noncoding	long noncoding	Reliable	T060610	G014085	RNA-seq: Iyer et al 2015	654	chr11	+	64013233	64013887	TCCGAGGCAACGGAGAAGGCAGAAGTGACTTAGGTCAGGCAAGAAAGAGTATATATTGGG									29.8324	7.63055	4.58835	2.74895	23.3249	17.1332	21.4855	40.2646	43.7902	32.9959	5	11.7042	12.5378	6.54128	5	5	4.11419	3.84862	4.53572	5.12756	4.93174	4.97229	2.40082	3.39256	3.33117
ASHGV40017896	0.000422417	0.030635	3.56107	up	noncoding	long noncoding	Reliable	T027087	G006043	RNA-seq: Iyer et al 2015	1334	chr1	-	193222958	193224292	CCCCACCCCTCCAAAAAAGAACAATGTAATCACTTTAATTTTTGTTAGCAGTCAGAAAAA									666.396	135.554	9.05606	7.22375	1178.74	901.006	292.332	520.206	633.185	472.907	144.156	156.456	221.361	127.545	72.021	91.7867	9.95649	9.6592	8.34921	8.75489	8.73818	8.87839	7.97835	7.38658	7.59879
ASHGV40014610	0.00185703	0.0409466	3.51495	up	noncoding	long noncoding	Reliable	T110996	G026261	RNA-seq: Iyer et al 2015	1313	chr14	-	103690737	103693371	CAGTCAGCCTCTTCTTAATCTTAAATCCATGGTTTAAAAGTTCTACTTGTAGAAACTGGA									28.6096	7.12387	4.47205	2.65855	26.9692	9.75987	21.1951	45.5175	39.9182	28.2977	5	5	14.3896	8.35362	5	5	4.31628	3.14782	4.51776	5.2952	4.8064	4.74885	2.40082	2.32236	3.55692
ASHGV40000718	0.000469904	0.0306389	3.43789	up	noncoding	long noncoding	Reliable	ENST00000431804	RP11-182N22.8	GENCODE	425	chr9	+	35096374	35098138	CCTCAGCACCTAGCATATATTTGAGGTTCACATACTGACCAAACGAATAAAGGAATATGT									60.3852	16.7286	5.34558	3.56406	20.4591	18.2676	97.5488	80.7097	107.855	37.4712	5	6.71783	56.0768	20.0477	6.46779	6.06158	3.9411	3.93563	6.74253	6.11229	6.18472	5.15723	2.40082	2.56451	5.58882
ASHGV40043494	0.00342347	0.0467226	3.43042	up	noncoding	long noncoding	Reliable	T303769	G070890	RNA-seq: Iyer et al 2015	586	chr6	-	42504414	42505912	TGTGGATAAAGAAGTTTGCCCCCTCCTTCTCCCTCATTTTGCCCTCTTTGCAATGTCTTT									6599.18	1600.89	12.3133	10.5349	13476.6	11106.5	2607.24	5306.59	3906.86	3191.18	4064.19	1369.71	1464	1177.56	661.433	868.476	13.4466	13.3971	11.7695	12.2408	11.4027	11.6228	12.9272	10.4512	10.3347
ASHGV40026285	0.000705306	0.034441	3.42488	up	noncoding	long noncoding	Gold	ENST00000366140	AC017076.5	GENCODE	799	chr2	-	6968644	6973662	TCCATGCGTGCACTCTCTCTCTTCCCCTCCCTGCCCTTGCCTCCTTGCGTCTGCATAAAG		intergenic							9825.22	2274.77	12.9418	11.1658	17372.6	14367.3	3552.78	10272.5	7793.04	5593.09	1601.29	2841.83	3340.82	2856.89	1400.32	1607.48	13.7794	13.7171	12.2311	13.1899	12.3366	12.3967	11.5271	11.4633	11.4916
ASHGV40006834	0.00145513	0.0396207	3.40606	up	noncoding	long noncoding	Reliable	T056969	G013188	RNA-seq: Iyer et al 2015	1900	chr11	-	34619236	34622348	TTTGTTAACAAAATTTGTCTTGGAACTAAGAAAGCTACCCTCCTCTCTCCTGTCCCTCAG									627.712	152.662	9.00793	7.23982	947.017	368.54	542.872	992.891	510.823	404.129	149.334	142.196	353.21	134.878	50.7362	85.6188	9.63517	8.32738	9.30637	9.7281	8.40874	8.6418	8.03796	7.2489	8.26686
ASHGV40030836	0.00357615	0.0475725	3.4045	up	noncoding	long noncoding	Reliable	T217666	G050324	RNA-seq: Iyer et al 2015	4193	chr20	-	37358275	37369594	AAAGTTCTGGTACATAAAAGCTCCCCCTGTCCCTCTCTGTTTTGAGGTTGGAAGTTGAGA									1827.19	345.775	10.3476	8.58021	4779.67	1968.77	606.761	1808.5	968.906	830.512	293.391	408.672	501.756	380.841	205.731	284.262	12.0278	10.8726	9.48259	10.6311	9.37816	9.69368	9.05384	8.76562	8.77559
ASHGV40059832	0.0031423	0.046234	3.37484	up	noncoding	long noncoding	Reliable	TCONS_l2_00007060	XLOC_l2_003892	RNA-seq: Cabili et al 2011	351	chr13	-	20753145	20759620	GCAAAGGAAGGTTTTCATCTGTACTGCCAAAACTGAGTGGTGGGCCAGCAGCCAGGTGGT									1949.1	409.7	10.5244	8.76954	4880.52	1348.76	680.211	1653.85	1780.22	1351.03	291.699	629.76	512.044	523.188	224.679	276.83	12.0478	10.2534	9.66329	10.4807	10.2858	10.4151	9.04532	9.37064	8.80573
ASHGV40047894	0.0013579	0.0389809	3.36375	up	noncoding	long noncoding	Reliable	T324454	G075966	RNA-seq: Iyer et al 2015	4010	chr7	+	55407523	55413702	CCCCCTCACCCCCAGCATGGACAGAATAAATGGTAGTATAAATAAATGCTGGTTAAAAAA									1588.18	337.69	10.1592	8.40916	4074.64	2084.58	889.675	1140.85	782.281	557.052	510.033	304.167	652.206	225.97	175.604	158.157	11.805	10.9558	10.0855	9.93888	9.05639	9.11382	9.84558	8.33275	9.14839
ASHGV40039552	0.000815905	0.0352326	3.33344	up	noncoding	long noncoding	Reliable	T273395	G063496	RNA-seq: Iyer et al 2015	5428	chr4	+	157479502	157515024	TTCAATTATCTGAGCCATTGTCCTCTCTCCCCTACTAGCTCCTATAGTGACAAGTAGACA									1281.31	293.241	9.97538	8.23837	2224.09	2332.31	687.926	1013.96	785.301	644.284	280.485	338.576	544.361	324.3	125.872	145.853	10.9156	11.1161	9.67845	9.76233	9.06119	9.31853	8.99069	8.49514	8.89496
ASHGV40018615	0.00207535	0.0417454	3.31751	up	noncoding	long noncoding	Reliable	T002836	G000478	RNA-seq: Iyer et al 2015	3822	chr1	-	9777132	9781597	ATGTGGTCAGGTGGCTTTCATGTGATCCCCCTCCTTCCTCTGCTACCCCTCCAGGATACA									1786.48	419.768	10.5712	8.84107	2041.53	2434.24	697.591	2384.68	1623.43	1537.43	417.078	449.438	642.998	477.367	254.93	276.797	10.7652	11.183	9.70022	11.0297	10.1557	10.5931	9.56429	8.90875	9.13373
ASHGV40052619	0.000566868	0.0324131	3.30671	up	noncoding	long noncoding	Reliable	ENST00000413145	RP11-390F4.6	GENCODE	526	chr9	+	6645955	6670635	TGGGGGACTCGGCGGAGATGGAAGATGATTCTCGAAGCTCTCCATTTCCTTAATTTTGAG	101930478	bidirectional	NM_000170	GLDC	glycine dehydrogenase [decarboxylating], mitochondrial precursor	-	6532463	6645692	28.57	8.24299	4.5255	2.8001	15.2476	17.5036	30.9489	35.0516	43.8401	28.828	5	5	16.1746	13.2833	5	5	3.56285	3.87974	5.06739	4.93434	4.93279	4.77588	2.40082	2.32236	3.74539
ASHGV40044186	0.000866698	0.0353514	3.29375	up	noncoding	long noncoding	Reliable	T312683	G073290	RNA-seq: Iyer et al 2015	19008	chr6	-	141783515	141837060	CGATTTACTAGGTCCCTCACCTCCAATGATCTCTATTCTCCATCTGATAAAGTTTCTTTT									52.4047	13.8125	5.35446	3.63473	70.2329	41.2573	38.3152	57.3656	82.2294	25.0278	8.86163	11.8954	25.7721	25.8256	5.52001	5	5.70126	5.07085	5.36821	5.61765	5.80236	4.56644	3.69276	3.42038	4.44757
ASHGV40055803	0.000796855	0.0352326	3.27154	up	noncoding	long noncoding	Reliable	T045867	G010646	RNA-seq: Iyer et al 2015	2956	chr10	-	90874967	90893268	TGCAGATATTTGAGTCCCTTTGCCCTTCCTCCCCATTGTTCTCTATTCTAGACAAAAATA									12461.4	2802.43	13.1273	11.4173	26405.6	23063.4	4844.27	7047.54	7061.86	6345.81	2159.96	4068.28	4619.27	2881.78	1266.56	1818.71	14.2828	14.3376	12.7083	12.6674	12.2057	12.5622	12.0005	11.9879	11.9612
ASHGV40022694	0.00404324	0.0499221	3.26906	up	noncoding	long noncoding	Reliable	T161086	G037219	RNA-seq: Iyer et al 2015	1566	chr18	-	36274265	36299164	GAAAAGAACAAAGGGTCTTCTACTATATTGAATGATTAATCTCTCGCTCTCTCTCTCTCT									55.1417	13.3915	5.39968	3.69081	88.6949	52.4408	17.7125	58.7857	47.7682	65.448	8.13834	14.3559	18.8371	20.6289	5	13.3888	6.04967	5.42596	4.24718	5.65212	5.05054	5.97264	3.5563	3.76042	3.98212
ASHGV40041388	0.00303917	0.0458253	3.23239	up	noncoding	long noncoding	Reliable	TCONS_00009849	XLOC_004261	RNA-seq: Cabili et al 2011	390	chr5	+	3345497	3346444	GTGGCAGGGACTGCTGACTGTCCCTACGCTCTCCTCCTTCCTCTTGGTGATGGAAGCTAC		intergenic							1311.94	264.442	9.86858	8.17598	2864.04	2405.68	616.799	760.606	625.915	598.587	285.025	281.634	426.569	273.004	153.232	167.187	11.2862	11.1634	9.50859	9.31508	8.72199	9.2162	9.01127	8.22337	8.5439
ASHGV40054189	0.00242561	0.0433885	3.23136	up	noncoding	long noncoding	Reliable	T376934	G089111	RNA-seq: Iyer et al 2015	904	chrX	-	82789030	82797449	AAGAGATATGTCTTGCTTTATTTCTTCCCTCTCCCTGGAAGGACATGGCATTTTGGCCCA									824.261	206.741	9.35251	7.66037	1464.71	1084.79	408.918	1010.87	533.675	442.604	224.605	210.297	447.541	202.592	68.5754	86.837	10.2908	9.93062	8.88739	9.75562	8.47186	8.77873	8.64062	7.82029	8.6245
ASHGV40055041	0.00120613	0.0375543	3.20109	up	noncoding	long noncoding	Reliable	T375786	G088727	RNA-seq: Iyer et al 2015	1648	chrX	+	66267123	66279780	CACCTGGAATGTGCCCCCCATCTCATACTACATCTACTATGAATATTGGAAATTATATTT									3548.83	655.362	10.8771	9.19856	13377.8	1432	1740.17	3000.61	929.447	812.916	1139.97	396.417	1339.88	604.672	181.587	269.649	13.4383	10.3469	11.1255	11.3731	9.31563	9.66329	11.0297	8.72427	10.2043
ASHGV40021401	0.000400193	0.0305889	3.19931	up	noncoding	pseudogene	Gold	NR_073414	KRT16P1	RefSeq	1816	chr17	+	18343221	18346208	TGAGAGCTCCCAGCTCTCCCTTCTCCCTGCCCTGGAGTTGGCTTAGCTCTCAGACCCCTT	729252								29657.3	7490.66	14.3918	12.7141	47386.2	60411.1	18070.4	12358.3	22799.1	16918.7	3377.49	11306.5	15661.2	6412.24	3636.99	4549.56	14.991	15.4364	14.587	13.465	13.9039	13.9678	12.6621	13.4822	13.6745
ASHGV40016306	0.0006318	0.0338507	3.15019	up	noncoding	long noncoding	Reliable	T121572	G028696	RNA-seq: Iyer et al 2015	258	chr15	-	88347426	88348004	GAAAAGGAATCACTGCTGTTCACAACTTTATTCAAGCCTCTCCCTAAGCAAGACTGAAAT									1037.69	276.375	9.80248	8.14704	1465.53	1271.6	658.168	1211.24	925.262	694.312	267.476	314.001	537.602	269.871	102.335	166.962	10.2921	10.171	9.60815	10.0102	9.30775	9.42573	8.91035	8.3816	8.87573
ASHGV40002811	0.00267795	0.0445841	3.12114	up	noncoding	long noncoding	Reliable	TCONS_00020590	XLOC_009907	RNA-seq: Cabili et al 2011	679	chr12	+	119305041	119305817	AGGAAATACCCAGTGTGACTCGATGGAGCCCAAAGACTTTCCTCCCCAGCTCTTCTCCCT		intergenic							751.108	206.762	9.31208	7.67001	1071.94	1042	532.945	525.512	825.702	508.549	76.0652	239.063	417.817	264.644	118.05	124.931	9.81976	9.87392	9.2739	8.77061	9.1427	8.9916	7.02804	8.00191	8.51234
ASHGV40012588	0.00230717	0.042616	3.11441	up	noncoding	pseudogene	Gold	NR_003923	GUCY1B2	RefSeq	3025	chr13	-	51568646	51640293	CTTCTTAAGCCGTGTCTCTTCCTCATCATCCCTTTGAGAATAAAAGTCTAGAAATGAAAC	2974								743.012	165.875	9.12579	7.48683	1820.42	417.67	570.968	789.347	474.38	385.288	131.452	192.905	296.625	170.903	89.3887	113.974	10.6077	8.51065	9.3861	9.3813	8.29715	8.57184	7.83347	7.69365	8.02871
ASHGV40023794	0.000668477	0.034441	3.08009	up	noncoding	long noncoding	Reliable	T167068	G038831	RNA-seq: Iyer et al 2015	3452	chr19	-	6531065	6534668	TCCAAAAAGAACTTGTGGGGGTCTCCTCTCCCCCTCCCGGGATACAGATAGGGTCTCGTA									2435.92	637.637	11.0264	9.40343	3713.89	3685.58	1254.62	2559.7	1990.87	1410.86	620.514	667.06	1057.62	714.108	377.361	389.16	11.6481	11.8219	10.6311	11.1304	10.4468	10.4801	10.1397	9.45829	9.84648
ASHGV40037077	0.000553024	0.0322713	3.0455	up	noncoding	long noncoding	Reliable	T258544	G059553	RNA-seq: Iyer et al 2015	4405	chr3	+	197112820	197120807	AAAGAAAGAGGAGAATGATGCTGAGATTAAAGCCTCTCCCCTGGAGTGATTCTATGTGGC									1005.92	247.014	9.64363	8.03696	1798.96	1484.78	580.706	1073.71	624.046	473.331	235.059	289.192	432.48	259.822	120.095	145.434	10.5914	10.4089	9.41514	9.84916	8.71736	8.87985	8.70659	8.25889	8.56755
ASHGV40011192	0.00307257	0.0459417	3.04403	up	noncoding	long noncoding	Reliable	T075878	G017488	RNA-seq: Iyer et al 2015	1299	chr12	+	28123173	28125175	CTATCCAGGCTTTAAAAAGTCAACCCTTCTCCCAATAGAAGGTTAAAACAAAAATCAGAT									742.177	186.146	9.15648	7.5505	1595.94	893.995	346.406	672.909	550.31	393.504	187.913	200.033	410.262	149.076	75.6165	93.9729	10.4182	9.6465	8.61788	9.12891	8.52511	8.60229	8.38278	7.74801	8.48288
ASHGV40006373	0.00355562	0.0475441	3.02367	up	noncoding	long noncoding	Reliable	T050645	G011853	RNA-seq: Iyer et al 2015	5739	chr10	+	129565907	129573851	TCCTATTGTAAGAATCGAGTAGCAAAAGAACTGTTGATGAACTGTCATCTTCCCCCCGCC									29.1514	8.03312	4.50757	2.91127	37.8563	23.4048	16.8964	54.5276	22.1392	20.084	7.9584	8.38711	14.34	7.51319	5	5	4.78543	4.2764	4.1741	5.54484	4.02813	4.23651	3.52342	2.85465	3.55086
ASHGV40030330	0.000642568	0.0338507	3.01519	up	noncoding	long noncoding	Reliable	T210382	G048693	RNA-seq: Iyer et al 2015	298	chr2	+	237739928	237740366	ATCTCTTCTCTTCTTAGACTAAAAATGCAGAGAGATTCCTGCCTCTCTCCCAAAGCGTGG									2114.46	631.974	10.8853	9.29307	3078.59	2557.6	1358.75	1867.3	2251.4	1573.15	541.362	824.04	1158.97	709.638	255.352	302.483	11.3862	11.2568	10.7455	10.6735	10.6232	10.6266	9.93661	9.74384	9.97933
ASHGV40018975	0.00101885	0.0363539	3.00905	up	noncoding	long noncoding	Reliable	ENST00000568208	RP11-1166P10.1	GENCODE	1670	chr16	+	31987123	32015049	GGGTGGCCTGCTTGGCCACCCCAAGTGAAGACCTCTCCTCTCCCGCTTTTTCCTACACAG									1207.36	337.325	9.96896	8.37966	2118.54	1455.03	852.724	1396.26	789.385	632.256	433.253	313.071	714.108	270.795	132.712	160.01	10.83	10.3752	10.0245	10.2194	9.07072	9.29394	9.61805	8.37562	9.27647
ASHGV40006200	0.00142283	0.0394719	3.00332	up	noncoding	long noncoding	Reliable	T048624	G011347	RNA-seq: Iyer et al 2015	2149	chr10	+	112868245	112870394	GTGCAATTACCACCCCCTATCCTTAACAGGCAAGCACTTTTATTTTTTGTTTTATAAGTT									76.2946	18.9223	5.84115	4.25459	162.681	65.6673	54.4832	69.6173	75.3725	29.9458	16.1548	14.2677	43.2933	18.82	13.925	7.07276	6.99556	5.76371	5.87365	5.90265	5.68091	4.83041	4.67528	3.74995	5.21464
ASHGV40026540	0.00123234	0.0376386	2.97218	up	noncoding	long noncoding	Reliable	ENST00000416959	RP3-329E20.2	GENCODE	723	chr1	+	21592574	21593744	AGCCCAGCTGGCCCTAAGAAGCCCTGGACGCTCCCTCCCATCCTCACATCGTTGAGTCAA		intronic antisense	NM_001113347	ECE1	endothelin-converting enzyme 1 isoform 3	-	21543739	21606183	2603.41	704.62	11.1321	9.56058	3696.13	2620.55	1174.02	3996.57	2302.85	1830.32	682.481	784.161	1057.96	830.509	450.924	421.681	11.6418	11.2976	10.5246	11.8227	10.6542	10.8516	10.2773	9.686	9.84699
ASHGV40026540	0.00123234	0.0376386	2.97218	up	noncoding	long noncoding	Reliable	ENST00000416959	RP3-329E20.2	GENCODE	723	chr1	+	21592574	21593744	AGCCCAGCTGGCCCTAAGAAGCCCTGGACGCTCCCTCCCATCCTCACATCGTTGAGTCAA		intronic antisense	NM_001113348	ECE1	endothelin-converting enzyme 1 isoform 4	-	21543739	21672034	2603.41	704.62	11.1321	9.56058	3696.13	2620.55	1174.02	3996.57	2302.85	1830.32	682.481	784.161	1057.96	830.509	450.924	421.681	11.6418	11.2976	10.5246	11.8227	10.6542	10.8516	10.2773	9.686	9.84699
ASHGV40026540	0.00123234	0.0376386	2.97218	up	noncoding	long noncoding	Reliable	ENST00000416959	RP3-329E20.2	GENCODE	723	chr1	+	21592574	21593744	AGCCCAGCTGGCCCTAAGAAGCCCTGGACGCTCCCTCCCATCCTCACATCGTTGAGTCAA		intronic antisense	NM_001113349	ECE1	endothelin-converting enzyme 1 isoform 2	-	21543739	21616766	2603.41	704.62	11.1321	9.56058	3696.13	2620.55	1174.02	3996.57	2302.85	1830.32	682.481	784.161	1057.96	830.509	450.924	421.681	11.6418	11.2976	10.5246	11.8227	10.6542	10.8516	10.2773	9.686	9.84699
ASHGV40026540	0.00123234	0.0376386	2.97218	up	noncoding	long noncoding	Reliable	ENST00000416959	RP3-329E20.2	GENCODE	723	chr1	+	21592574	21593744	AGCCCAGCTGGCCCTAAGAAGCCCTGGACGCTCCCTCCCATCCTCACATCGTTGAGTCAA		intronic antisense	NM_001397	ECE1	endothelin-converting enzyme 1 isoform 1	-	21543739	21616982	2603.41	704.62	11.1321	9.56058	3696.13	2620.55	1174.02	3996.57	2302.85	1830.32	682.481	784.161	1057.96	830.509	450.924	421.681	11.6418	11.2976	10.5246	11.8227	10.6542	10.8516	10.2773	9.686	9.84699
ASHGV40039432	0.00156657	0.0397863	2.95548	up	noncoding	long noncoding	Reliable	T272014	G063126	RNA-seq: Iyer et al 2015	520	chr4	+	141136870	141140559	GTTTCCACAGTACCCTTCCCACAAAGTTCCCTTTTTTGATTAAAGTACTTTAAGTTGGAT									498.128	125.437	8.66569	7.1023	605.091	350.047	225.95	660.693	676.274	470.712	59.9062	131.058	188.548	149.175	103.357	120.579	8.96031	8.25242	7.97114	9.10139	8.83806	8.87082	6.66793	7.12169	7.36235
ASHGV40007682	0.00230787	0.042616	2.9525	up	noncoding	long noncoding	Gold	NR_045215	LOC100652768	RefSeq	1261	chr11	-	117066328	117072630	GTCCCTTGTCCTTGTCCCTACCCCTTCCCGATCTAACAAATGGCCTTTGGTTACAAACTT	100652768	intronic antisense	NM_001001522	TAGLN	transgelin	+	117070039	117075508	4131.59	1077.98	11.6923	10.1304	8739.93	5843.16	1759.13	3167.64	3082.32	2197.34	868.969	1132.49	1867.69	1226.32	619.426	752.958	12.8623	12.502	11.1442	11.4641	11.0695	11.112	10.6484	10.1807	10.672
ASHGV40007682	0.00230787	0.042616	2.9525	up	noncoding	long noncoding	Gold	NR_045215	LOC100652768	RefSeq	1261	chr11	-	117066328	117072630	GTCCCTTGTCCTTGTCCCTACCCCTTCCCGATCTAACAAATGGCCTTTGGTTACAAACTT	100652768	intronic antisense	NM_003186	TAGLN	transgelin	+	117070039	117075508	4131.59	1077.98	11.6923	10.1304	8739.93	5843.16	1759.13	3167.64	3082.32	2197.34	868.969	1132.49	1867.69	1226.32	619.426	752.958	12.8623	12.502	11.1442	11.4641	11.0695	11.112	10.6484	10.1807	10.672
ASHGV40007682	0.00230787	0.042616	2.9525	up	noncoding	long noncoding	Gold	NR_045215	LOC100652768	RefSeq	1261	chr11	-	117066328	117072630	GTCCCTTGTCCTTGTCCCTACCCCTTCCCGATCTAACAAATGGCCTTTGGTTACAAACTT	100652768	natural antisense	NM_001040455	SIDT2	SID1 transmembrane family member 2 precursor	+	117049938	117068161	4131.59	1077.98	11.6923	10.1304	8739.93	5843.16	1759.13	3167.64	3082.32	2197.34	868.969	1132.49	1867.69	1226.32	619.426	752.958	12.8623	12.502	11.1442	11.4641	11.0695	11.112	10.6484	10.1807	10.672
ASHGV40018211	0.00276972	0.0447818	2.94733	up	noncoding	long noncoding	Reliable	T027665	G006235	RNA-seq: Iyer et al 2015	747	chr1	-	200845719	200857584	TTGTTGGACATTGTTGTTTCCTTTCAGGTTTAACTCTTTAAAAACTTCTCTAACTCAGCC									36.3336	16.464	4.81304	3.25362	27.9808	24.7577	61.3308	59.1369	22.253	22.5423	5	9.94369	60.8282	13.0124	5	5	4.36779	4.35413	6.04949	5.66196	4.03644	4.4084	2.40082	3.10682	5.71208
ASHGV40018347	0.00124364	0.037773	2.94723	up	noncoding	long noncoding	Reliable	T137269	G032157	RNA-seq: Iyer et al 2015	6483	chr16	-	84652383	84680694	GCGTTTTGGAAGCAGTCCACTTTCTACCCCCTCCTATTTAAAATGCTTCATTCTTTCCAG									704.894	150.15	8.28235	6.72299	2927.92	281.885	503.529	117.246	228.632	170.15	271.39	72.6062	442.536	33.2313	36.8688	44.269	11.3135	7.93259	9.18913	6.64744	7.23968	7.37173	8.93367	6.28198	8.60435
ASHGV40012878	0.00198577	0.041168	2.90515	up	noncoding	long noncoding	Gold	ENST00000366259	LINC00449	GENCODE	872	chr13	-	100151980	100153306	GAAAGTTGAGGGCCAGTGAACTCCTATTTCAAGTTCTTGCGGGTGTTTGTACTTTTTTCC		bidirectional	NM_004800	TM9SF2	transmembrane 9 superfamily member 2 precursor	+	100153727	100215276	33.9035	9.34907	4.74911	3.2105	46.2986	16.8016	36.6004	22.9764	51.9677	28.7764	5	5	17.0122	11.8377	6.32723	10.9173	5.08341	3.82278	5.30461	4.34588	5.16404	4.77397	2.40082	2.32236	3.82271
ASHGV40047038	0.000303516	0.0281168	2.88824	up	noncoding	long noncoding	Reliable	T331975	G077804	RNA-seq: Iyer et al 2015	3927	chr7	-	119123279	119548189	CCCCACCCTGATAAGCATATCTTCAAATTTCTGGTTCCTAAAATTAAGTTCCTTTCTATA									43.7274	11.457	5.02262	3.49242	100.698	37.5318	26.9254	41.686	34.6967	20.8265	14.1494	12.846	17.5831	13.6403	5	5.52301	6.243	4.93694	4.86944	5.17731	4.61826	4.29074	4.45603	3.56303	3.87506
ASHGV40022516	0.000202627	0.0274915	2.88384	up	noncoding	long noncoding	Reliable	T158873	G036638	RNA-seq: Iyer et al 2015	18907	chr18	-	11981700	12000607	ATAGGTCCTTAAAAATCAACAGCCCCGTACGCTACCCCTGGAGAGATTTCTACATTCTGA									74.4296	18.3995	5.82566	4.29767	135.384	45.2994	62.9828	107.397	60.5835	34.9306	16.3629	14.8864	32.0454	26.5762	9.41858	11.1072	6.70513	5.21072	6.08834	6.52343	5.37713	5.04921	4.69556	3.82561	4.76137
ASHGV40033464	0.000227327	0.0274915	2.87788	up	noncoding	long noncoding	Reliable	ENST00000610143	KB-1440D3.13	GENCODE	430	chr22	+	22016222	22016652	ATAAGAATGACGTGGCTTTCATTCACTCAGCAGATACATTGGGACCATCTCTTGTGCCCA									24.249	7.03011	4.25779	2.73279	43.3189	20.8813	24.1185	22.4724	23.5957	11.107	5.64425	5.33711	14.0179	7.18136	5	5	4.98335	4.11789	4.7095	4.31304	4.1075	3.31547	3.04287	2.35832	3.51324
ASHGV40060515	0.00257765	0.0440645	2.85866	up	noncoding	long noncoding	Reliable	uc.403+	uc.403	UCR	206	chr16	+	54323854	54324060	GTGAAGCGTAGACAAGAATTTAATGATTTAATTACAGTTGTAAGCCCTTTCCATGAGACT		intergenic							36.4272	12.2769	4.83703	3.32169	22.0772	19.4951	65.1145	43.6594	38.4514	29.7656	8.28001	7.14216	36.6858	10.8532	5	5.70015	4.04564	4.02173	6.13757	5.24062	4.75483	4.82179	3.58353	2.64371	4.96879
ASHGV40017497	0.00302159	0.0458253	2.85866	up	noncoding	long noncoding	Reliable	TCONS_00001756	XLOC_001124	RNA-seq: Cabili et al 2011	262	chr1	-	184618283	184622348	AAATCTTGGAGTCCTACCCAATATCCCCATTCACCTCTCTGTGTGTCTTCTTGGTTTGGT		intergenic							75.5395	21.1596	5.91444	4.3991	111.934	54.7713	48.3716	74.1813	110.7	53.2781	8.89595	19.0236	25.9137	46.8299	13.8247	12.4701	6.40289	5.48991	5.69888	5.99943	6.22219	5.67337	3.69942	4.24004	4.45635
ASHGV40040454	0.00398808	0.0497135	2.85087	up	noncoding	long noncoding	Reliable	ENST00000514201	CTC-325J23.2	GENCODE	549	chr5	-	79926131	79927409	ACTCGGATATCCCTTTGCTCCTGAGCCTGTGCTTCCTGTAGAGTCTTGATTTTAATTGTA		intron sense-overlapping	NM_000791	DHFR	dihydrofolate reductase	-	79922044	79950800	212.248	55.9897	7.43069	5.91929	289.811	197.33	94.0739	277.076	222.261	192.935	22.9027	64.2504	87.7509	67.7792	40.8684	52.3863	7.85422	7.40716	6.68289	7.87667	7.20156	7.56163	5.22829	6.10705	6.2448
ASHGV40042768	0.00305951	0.0459121	2.84405	up	noncoding	long noncoding	Reliable	T293815	G068772	RNA-seq: Iyer et al 2015	7010	chr5	+	174773957	174791952	GAAAAAGTCTGCCTAACTCTACTCTCTCCAGGAATAGTACTGACAAGCAGAGCATCCTCA									49.7463	14.3905	5.23454	3.72659	112.549	45.6763	35.8041	37.2074	41.0352	26.2063	12.4056	16.2754	31.855	13.1209	5	7.68589	6.41198	5.22295	5.27212	5.01893	4.84485	4.63642	4.23041	3.98458	4.75207
ASHGV40007365	0.00227459	0.0425006	2.83825	up	noncoding	long noncoding	Gold	NR_046090	LOC283214	RefSeq	1517	chr11	-	75469499	75479692	GCGCCCGGTTATTCCCCTCGCTCCCTCAGTCCGACCCCGGGCGCTCCCCCGCGGAGATTG	283214	bidirectional	NM_001253891	DGAT2	diacylglycerol O-acyltransferase 2 isoform 2	+	75479777	75512581	3186.89	999.59	11.4356	9.93064	5064.45	4622.2	1699.12	2634.86	2953.98	2146.72	729.286	1043.27	2001.77	1264.65	459.338	499.219	12.0992	12.1553	11.0953	11.1712	11.0152	11.0777	10.3722	10.0725	10.7744
ASHGV40007365	0.00227459	0.0425006	2.83825	up	noncoding	long noncoding	Gold	NR_046090	LOC283214	RefSeq	1517	chr11	-	75469499	75479692	GCGCCCGGTTATTCCCCTCGCTCCCTCAGTCCGACCCCGGGCGCTCCCCCGCGGAGATTG	283214	bidirectional	NM_032564	DGAT2	diacylglycerol O-acyltransferase 2 isoform 1	+	75479777	75512581	3186.89	999.59	11.4356	9.93064	5064.45	4622.2	1699.12	2634.86	2953.98	2146.72	729.286	1043.27	2001.77	1264.65	459.338	499.219	12.0992	12.1553	11.0953	11.1712	11.0152	11.0777	10.3722	10.0725	10.7744
ASHGV40001519	9.83561e-05	0.0251352	2.82972	up	noncoding	long noncoding	Reliable	ENST00000507698	RP11-438D8.2	GENCODE	422	chr3	-	140986194	141085979	CCTGACAATGAAAATGCCTCTGGGCACCTCCCTGCTCTGTTTCCCCAAAGACTCAGTGGC		intronic antisense	NM_001037172	ACPL2	acid phosphatase-like protein 2 precursor	+	140950681	141013486	769.715	208.364	9.35358	7.85292	982.112	556.283	446.789	991.411	957.772	683.923	144.493	224.911	264.664	295.596	144.135	176.383	9.68756	8.92949	9.01358	9.72454	9.3613	9.40499	7.98111	7.90681	7.87052
ASHGV40001519	9.83561e-05	0.0251352	2.82972	up	noncoding	long noncoding	Reliable	ENST00000507698	RP11-438D8.2	GENCODE	422	chr3	-	140986194	141085979	CCTGACAATGAAAATGCCTCTGGGCACCTCCCTGCTCTGTTTCCCCAAAGACTCAGTGGC		intronic antisense	NM_001080412	ZBTB38	zinc finger and BTB domain-containing protein 38	+	141043054	141168632	769.715	208.364	9.35358	7.85292	982.112	556.283	446.789	991.411	957.772	683.923	144.493	224.911	264.664	295.596	144.135	176.383	9.68756	8.92949	9.01358	9.72454	9.3613	9.40499	7.98111	7.90681	7.87052
ASHGV40001519	9.83561e-05	0.0251352	2.82972	up	noncoding	long noncoding	Reliable	ENST00000507698	RP11-438D8.2	GENCODE	422	chr3	-	140986194	141085979	CCTGACAATGAAAATGCCTCTGGGCACCTCCCTGCTCTGTTTCCCCAAAGACTCAGTGGC		intronic antisense	NM_152282	ACPL2	acid phosphatase-like protein 2 precursor	+	140950681	141013486	769.715	208.364	9.35358	7.85292	982.112	556.283	446.789	991.411	957.772	683.923	144.493	224.911	264.664	295.596	144.135	176.383	9.68756	8.92949	9.01358	9.72454	9.3613	9.40499	7.98111	7.90681	7.87052
ASHGV40008953	0.0036723	0.0480996	2.82684	up	noncoding	long noncoding	Reliable	T013658	G002985	RNA-seq: Iyer et al 2015	3457	chr1	-	79048318	79062276	AGGGAATCACCCACCTTTCCTTCACAATCTTAGACCTGTACTAATTCCTTATTTTCATAA									73.9342	14.9849	5.50849	4.0093	230.104	50.9768	21.5341	59.9053	53.2043	27.8805	22.6658	12.5756	21.6215	17.3448	6.16976	9.53177	7.52149	5.38276	4.5393	5.68091	5.199	4.72751	5.2117	3.52395	4.19237
ASHGV40004194	0.00165989	0.0397863	2.82484	up	noncoding	long noncoding	Gold	NR_104026	FBXO17	RefSeq	2334	chr19	-	39432040	39466453	TGACCTCTTTCGAGACTGTTTGCCCTGCCCCCTGCCATCTCTCCTTCCCAGATGGTGCTC	115290								6366.25	1805.83	12.3858	10.8877	11483.2	8126.88	3191.93	7559.17	4293.36	3543.02	1557.85	1998.45	2605.44	1883.5	1248.55	1541.2	13.2232	12.9787	12.0571	12.7634	11.5252	11.7673	11.4823	10.9761	11.1482
ASHGV40057382	0.00029274	0.0278978	2.82204	up	noncoding	long noncoding	Reliable	uc003vts.1	AK094915	UCSC_knowngene	1835	chr7	+	137003338	137011700	TGCACATCTAAAATGCAGTTACTGAAATTATAGAAGCCTCTCCTCGGCCAATTGGCCTCC									85.108	21.6003	6.07172	4.57498	150.663	90.8932	58.1115	104.063	57.9463	48.9709	23.2636	18.8438	33.8846	27.5724	10.0504	15.9869	6.86981	6.24385	5.96989	6.48268	5.31805	5.54603	5.25328	4.22408	4.84822
ASHGV40000396	0.00239977	0.043326	2.80595	up	noncoding	long noncoding	Gold	ENST00000416190	RP5-1010E17.1	GENCODE	1340	chr20	+	54039580	54084752	TCCTAAAAGGTATTGCCCTTCCTGGCCCCTGCAATATAGCAAGGATGGATTTTCAACAAA		intergenic							244.083	60.7713	7.58805	6.09956	207.624	469.318	107.905	222.005	248.816	208.829	48.6693	69.0461	90.2311	75.6591	35.2512	45.7712	7.36751	8.68265	6.89359	7.55288	7.35666	7.67502	6.3671	6.21355	6.29014
ASHGV40009112	0.00106996	0.0371174	2.80461	up	noncoding	long noncoding	Reliable	T067092	G015578	RNA-seq: Iyer et al 2015	2880	chr11	+	110780276	110786356	GGGATCAGTTTTTAGAGGTGGAATTTTATTTCTACCCCCTCAATTAAGATGGTTCTATTT									155.274	47.3119	5.96186	4.47406	600.645	42.8822	194.615	19.8837	40.1673	33.449	103.393	14.707	146.275	5	5	9.49645	8.95069	5.12694	7.75181	4.13788	4.8145	4.98933	7.47532	3.80388	6.99011
ASHGV40033438	0.00383137	0.0489641	2.79266	up	noncoding	long noncoding	Reliable	T229602	G052889	RNA-seq: Iyer et al 2015	1234	chr22	+	20767626	20769769	GGCTCTCAGCCTCTACTCCCATTCTATTTATTGTGGTAAAATATATAACAAAATTTACCG									145.519	33.4576	6.69555	5.21391	280.644	270.287	60.6325	95.6854	93.1584	72.7075	28.0542	42.9681	47.9773	43.6351	21.4764	16.6345	7.80917	7.86944	6.03551	6.35652	5.97284	6.12983	5.5436	5.51412	5.36838
ASHGV40010109	0.00255824	0.0440006	2.77923	up	noncoding	long noncoding	Gold	NR_104131	LINC01057	RefSeq	1331	chr1	-	95123088	95285837	CTGCGCCTGGCCCGGCGACTGCGGGCGCTGCGGTCCACTGGGTCCGCCTCTTCCCGGCAT	101928079								63.9176	17.6119	5.63517	4.16049	78.4997	41.8406	31.882	95.9588	88.6728	46.6517	10.4473	12.189	30.8541	28.7471	7.62115	15.8125	5.86734	5.09237	5.10905	6.36068	5.90457	5.47701	3.95504	3.46437	4.70869
ASHGV40060666	0.00400371	0.04973	2.77637	up	noncoding	long noncoding	Reliable	uc.472-	uc.472	UCR	202	chrX	-	41379305	41379507	GCTTTTTATTTCCAAGGCCCCTAAAAACTGCACAAAATAGATGCTGCTTTCTATAATCTA									5734.76	1729.51	12.1725	10.6993	3300.59	2192.38	4580.48	4683.31	11500	8151.8	789.102	1297.56	3756.57	1764.35	1295.28	1474.2	11.4888	11.0292	12.624	12.047	12.9029	12.9431	10.4975	10.3823	11.6761
ASHGV40026889	0.000805896	0.0352326	2.76971	up	noncoding	long noncoding	Reliable	T191153	G044037	RNA-seq: Iyer et al 2015	830	chr2	-	69493117	69533434	GCCTATCTGTAAATATCTTTCTCCTTAAAATGTGGTCTCTCCCGCCTCTCTTCCTTTTGG									1476.28	471.385	10.3601	8.89035	2065.62	1738.65	1073.71	1625.62	1319.6	1034.48	488.129	527.062	805.407	590.153	249.454	168.106	10.7899	10.6667	10.3883	10.4487	9.84167	10.0253	9.78225	9.12808	9.44432
ASHGV40041756	0.000675723	0.034441	2.76679	up	noncoding	long noncoding	Reliable	ENST00000506435	RP11-506H20.1	GENCODE	770	chr5	+	54529761	54591029	TTAAAACATTCTCCCAGGGGGCATCTCTCTGTCCTTGGCCAGATGGTCTCGACACGTGCG		natural antisense	NM_019030	DHX29	ATP-dependent RNA helicase DHX29	-	54552072	54603521	112.944	31.2163	6.44872	4.98051	198.5	68.9419	183.032	79.2559	78.3306	69.605	21.5539	22.931	74.3303	25.2259	13.5461	29.7105	7.30011	5.8356	7.66917	6.08893	5.73371	6.06482	5.12357	4.55114	6.00551
ASHGV40055636	0.000790321	0.0352326	2.75604	up	noncoding	long noncoding	Reliable	T044537	G010307	RNA-seq: Iyer et al 2015	1777	chr10	-	79410345	79471188	AAACGATGTCTGTATGGGTCTCCCCGGTTTTGCCCACAACTGCAGGGTCCTATGGATGCC									8169.91	2305.35	12.6941	11.2316	15538.6	9873.63	4015.07	5703.33	10348.3	3540.58	1818.92	2446.3	3017.08	3004.56	1659.39	1885.87	13.635	13.2505	12.4273	12.3414	12.7447	11.7659	11.7297	11.2576	11.3471
ASHGV40044858	0.00136178	0.0389999	2.74224	up	noncoding	long noncoding	Reliable	uc021yup.1	PMSP	UCSC_knowngene	1858	chr6	+	31431623	31433481	TGGCTAATTTCAGTGCTTCTGCTTGGTTGTTCAGGGCCATTTCAGGTTTGGGTGTTTTCT		intergenic							358.709	140.343	8.20095	6.7456	185.229	248.939	485.872	439.784	467.594	324.839	30.1108	81.7647	483.847	112.653	58.832	74.8495	7.19587	7.75474	9.13531	8.51771	8.27829	8.32379	5.65133	6.44669	8.72699
ASHGV40030603	0.00100025	0.0363539	2.7294	up	noncoding	long noncoding	Reliable	T214589	G049617	RNA-seq: Iyer et al 2015	8425	chr20	-	19117991	19134593	ACTGAACAAAACATTCACCCTCCCGTTCTCTCTCTAGCCATGTGTAGATCTGTAGAATGT									258.884	69.4639	7.69104	6.24245	449.649	356.832	151.372	227.248	218.713	149.49	64.1678	63.504	125.295	85.0344	35.9923	42.7897	8.53277	8.28131	7.39248	7.58826	7.17836	7.17302	6.77798	6.08791	6.75923
ASHGV40012670	0.00330811	0.0464568	2.72518	up	noncoding	long noncoding	Reliable	TCONS_00022046	XLOC_010647	RNA-seq: Cabili et al 2011	544	chr13	-	65214334	65216446	ATCTGTCTCCCCTGTCCCCAACACACATATAAAATGTAAATAAAACTTTATGTTGACTCA		intergenic							45862.3	14085.6	15.0675	13.6212	84662	64358.4	19605.9	32879	42461	31207.5	7297.12	16079.3	25764.1	22829	5675.89	6868.02	15.6424	15.5066	14.7231	14.9024	14.8107	14.8201	13.781	13.9837	14.3766
ASHGV40056170	0.00381622	0.048918	2.72378	up	noncoding	long noncoding	Reliable	GSE61474_TCONS_00111689	GSE61474_XLOC_021757	RNA-seq: Clark et al 2015	1890	chr15	-	39157044	39401999	GCTCACAAGATGTATCCAGAAAATATCACCAGGGATCAGATCAAGCCTGACCCCCATTTT									32.5008	11.3015	4.76254	3.31693	26.627	28.9863	49.6986	30.7949	30.1819	28.7161	5	18.7593	19.304	8.63244	5	11.1135	4.29709	4.56873	5.73951	4.76222	4.43728	4.77042	2.40082	4.21698	4.01714
ASHGV40041352	0.0028042	0.0447818	2.69034	up	noncoding	long noncoding	Gold	ENST00000506335	CTD-2194D22.3	GENCODE	425	chr5	+	1884079	1884763	TCGCCCTCCGGGACCGGGACTCGCCCCGGTTGCCCTCGCCCCCTGGGCCGGCCTCCCGTG		intronic antisense	ENST00000505790	IRX4	iroquois homeobox 4 [Source:HGNC Symbol;Acc:6129]	-	1877561	1887332	687.139	188.379	9.09598	7.6682	1188.2	1079.83	447.486	592.961	448.043	366.319	222.162	162.093	350.754	158.361	112.518	124.386	9.97489	9.92436	9.01666	8.94568	8.21317	8.50113	8.62566	7.43352	8.25624
ASHGV40041352	0.0028042	0.0447818	2.69034	up	noncoding	long noncoding	Gold	ENST00000506335	CTD-2194D22.3	GENCODE	425	chr5	+	1884079	1884763	TCGCCCTCCGGGACCGGGACTCGCCCCGGTTGCCCTCGCCCCCTGGGCCGGCCTCCCGTG		intronic antisense	ENST00000513692	IRX4	iroquois homeobox 4 [Source:HGNC Symbol;Acc:6129]	-	1877927	1887350	687.139	188.379	9.09598	7.6682	1188.2	1079.83	447.486	592.961	448.043	366.319	222.162	162.093	350.754	158.361	112.518	124.386	9.97489	9.92436	9.01666	8.94568	8.21317	8.50113	8.62566	7.43352	8.25624
ASHGV40008170	9.44604e-05	0.0251352	2.68086	up	noncoding	long noncoding	Reliable	ENST00000528646	RP11-583F24.8	GENCODE	707	chr11	+	18956531	18961268	TGAGATGATTCTTGGCCTCTGTCCCATATCCAATAGAGATAAGCCTCTCCCATCACATTC		natural antisense	NM_147199	MRGPRX1	mas-related G-protein coupled receptor member X1	-	18955359	18956549	1557.61	502.866	10.4294	9.00673	2282.87	2025.36	1267.84	1518.73	1322.65	928.225	472.374	499.382	950.215	598.367	236.267	260.589	10.9526	10.9152	10.6484	10.3381	9.84699	9.8753	9.73747	9.05915	9.68905
ASHGV40031011	0.00379995	0.0488846	2.6595	up	noncoding	long noncoding	Reliable	T220054	G050878	RNA-seq: Iyer et al 2015	799	chr20	-	50864456	50868020	TAGAGGCATTTGTTCAGTGTCAACTTACATCAAAAGTGCCTCTCCCAGCCTCTTCTCTCA									1290.98	461.412	10.1934	8.7822	1374.23	1381.57	1259.01	1240.44	1511.28	979.343	457.988	452.964	1014.03	495.016	173.424	175.05	10.1973	10.287	10.6346	10.045	10.0482	9.94791	9.68905	8.92044	9.78407
ASHGV40046073	0.00405076	0.0499402	2.65488	up	noncoding	long noncoding	Reliable	T030228	G006761	RNA-seq: Iyer et al 2015	739	chr1	+	213500509	213501356	GGTCACCTGTTCACCCCATCTGATTCTTGGGACTACATTTGTATTCCCTTTATAACTCTT									66.365	18.1779	5.67537	4.26673	104.207	42.1837	64.8872	58.6358	98.5353	29.7408	8.57893	21.9473	29.3243	21.8526	17.5322	9.83204	6.29453	5.1039	6.13223	5.64913	6.0517	4.82075	3.64081	4.48051	4.63691
ASHGV40006174	0.00320856	0.0464568	2.63449	up	noncoding	long noncoding	Reliable	T048379	G011269	RNA-seq: Iyer et al 2015	18229	chr10	+	110358685	110415996	CGAAGGCCTCTCTCTGCTCTTAGAAATTGCTTATTCTTCACGTCATGTAATATTCTAATA									181.932	51.4168	7.18419	5.78667	264.727	294.598	94.1928	129.13	155.768	153.179	40.8354	58.3459	93.7044	62.3595	25.4656	27.7903	7.72838	7.99504	6.68525	6.79043	6.69532	7.21075	6.10285	5.96013	6.34454
ASHGV40057037	0.00208818	0.0417686	2.62854	up	noncoding	long noncoding	Gold	ENST00000513690	RP11-380D23.2	GENCODE	446	chr4	-	111516670	111536614	CGGTGCAGTCAGTCCCCTCGCCCCTCCCGCCCCTGCACGGGTCCCCCTCTAGCCGTCGCT		intergenic							11312.1	3231.54	13.0814	11.6872	22222.7	19777.2	7276.42	7678.7	6325.47	4591.98	3756.98	3390.57	5128.71	2952.67	1833.59	2326.69	14.0962	14.1248	13.301	12.7884	12.0423	12.136	12.8142	11.7154	12.1128
ASHGV40033187	0.00232799	0.0428444	2.62722	up	noncoding	long noncoding	Reliable	T234098	G053849	RNA-seq: Iyer et al 2015	14352	chr22	-	40425974	40440676	AGACTGGAACTTGGGATCCCAGGCTCAGGGCCCTGCCCTCTTCCCTTTTATTCCACCAAT									6244.93	2158.16	12.4107	11.0171	9847.51	7577.59	2946.09	6180.72	6260.68	4657.01	1380.4	3031.24	3872.6	2326.94	950.609	1387.14	13.0162	12.8749	11.9332	12.4566	12.023	12.1601	11.3161	11.5661	11.7111
ASHGV40006513	0.000718419	0.034441	2.60696	up	noncoding	long noncoding	Reliable	T053056	G012298	RNA-seq: Iyer et al 2015	9118	chr11	-	2223002	2233285	TGTAAACAAATGTCTTAGGATCAGTGCATTGTGTCCCGGATAAGCCCCTTCTCCCAATGT									3014.95	977.075	11.2243	9.84198	7018.13	3792.59	2184.62	2047.14	1778.92	1268.33	1351.29	951.384	2109.74	631.675	404.391	413.969	12.5586	11.8607	11.5032	10.8101	10.284	10.3294	11.2774	9.93782	10.8463
ASHGV40001908	0.00142077	0.0394719	2.60322	up	noncoding	long noncoding	Gold	ENST00000534086	RP11-626H12.1	GENCODE	432	chr11	+	69831981	69861921	CCCACAGTCGGGCACTGTGCCGAGTGGTCGGAGATCACCTCCTCGGCTCCTGGCTCATCA		intergenic							49.2513	14.7602	5.17081	3.79051	109.56	34.5278	28.7302	67.2939	28.0207	27.3758	16.4817	13.1445	27.4782	19.6662	5	6.79068	6.36796	4.81658	4.96266	5.84782	4.32825	4.7016	4.7099	3.60896	4.54004
ASHGV40013460	0.000530085	0.0320682	2.59996	up	noncoding	long noncoding	Reliable	TCONS_00021834	XLOC_010430	RNA-seq: Cabili et al 2011	857	chr13	+	75139301	75146748	TTTGGGAAAGAAAAGACGTCTGCTCACCCCCACTCCTTAGGGGATTTAGTTTAAGCCTTA		intergenic							160.896	44.0836	6.98296	5.60447	294.082	158.67	73.5563	186.132	141.516	111.423	49.7075	55.9646	58.516	51.6719	16.9667	31.6749	7.88084	7.07973	6.31234	7.30764	6.55977	6.75744	6.40154	5.89794	5.6536
ASHGV40059093	0.00224045	0.0423135	2.59892	up	noncoding	long noncoding	Reliable	T353373	G083420	RNA-seq: Iyer et al 2015	1192	chr8	-	144344804	144347385	AATCAGAGTGGAAGAATCCCCTTCCCCCACCAGGGAGCACCTCTGGCATCTGGGCAGGAC									327.367	95.0646	8.08288	6.70497	480.284	238.447	190.558	349.91	409.256	295.749	102.57	82.8505	180.64	77.0047	63.5511	63.7713	8.62541	7.68886	7.72156	8.20091	8.08111	8.17945	7.46448	6.46781	7.29948
ASHGV40007059	0.00111189	0.0372003	2.59664	up	noncoding	long noncoding	Reliable	T059849	G013935	RNA-seq: Iyer et al 2015	3271	chr11	-	61512331	61517357	TGCCCTCATTCACAGGGGGCTTCAAGGGTCTTCTACTCCCTCCCTGCAACTCAAAGTGTG									618.257	173.177	8.95824	7.58159	714.577	658.436	277.448	1108.43	511.865	438.79	182.8	180.475	191.452	267.524	116.909	99.9018	9.2181	9.18823	8.27305	9.89457	8.41246	8.76304	8.34176	7.59472	7.38322
ASHGV40019993	0.00253442	0.0439944	2.59308	up	noncoding	long noncoding	Reliable	ENST00000579897	CTB-187M2.2	GENCODE	567	chr17	-	19315098	19316431	TGTTCTAGAATAGGGCCAAAGCCACCCCCTCCTCTTGGGTCTGACTGATTAGGCCCAGTC		natural antisense	NM_007148	RNF112	RING finger protein 112	+	19314490	19320589	988.388	246.63	9.30393	7.92927	3234.6	511.594	606.512	739.223	473.147	365.253	326.786	175.165	549.444	201.097	115.962	111.324	11.4647	8.8116	9.48192	9.27809	8.29267	8.49465	9.20855	7.54783	8.90904
ASHGV40002313	0.00302569	0.0458253	2.59074	up	noncoding	long noncoding	Reliable	ENST00000566485	RP11-463O9.6	GENCODE	269	chr16	-	86669933	86670751	GGCAGTTCTGAAGGGCCGCCTGAGGACCCTAAGCCTCCTTCTGCCCCTCCCTCTTCTTCA		intergenic							1632.84	523.204	10.4317	9.05834	2109.03	1285.97	825.466	2785.66	1636.02	1154.91	494.416	602.982	781.273	772.482	209.922	278.151	10.8229	10.1807	9.97311	11.2568	10.1683	10.1884	9.79875	9.31084	9.40414
ASHGV40057203	0.00361486	0.0478342	2.58816	up	noncoding	long noncoding	Reliable	uc003noi.3	BC035647	UCSC_knowngene	2518	chr6	+	29894105	29897504	TGCAAAGTGCCTGAATTTTCTGACACTTCCTGTTAGACCTCTCCCCCAGACACATATGAT		intergenic							1159.23	396.037	9.98384	8.61192	1508.82	1018.21	1002.59	1698.58	980.66	746.53	478.449	388.062	801.491	378.813	185.889	143.52	10.3352	9.83916	10.2779	10.5266	9.39565	9.52849	9.75236	8.69513	9.4392
ASHGV40011726	0.00255446	0.0440006	2.57727	up	noncoding	long noncoding	Reliable	T082710	G019152	RNA-seq: Iyer et al 2015	1181	chr12	+	76719383	76720564	CCACCATGTCTCCAGAGGTAGGCTGCTGAATTGTGAGTGATACAGTAGAAAAATGATGGA									45.2238	12.7349	5.16308	3.79723	62.3666	29.0994	59.2043	53.2694	45.0708	22.3327	14.3642	12.4381	22.0257	10.8019	8.99266	7.78702	5.529	4.57475	5.99981	5.51205	4.9686	4.39424	4.48121	3.50418	4.22074
ASHGV40027074	0.00330836	0.0464568	2.57353	up	noncoding	long noncoding	Reliable	T194022	G044760	RNA-seq: Iyer et al 2015	6899	chr2	-	95664108	95671007	ATAATGTGCAGACAGTCTCGATCCTTCTCCCGTAGCTCTGCGAGCCCATGTTCCTGGCCA									166.37	46.7736	7.00242	5.63867	309.914	224.385	82.328	173.277	117.069	91.2492	43.5032	45.824	88.9733	53.6669	18.0298	30.6443	7.95516	7.60073	6.48302	7.21511	6.29571	6.46481	6.19944	5.60737	6.26625
ASHGV40055568	0.00174583	0.0403195	2.55418	up	noncoding	long noncoding	Reliable	T382459	G090592	RNA-seq: Iyer et al 2015	1379	chrX	+	153285481	153287100	TTTATCGAGAATGCTAACAGCACAGGATACAGTACTTCCCAACAAAAGGTGCAAACGCGT									219.948	70.2731	7.42419	6.07133	185.864	81.6751	373.011	187.395	288.308	203.435	21.3738	46.3946	169.722	81.2902	52.7828	50.0752	7.20179	6.08365	8.73117	7.31774	7.57357	7.6372	5.11255	5.62593	7.20314
ASHGV40057995	0.000172855	0.0267877	2.54965	up	noncoding	long noncoding	Reliable	T035992	G008194	RNA-seq: Iyer et al 2015	2612	chr10	-	4187188	4190502	CTTCTTTCGGAAATGCAGAAATAGAACAAAAAACAGAAGTCTCTACCACCCTTCATGGAG									59.1558	16.6121	5.59834	4.24804	82.2722	45.6509	50.2409	38.8822	74.2035	63.685	18.0232	20.3401	19.2199	16.2816	9.59045	16.2175	5.93758	5.222	5.75522	5.08057	5.65943	5.93525	4.84947	4.35657	4.01085
ASHGV40007946	0.000996456	0.0363539	2.53142	up	noncoding	long noncoding	Gold	NR_026643	FAM99A	RefSeq	1430	chr11	+	1686828	1689086	TTTTGCCCGCAGGGCCCTACCTTGGGTCTTGGGAGCTTCTGTCCCTTGCCCTCTCTTGTC	387742	intronic antisense	NM_053005	MOB2	MOB kinase activator 2 isoform 2	-	1490684	1785501	2688.83	851.198	11.1364	9.7965	4760.01	3874.8	1168.88	2501.66	2156.49	1671.14	670.921	1166.97	1247.06	990.271	468.823	563.136	12.0194	11.9019	10.5198	11.0959	10.5653	10.7164	10.253	10.2272	10.0851
ASHGV40038420	0.000124027	0.0252115	2.51643	up	noncoding	long noncoding	Reliable	T276576	G064266	RNA-seq: Iyer et al 2015	2371	chr4	-	190507865	190511277	ATAATAAATTATGACTAAAACGGTGTACCTGTGAAAACGTCCCTCGCACTCTCCCCAGTT									2059.67	641.999	10.7764	9.44506	3486.93	2205.57	1080.46	2732.55	1635.59	1216.94	670.955	756.448	783.414	809.92	380.985	450.273	11.5653	11.0384	10.3975	11.2253	10.1677	10.2644	10.2534	9.63458	9.40691
ASHGV40025037	0.000253597	0.0274915	2.49717	up	noncoding	long noncoding	Reliable	ENST00000598582	AC007292.7	GENCODE	279	chr19	+	4339573	4343488	TCAGTTTCCCGAATGTTCCCAGAGGGCTGAGTTCCCGATCTCTCTCCCGCGTGGGCATCC									225.097	67.1214	7.50306	6.18276	338.824	304.228	139.196	270.467	171.143	126.723	55.9692	84.4066	110.893	82.1925	31.4141	37.8527	8.10486	8.043	7.27109	7.83963	6.82155	6.93821	6.57262	6.49695	6.588
ASHGV40026269	0.00253843	0.0439944	2.49239	up	noncoding	long noncoding	Reliable	T183679	G042181	RNA-seq: Iyer et al 2015	744	chr2	-	5890208	5896790	AAGTGACCACACTGTATGCTTACCTACTCTCCCATATTGCCAATAAAATAAAGTCTATCT									303.97	84.5363	7.78451	6.46698	707.489	407.683	151.874	233.79	178.144	144.842	109.147	89.5093	157.738	74.1209	38.6126	38.0903	9.20203	8.4724	7.39718	7.62468	6.87713	7.13363	7.55525	6.57466	7.10054
ASHGV40060280	0.000607917	0.0333725	2.49152	up	noncoding	long noncoding	Reliable	uc.298-	uc.298	UCR	359	chr10	-	102447657	102448016	GCCGTGCTCCCCAAGGAAAATATTCATAAAATGAAATTGAAGTCGTAACTTAATAGGTTA		intergenic							4770.28	1486	11.9185	10.6015	10314.4	6200.21	2177.49	3363.29	3762.38	2803.92	1383.21	1702.95	2016.96	1868.52	910.213	1034.17	13.0748	12.5851	11.4981	11.5521	11.3536	11.4472	11.3202	10.7448	10.7861
ASHGV40041778	0.000635097	0.0338507	2.48791	up	noncoding	long noncoding	Reliable	T282725	G065865	RNA-seq: Iyer et al 2015	335	chr5	+	56699438	56703875	AATACCTCTGTCCCCCGCTAGCTCCTGCTGGGCTTCCTATTGGCTGAACCTAATGGGAAG									449.42	125.919	8.49991	7.18498	755.897	566.415	204.221	415.22	425.695	329.074	112.345	130.502	135.98	134.551	103.591	138.547	9.30362	8.95318	7.82029	8.4401	8.13901	8.34328	7.60159	7.11758	6.87746
ASHGV40041339	0.000645172	0.0338507	2.4594	up	noncoding	long noncoding	Reliable	T277602	G064388	RNA-seq: Iyer et al 2015	4132	chr5	+	1312499	1316631	AGTTGTGTTTTATAAAGCAAGGCTCCCCTCCCCCAAAGACAAATAAAACCACAGGTGTGG									2523.85	834.771	11.0932	9.79493	4377.45	2284.26	1376.17	3300.78	2094.77	1709.67	807.838	853.77	1296.99	988.794	501.329	559.907	11.8996	11.0902	10.7686	11.5195	10.5293	10.7521	10.5326	9.78773	10.152
ASHGV40057693	0.00199688	0.041168	2.45425	up	noncoding	pseudogene	Gold	NR_048575	GLUD1P3	RefSeq	4069	chr10	+	75491298	75495367	CGAGATGTCCTGACCCCTCCGCTGCCCTTAGCTCCGCTGCCCACAGCCAGACCCGTTATA	2749								1202.48	363.816	9.95781	8.66253	2269.71	1361.03	584.806	1092.9	1071.4	835.05	273.408	361.143	544.77	387.809	266.181	349.583	10.9447	10.2681	9.42425	9.87392	9.53396	9.702	8.94568	8.58393	8.89613
ASHGV40036580	0.00364774	0.0480435	2.44132	up	noncoding	long noncoding	Reliable	TCONS_00001130	XLOC_000371	RNA-seq: Cabili et al 2011	348	chr1	+	120388520	120389383	ATGTGGAAATGAAGGAAGGAGGACTGGATCAATCCCATTTGAAAGCATCCTTCTCTGCAG		intergenic							83.1351	44.3223	5.59584	4.30818	49.7249	45.3473	277.854	19.6561	64.7401	41.4878	16.3367	10.776	211.761	7.68801	6.36686	13.0058	5.19171	5.21238	8.27516	4.11976	5.47176	5.30425	4.6934	3.24182	7.52965
ASHGV40029950	0.00170012	0.0400189	2.43754	up	noncoding	long noncoding	Reliable	T205409	G047503	RNA-seq: Iyer et al 2015	1356	chr2	+	198299885	198301431	TTACAGTGCTTAGTTACGAAGACAGTCTTAACAGTCCCATCTTTCGCCCTGTAATTCAAG									55.7433	18.1193	5.46959	4.18417	61.191	24.4221	52.2908	63.9466	82.249	50.3601	11.2524	12.8112	42.7129	17.2684	9.80373	14.8673	5.49734	4.33545	5.81783	5.77574	5.80304	5.58817	4.07273	3.55714	5.19383
ASHGV40050493	0.00110393	0.0372003	2.4347	up	noncoding	long noncoding	Reliable	ENST00000522460	RP1-84O15.2	GENCODE	582	chr8	+	34085956	34204249	ATGCTAAATCCATGTGGCTCTTCAGCCCCATCTTACACATGCCTCCTGAATCAAGAGAAA		intergenic							1251.94	385.565	10.0289	8.74511	2067.32	1295.91	716.613	1689.66	1035.56	706.608	292.554	408.583	476.624	498.536	261.877	375.218	10.792	10.1937	9.74352	10.5161	9.47814	9.4497	9.0482	8.76501	8.70873
ASHGV40012173	0.00331219	0.0464568	2.4347	up	noncoding	long noncoding	Reliable	T088846	G020586	RNA-seq: Iyer et al 2015	2797	chr12	+	125368127	125374877	CTCAAAATACAGTGACTCTAACAAATTAGAAACGTATTCCTCTCTCCCTTAACATCGCAG									212.366	67.8561	7.35726	6.07352	421.028	175.445	139.834	292.344	121.244	124.299	93.5105	78.024	118.134	72.5374	24.14	20.7901	8.43011	7.23048	7.27693	7.95061	6.34407	6.91134	7.31818	6.38357	6.67516
ASHGV40022718	0.00350231	0.0472541	2.43051	up	noncoding	long noncoding	Reliable	T161291	G037271	RNA-seq: Iyer et al 2015	3786	chr18	-	39383718	39388873	CTCCCCCTGGATTATGTCTCTATCAGAATACCTAGATTTGAAATTTGCTGTATTATTGTG									110.311	31.5894	6.41248	5.13122	205.361	153.391	61.8005	100.245	83.5308	57.5353	23.1132	32.8931	43.6117	47.1376	15.1748	27.6058	7.3502	7.02775	6.06007	6.42596	5.82508	5.78582	5.24437	5.11724	5.22557
ASHGV40043640	0.00121823	0.0376386	2.42845	up	noncoding	long noncoding	Reliable	T305645	G071357	RNA-seq: Iyer et al 2015	1509	chr6	-	57014830	57016966	GTGGTACAGAGACACCTCCCCCTATAAACACATCTTCTTGGTTCTCTCAGATTCTTCTTT									255.405	73.9483	7.67298	6.39295	452.168	263.349	138.602	303.221	224.933	150.155	56.4384	69.9445	101.953	101.209	52.2419	61.904	8.54009	7.83563	7.26523	8.00191	7.21586	7.17915	6.58358	6.2304	6.46803
ASHGV40007538	0.00201285	0.0412415	2.41952	up	noncoding	long noncoding	Reliable	uc001phf.3	AB231724	UCSC_knowngene	157	chr11	-	102622853	102624183	ACTGCTGAGTGGCTACCCCAGGGACGTCTACAGCTCCTTTGTCTTCCCTGAAAGGGTGAA									104.827	34.0179	6.45213	5.17741	146.772	73.1751	120.555	99.7009	100.333	88.4263	22.8366	42.4217	50.2544	54.1566	16.4206	18.0174	6.8268	5.9207	7.04929	6.4179	6.08039	6.41769	5.22332	5.49278	5.4312
ASHGV40039791	0.0030801	0.0459503	2.41914	up	noncoding	long noncoding	Reliable	T276463	G064240	RNA-seq: Iyer et al 2015	1245	chr4	+	189975094	190022814	CTTACCTAATCTTAGGTGCAAGGGTACACAAGTAATAGGTCATACATGTCTCCTGCCTCA									610.963	170.574	8.83947	7.56497	1206.14	724.163	294.442	816.489	369.95	254.593	167.025	243.464	189.254	192.091	81.4189	150.191	9.99742	9.33346	8.36136	9.44141	7.93201	7.97114	8.20523	8.02578	7.36816
ASHGV40041847	0.0029024	0.0455083	2.40368	up	noncoding	long noncoding	Reliable	T283585	G066087	RNA-seq: Iyer et al 2015	358	chr5	+	67262559	67263884	CAGCTGAGCAAAACTAGAGAAGTTACAGACAAGGCCTGATACTTAATAAAGGCTCTCCCC									55.9051	18.3664	5.51818	4.25293	77.504	60.8493	38.7901	70.4127	47.8806	39.9938	20.3765	24.5033	33.1411	17.7007	7.00219	7.47441	5.84622	5.65	5.38564	5.9207	5.05348	5.25304	5.04409	4.65846	4.81317
ASHGV40058035	0.00331127	0.0464568	2.3976	up	noncoding	long noncoding	Reliable	T043668	G010109	RNA-seq: Iyer et al 2015	415	chr10	+	73644987	73648912	GAGGCATAATTGCCTGTGCCTCCACCCTCTCCTTTCATAGGTTGCGCAAGACCTCTCCAG									836.566	261.538	9.40737	8.14578	1511.73	937.501	452.328	1029.57	618.926	469.341	291.016	248.644	469.13	241.037	146.988	172.416	10.34	9.71608	9.03464	9.78098	8.70625	8.86628	9.04328	8.05324	8.68559
ASHGV40004921	0.000937879	0.0362536	2.38829	up	noncoding	long noncoding	Reliable	T048716	G011372	RNA-seq: Iyer et al 2015	3055	chr10	-	114163691	114166960	CATGTATAGAATGAATATAATACTTTGATACCTTGCTTCCTCTCCCAATCTGACCTAAGT									582.097	194.618	8.93951	7.68353	853.053	640.874	344.441	646.207	570.648	437.36	144.881	234.431	335.87	244.053	93.8391	114.636	9.47777	9.14479	8.60508	9.07199	8.57984	8.7576	7.98696	7.97231	8.19802
ASHGV40056913	0.00229715	0.0425602	2.38635	up	noncoding	long noncoding	Gold	NR_104116	LINC00877	RefSeq	2315	chr3	-	72084669	72149606	CCCCGTCGGCATTTGAGCCTGGGACCCCAGACGAAAGGATACGCTTCCTTTTAGAACCCC	285286								115.159	34.4522	6.51296	5.25815	193.112	158.131	67.3458	121.777	77.9112	72.6745	37.109	33.4383	56.7393	34.2297	15.1547	30.042	7.25817	7.07412	6.18361	6.70719	5.72594	6.1287	5.96155	5.14309	5.60737
ASHGV40042104	0.00305575	0.0458971	2.38484	up	noncoding	long noncoding	Reliable	ENST00000411055	RN7SKP68	GENCODE	307	chr5	+	101638207	101638514	TATCAAACAATCCCATGTGGTAAAAACAATAAATAATGGCTCTCCTGGAACGTTTTCCTT									56.1663	16.3319	5.37319	4.1193	117.889	78.8482	47.1371	38.5964	26.9571	27.57	17.6512	16.2087	23.4377	26.0497	6.97359	7.67027	6.48607	6.03189	5.65876	5.07073	4.27981	4.71189	4.81405	3.97721	4.30689
ASHGV40035126	0.0014388	0.0394719	2.37271	up	noncoding	long noncoding	Gold	NR_037902	LOC100507537	RefSeq	795	chr3	-	155008020	155011489	CACATTACAAAAAATTATCCCCCCTTCCCTCTGGAAAAAACTATAGAGAAAGTGGGCTGA	100507537	intergenic							574.424	177.187	8.86981	7.62327	961.622	464.157	256.644	658.493	576.663	528.965	189.687	205.816	234.64	213.612	90.1446	129.219	9.65956	8.66659	8.15956	9.09797	8.59232	9.04288	8.39955	7.78873	7.68101
ASHGV40046919	0.00224016	0.0423135	2.3721	up	noncoding	long noncoding	Gold	NR_024586	KMT2E-AS1	RefSeq	3615	chr7	-	104650988	104654588	TTTAAGAATTTTCTTCCCCCATCCCCTCACAAAGATTATTTGAGTAAATTACACCCCAAC	100216545	bidirectional	NM_018682	MLL5	histone-lysine N-methyltransferase MLL5	+	104654636	104754532	641.026	198.269	9.01331	7.76714	1136.19	657.097	308.985	784.045	546.014	413.819	183.927	214.888	329.126	215.579	115.993	130.102	9.90152	9.1857	8.43604	9.36793	8.51234	8.67633	8.34891	7.84858	8.1736
ASHGV40046919	0.00224016	0.0423135	2.3721	up	noncoding	long noncoding	Gold	NR_024586	KMT2E-AS1	RefSeq	3615	chr7	-	104650988	104654588	TTTAAGAATTTTCTTCCCCCATCCCCTCACAAAGATTATTTGAGTAAATTACACCCCAAC	100216545	bidirectional	NM_182931	MLL5	histone-lysine N-methyltransferase MLL5	+	104654636	104754532	641.026	198.269	9.01331	7.76714	1136.19	657.097	308.985	784.045	546.014	413.819	183.927	214.888	329.126	215.579	115.993	130.102	9.90152	9.1857	8.43604	9.36793	8.51234	8.67633	8.34891	7.84858	8.1736
ASHGV40046967	0.00362232	0.0478608	2.36985	up	noncoding	long noncoding	Reliable	ENST00000436714	AC002386.1	GENCODE	398	chr7	-	108962376	108966372	GAATTGTTTTCTTTTTCATGAAACACCTCTCTCCTCCCTTATCTCACCACAAAAAAGTAA		intergenic							543.938	166.35	8.69708	7.45228	1076.5	445.094	265.943	820.751	343.184	312.151	182.406	201.672	265.461	200.34	68.9675	79.2544	9.82782	8.60836	8.21182	9.44922	7.82204	8.26321	8.33644	7.75796	7.87459
ASHGV40032940	0.00391639	0.0494604	2.36536	up	noncoding	pseudogene	Gold	NR_003082	GSTTP2	RefSeq	2070	chr22	-	24385937	24401899	AAGAGTTTCAGTTCCTGCCCCCACCTCAGGTTCCCTGTTAAGATGACCCTGATTGTGTCC	653399								618.146	185.575	8.96533	7.72327	961.854	781.443	331.239	817.883	450.054	366.401	140.481	187.904	216.629	226.851	150.821	190.763	9.65999	9.42669	8.53968	9.44351	8.22035	8.50175	7.93652	7.65576	7.56208
ASHGV40029942	0.0027981	0.0447818	2.36332	up	noncoding	long noncoding	Gold	ENST00000452381	AC064834.2	GENCODE	850	chr2	+	196397758	196403405	GGCATTTCTATCATTCTAGCACCACTAGCATTATCGCCTCTTCTCCCATTGACATATTTT		intergenic							348.559	111.717	8.11843	6.87761	637.051	381.069	197.356	411.338	237.717	226.822	104.491	121.967	209.393	127.033	56.5091	50.9066	9.04003	8.37562	7.77539	8.42644	7.29842	7.79466	7.49414	7.01804	7.51114
ASHGV40024475	0.00285096	0.0452389	2.35647	up	noncoding	long noncoding	Gold	NR_027088	LOC284661	RefSeq	2074	chr1	+	4472110	4484744	TGGTCCCTCTGCATCCCTGGCATCACTCTGCCTCCCTCTCTTTTTCTCCAGTGAATCCAA	284661	intergenic							1588.08	499.157	10.3402	9.10355	2755.12	2278.64	667.688	1693.41	1207.77	925.82	396.204	547.943	615.232	639.94	332.356	463.265	11.2284	11.0848	9.63288	10.5204	9.702	9.87247	9.48382	9.17929	9.06454
ASHGV40060356	0.000958213	0.0362684	2.35049	up	noncoding	long noncoding	Reliable	uc.332-	uc.332	UCR	337	chr11	-	116232689	116233026	AGACTGTCTGGTAAAGAGATAAATAAGTGTCTCTTCAAATCCTCGATCTCCTCTTCTCTA		intergenic							28.1162	9.09976	4.42428	3.19132	52.9896	35.5507	15.7018	31.6733	17.1764	15.605	9.3412	9.73316	10.6446	13.2553	5	6.62438	5.28291	4.85354	4.05895	4.79791	3.70487	3.84749	3.77534	3.07329	3.07298
ASHGV40056770	0.00258953	0.0441942	2.34916	up	noncoding	long noncoding	Reliable	TCONS_00001700	XLOC_001061	RNA-seq: Cabili et al 2011	599	chr1	-	159746263	159749163	CAGCCATGGCCTCTCAGCCACCAGTCACCTCTTCCCCCAACCCCCTGACCTCCCACTTCT		intergenic							2019.56	677.074	10.7566	9.52446	2940.84	1324.04	1185.47	3123.32	2142.25	1401.46	734.762	603.984	1030.25	730.71	473.185	489.556	11.319	10.2277	10.5354	11.4331	10.5545	10.47	10.3862	9.31397	9.80994
ASHGV40058869	0.0006783	0.034441	2.34768	up	noncoding	long noncoding	Reliable	T294841	G068946	RNA-seq: Iyer et al 2015	5695	chr5	+	178474921	178481063	ATAATTACAAATCAGGCTGCCCACTTCCTGGATTACATACTTTGTACTGAGTGTTATTAT									44.7708	14.9199	5.21659	3.98535	59.9234	34.8205	34.6541	46.1331	50.9546	42.1394	8.93666	15.5658	28.2647	16.5728	8.27058	11.9091	5.46799	4.82646	5.2263	5.31113	5.13939	5.32825	3.7054	3.90835	4.58337
ASHGV40004207	0.00359746	0.0477607	2.34591	up	noncoding	long noncoding	Gold	NR_104173	LOC283352	RefSeq	465	chr12	+	129594234	129597843	GCAGAGGAAAGTCTTCTTTCTGAAACCAGCCCAACTTTTCTCCCAGAGAGTATCATGGAA	283352								104.86	31.0903	6.33534	5.10519	152.52	77.7766	193.329	87.7528	64.4814	53.298	24.6432	32.1307	55.5322	34.7845	20.0636	19.3872	6.88888	6.00944	7.74202	6.23129	5.4661	5.6743	5.34747	5.07922	5.57486
ASHGV40029276	0.00153394	0.0397863	2.34289	up	noncoding	long noncoding	Gold	ENST00000438148	AC104655.3	GENCODE	415	chr2	+	105760599	105761882	ACAAGCTCTTAAACCCTCCGCCTTTTCCCCTATTGGTTAGAAAGTGAATCTTAAACTGTG		intergenic							163.407	50.9248	6.99829	5.77001	326.746	188.065	97.0833	164.02	106.144	98.3854	51.0387	48.0787	94.0358	61.7297	23.5677	27.0979	8.04242	7.33524	6.73493	7.13553	6.16165	6.57998	6.43887	5.6732	6.35018
ASHGV40014294	0.00193181	0.0409466	2.34145	up	noncoding	long noncoding	Reliable	TCONS_00022796	XLOC_011074	RNA-seq: Cabili et al 2011	1060	chr14	-	74674901	74684477	GGCCTGGACGCCCAGCCACAACCTGGTGTCCCCTCTGCCCAGCTCTCGCCTTGGCTCTCA		intergenic							2140.07	722.84	10.815	9.58757	3168.84	3936.06	1322.52	1380.22	1726.94	1305.85	537.783	867.166	1128.41	817.582	444.918	541.181	11.4392	11.9267	10.7063	10.2038	10.2407	10.3732	9.92436	9.81228	9.93978
ASHGV40012175	0.00159355	0.0397863	2.33385	up	noncoding	long noncoding	Reliable	T088865	G020594	RNA-seq: Iyer et al 2015	4215	chr12	+	125421936	125426151	TTGTTTCCTCTCACTGAAGTCTTGTAGTCAGTGATCTGGTGCATGCGTTTTCCTTGCCTT									740.861	231.839	9.20488	7.98217	1145.01	638.801	353.494	1249.11	621.02	437.73	182.02	265.844	298.186	336.272	116.213	192.498	9.91189	9.14093	8.64616	10.0594	8.71077	8.76007	8.3346	8.14895	8.03495
ASHGV40027967	0.00361271	0.0478342	2.32781	up	noncoding	long noncoding	Reliable	TCONS_00004561	XLOC_002471	RNA-seq: Cabili et al 2011	364	chr2	-	206853274	206854321	TCTCTGAAGGGGAAAGTCAGCCCCTTCCCCAACCCTGGCGTTGTGAGGGCCTGAGCATGT		intergenic							368.208	119.955	8.24115	7.02217	571.55	331.947	194.479	319.611	487.061	304.599	115.321	118.183	223.116	119.334	60.8071	82.972	8.87551	8.17834	7.7506	8.07856	8.34126	8.22263	7.6401	6.97098	7.60889
ASHGV40004995	0.00348859	0.0471615	2.32011	up	noncoding	long noncoding	Reliable	T049497	G011593	RNA-seq: Iyer et al 2015	2684	chr10	-	121184555	121187745	TATGAATTCTCAGATGAAAAATGTGTACCCTCTGCCTCCCTGATCTGTATGGGGTGTGGT									222.422	68.8614	7.51543	6.30124	284.762	256.002	104.253	258.133	240.636	190.743	57.4188	58.2153	105.961	69.189	56.4624	65.9221	7.8288	7.79321	6.84086	7.7677	7.31686	7.54517	6.6084	5.95691	6.52533
ASHGV40000594	0.000365676	0.0298701	2.31916	up	noncoding	long noncoding	Gold	ENST00000424657	RP3-395M20.2	GENCODE	455	chr1	-	2423738	2424697	GAAGGCCCAGGCAAGGAGTGCATCTCATCAGGGGGGATTCCCGCTCCTCCCCCAACCTTC		intronic antisense	NM_014638	PLCH2	1-phosphatidylinositol 4,5-bisphosphate phosphodiesterase eta-2	+	2407753	2436964	511.403	165.104	8.71057	7.49697	767.913	481.116	339.649	764.915	406.751	308.075	169.245	166.404	257.034	207.638	83.3878	106.917	9.32682	8.71436	8.5823	9.32428	8.07161	8.24404	8.22357	7.46773	7.82962
ASHGV40055761	0.00157409	0.0397863	2.31813	up	noncoding	long noncoding	Reliable	ENST00000432108	RP11-219F10.1	GENCODE	309	chr10	-	85671409	85672678	TGTTTTGAAGGGGCTGGAAGTCTTTTCTGTCACCACCTTTACCTACCTGTCATCTGTGAA		intergenic							77.2109	22.9115	5.92251	4.70954	68.6659	35.3605	61.3025	91.8824	124.485	81.5695	20.5435	18.5827	23.8341	33.6474	22.007	18.8542	5.66753	4.84696	6.04866	6.29789	6.37722	6.29679	5.05653	4.201	4.33338
ASHGV40036873	0.00313939	0.0462322	2.31684	up	noncoding	long noncoding	Reliable	GSE61474_TCONS_00233930	GSE61474_XLOC_043240	RNA-seq: Clark et al 2015	1342	chr3	+	180892677	181417832	GTAAGTAGCTTGCAACCCAACTTTGACATTCACTGCTAGCTCACTCCTCCCCCCACCTCA									445.906	147.012	8.51385	7.30169	635.629	382.976	243.205	632.696	464.048	316.881	110.517	155.013	268.311	175.512	79.9331	92.7837	9.03554	8.38278	8.07691	9.0362	8.26686	8.28478	7.57643	7.37458	7.88856
ASHGV40030108	0.00130247	0.0384983	2.31595	up	noncoding	long noncoding	Gold	ENST00000441803	AC073321.4	GENCODE	654	chr2	+	217469493	217475925	GCATCCCCTACCTACTTGGATGAATATTAATATTTACAATAACAGAGAAAAGTTCTCCAG		intergenic							100.29	30.0883	6.25143	5.03982	178.19	167.729	74.0393	72.1161	59.9281	49.7389	35.9775	40.2156	47.2768	21.3932	14.2356	21.431	7.13751	7.16103	6.32367	5.95342	5.36259	5.57035	5.91695	5.40542	5.34332
ASHGV40026767	0.000832372	0.0353118	2.31368	up	noncoding	long noncoding	Reliable	T005288	G001056	RNA-seq: Iyer et al 2015	1856	chr1	+	22726286	22728272	CTGTCTCCCACCCTTTGTGGAGGAGAATGCAGGGAAAGAATAACAGAAATTATAGTGAGA									3669.02	1302.55	11.5768	10.3666	8150.79	3797.37	2135.18	2810.54	2913.88	2206.35	1420.94	1630.55	1684.37	1693.24	897.42	488.799	12.7535	11.8644	11.4647	11.2687	10.9879	11.1217	11.3543	10.6878	10.5397
ASHGV40055395	0.00339903	0.046535	2.31264	up	noncoding	long noncoding	Reliable	T380262	G090070	RNA-seq: Iyer et al 2015	7284	chrX	+	131763032	131791357	ATAATCAGGTAAGGAAACTCGTGGCCTCCAGACTTGGTGTGTGTTTTTAGGACAAAGCTG									70.7072	19.9062	5.64322	4.43368	174.9	59.8421	32.169	76.8148	50.7835	29.7343	19.5674	19.4962	30.4993	29.3725	11.0201	9.48177	7.11112	5.62372	5.12199	6.04817	5.13402	4.82032	4.97896	4.28237	4.6934
ASHGV40019512	0.00372204	0.0485211	2.30603	up	noncoding	long noncoding	Reliable	ENST00000458662	RP11-122M14.3	GENCODE	174	chr1	-	211889269	211898744	TTCCTTAGAATGAGGACCCTGCTCAGTTGCCCCCTCCCAGTCATGTGGTGAGTACTGGGA		intergenic							1058.63	329.97	9.73191	8.5265	1863.76	1551.43	470.697	1043.57	777.841	644.483	306.142	356.104	484.668	356.169	226.972	249.763	10.6411	10.4843	9.09293	9.80427	9.04949	9.31931	9.10904	8.56371	8.72906
ASHGV40015641	0.00263373	0.0444627	2.30203	up	noncoding	long noncoding	Reliable	T113483	G026782	RNA-seq: Iyer et al 2015	707	chr15	-	30359961	30360668	TTTCCTTCCTCCCCTGATTCCATGAAGCCCTTTTTTAAATATTGCAAAGAATGTGGGTAT									475.07	152.072	8.61558	7.41267	777.071	422.925	238.079	436.059	510.415	465.868	87.5277	168.722	168.674	191.763	160.349	135.394	9.34691	8.52659	8.04942	8.50775	8.40776	8.85504	7.22085	7.49414	7.19524
ASHGV40058362	0.00177012	0.0405699	2.30135	up	noncoding	long noncoding	Reliable	T150920	G035012	RNA-seq: Iyer et al 2015	6579	chr17	-	53538077	53549204	GGGCAGACATTATAACAAACACTGTAACACTCAACTGCATCTCCCTGATGGCCTCATTTC									1940.58	674.146	10.6732	9.47069	3185.11	1991.8	826.985	2645.16	1772.13	1222.28	617.224	771.554	893.867	965.487	486.19	310.553	11.443	10.8881	9.97643	11.1777	10.2802	10.2736	10.1367	9.661	9.59781
ASHGV40041509	0.00264892	0.0445521	2.30133	up	noncoding	long noncoding	Reliable	T279539	G064909	RNA-seq: Iyer et al 2015	803	chr5	+	18653776	18769227	GTGGCTCTCCACCCCTAATTTGAAAAATGTATATTGAAAGAACTTGTTAATCATACTTCG									211.324	61.167	7.3213	6.11883	408.067	329.202	141.036	115.601	171.049	102.992	50.3762	77.5439	87.5781	66.5077	41.9883	43.008	8.37895	8.16441	7.29074	6.62427	6.8209	6.64852	6.42123	6.37426	6.24133
ASHGV40022621	0.0022179	0.0421555	2.29867	up	noncoding	long noncoding	Reliable	T160386	G037005	RNA-seq: Iyer et al 2015	1051	chr18	-	27025672	27042300	TTTTGGTGAAATCTGTTTGTGTCTTCTCCAAAATTTGTGATGTGGCCACTCCAAAATTTG									34.1786	11.4153	4.71293	3.51213	60.9765	34.9212	17.3159	46.909	24.8857	20.0631	11.0299	15.4856	15.3986	14.3094	5	7.26848	5.49157	4.83086	4.21083	5.33308	4.17626	4.23496	4.04318	3.90021	3.6677
ASHGV40016474	0.00187092	0.0409466	2.29741	up	noncoding	long noncoding	Reliable	ENST00000559045	MIR1302-11	GENCODE	423	chr15	-	102500050	102500785	TATTTTATTTGCTGCCTCTGGCCACCCTACTCTCTTCCTAACACTCTCTCCCTCTCCCAG	100422919								1932.43	677.955	10.6647	9.46471	3216.86	2155.97	1005.96	2742.8	1406.61	1066.38	697.01	736.837	1101.14	822.732	353.39	356.618	11.4553	11.0098	10.2797	11.2323	9.94079	10.0703	10.3119	9.59994	9.90013
ASHGV40022590	0.0018093	0.0408266	2.28418	up	noncoding	long noncoding	Reliable	ENST00000585184	RP11-17J14.2	GENCODE	389	chr18	-	20837127	20840318	CCGGAACTTCTCTTCCAGTTTCTGCAACAAAAAGAAAATCAAAAGCATGTTCATTTTGAA		natural antisense	NM_001100619	CABLES1	CDK5 and ABL1 enzyme substrate 1 isoform 2	+	20715726	20840434	172.637	59.0975	7.17955	5.98787	228.649	181.487	107.004	156.83	200.18	161.673	36.3887	75.9211	107.512	61.2854	27.6611	45.8167	7.5119	7.28353	6.88174	7.06865	7.04117	7.29031	5.93267	6.34898	6.5435
ASHGV40022590	0.0018093	0.0408266	2.28418	up	noncoding	long noncoding	Reliable	ENST00000585184	RP11-17J14.2	GENCODE	389	chr18	-	20837127	20840318	CCGGAACTTCTCTTCCAGTTTCTGCAACAAAAAGAAAATCAAAAGCATGTTCATTTTGAA		natural antisense	NM_001256438	CABLES1	CDK5 and ABL1 enzyme substrate 1 isoform 3	+	20714527	20840434	172.637	59.0975	7.17955	5.98787	228.649	181.487	107.004	156.83	200.18	161.673	36.3887	75.9211	107.512	61.2854	27.6611	45.8167	7.5119	7.28353	6.88174	7.06865	7.04117	7.29031	5.93267	6.34898	6.5435
ASHGV40022590	0.0018093	0.0408266	2.28418	up	noncoding	long noncoding	Reliable	ENST00000585184	RP11-17J14.2	GENCODE	389	chr18	-	20837127	20840318	CCGGAACTTCTCTTCCAGTTTCTGCAACAAAAAGAAAATCAAAAGCATGTTCATTTTGAA		natural antisense	NM_138375	CABLES1	CDK5 and ABL1 enzyme substrate 1 isoform 1	+	20735788	20840434	172.637	59.0975	7.17955	5.98787	228.649	181.487	107.004	156.83	200.18	161.673	36.3887	75.9211	107.512	61.2854	27.6611	45.8167	7.5119	7.28353	6.88174	7.06865	7.04117	7.29031	5.93267	6.34898	6.5435
ASHGV40059812	0.000220351	0.0274915	2.27637	up	noncoding	long noncoding	Reliable	TCONS_00028986	XLOC_013904	RNA-seq: Cabili et al 2011	460	chr21	+	30365398	30366528	CAGAAGCTAGAATCAGCCTTATTGCACCCCTCAGAGATCACAGCAGCAGTCAGTGCTCTC		intergenic							81.6386	27.1673	6.07818	4.89144	82.8818	53.6609	97.4928	91.786	99.2863	64.7235	20.1742	21.3992	52.7128	26.9591	18.3117	23.4466	5.95017	5.46172	6.7409	6.29679	6.06277	5.95671	5.02683	4.44012	5.49768
ASHGV40037023	9.41789e-05	0.0251352	2.27486	up	noncoding	long noncoding	Gold	NR_037891	LOC100507391	RefSeq	3647	chr3	+	194429149	194502897	GAAAGCTTCCCTTAGTCACCTCAACCACAGGGCTTTGCTTACATCGTTCTTTAGTACTTC	100507391	intergenic							24.7696	9.0333	4.33964	3.15386	45.3751	17.4817	22.2271	21.9048	19.1158	22.5132	11.007	5	15.5633	12.0951	5	5.53443	5.04932	3.87741	4.58603	4.27909	3.83901	4.40698	4.04021	2.32236	3.6855
ASHGV40056198	0.00121058	0.0375543	2.2698	up	noncoding	long noncoding	Gold	NR_028330	ST20-AS1	RefSeq	2084	chr15	+	80215112	80217196	CCCTCCTCCTAGCCTGACAGACGCTCCAGGTCGTCTAGCAAGCCGCCCTCCCCCGCCGCC	283687								2448.86	902.85	11.0725	9.88997	3902.07	3291.51	1715	2424	1908.93	1451.65	1085.72	847.283	1485.33	943.632	517.138	537.989	11.7297	11.6359	11.1089	11.0565	10.3872	10.5171	10.967	9.78045	10.3582
ASHGV40057165	0.000531331	0.0320682	2.26587	up	noncoding	long noncoding	Reliable	TCONS_00011098	XLOC_005099	RNA-seq: Cabili et al 2011	261	chr5	-	177388523	177388871	TCAATGTCAGCCATGGCCATCGTTCCCTCTGCCACGCTCCCTCCTCAGTGTCACCATGGC		intergenic							685.549	227.787	9.1559	7.97584	1089.35	591.598	399.619	943.722	607.987	481.017	195.666	243.978	336.883	286.567	142.313	161.314	9.84603	9.02473	8.84825	9.6419	8.67211	8.9024	8.44429	8.0275	8.20411
ASHGV40005923	0.00293578	0.0456522	2.26493	up	noncoding	long noncoding	Reliable	uc001kdm.1	AX746544	UCSC_knowngene	2619	chr10	+	87403829	87407823	TTCGAATGCTCCCCTCCCCATGACCTCCTCAACCAATTTGGTCTTTGAAAAAATAAAAAA		natural antisense	NM_017551	GRID1	glutamate receptor delta-1 subunit precursor	-	87359311	88126250	2916.82	926.973	11.1751	9.99561	6867.44	3208.99	1227.02	2323.62	2002.85	1871	920.972	909.658	1144.13	956.296	709.01	921.775	12.5323	11.5896	10.5941	10.9953	10.4557	10.8835	10.7405	9.87557	9.96184
ASHGV40048009	0.0014425	0.0394719	2.26445	up	noncoding	long noncoding	Reliable	ENST00000608433	RP5-1186P10.2	GENCODE	387	chr7	+	74021238	74021625	CCTCTCCAGAATCTCAGTGTACTGTACTTTTTAAAAAGTGATTTGATTCAAAGCACTCAT									108.544	36.3474	6.4744	5.29524	178.086	72.6548	88.3539	115.712	111.223	85.2337	22.4529	34.3669	47.8967	67.2048	22.6627	23.5006	7.13659	5.91086	6.58379	6.62532	6.22725	6.3626	5.19477	5.17999	5.3652
ASHGV40025136	0.00154013	0.0397863	2.26121	up	noncoding	long noncoding	Reliable	ENST00000594006	CTD-2529P6.3	GENCODE	537	chr19	+	8932176	8934786	ACAGGTCAGCATGGCTTCCCACTCGTCAAACCTCCTCTCCTCTCTTTAAACTTCACACCT									314.362	102.385	7.9484	6.77131	639.123	280.366	185.31	360.025	234.355	186.997	123.25	91.097	188.932	105.526	49.1537	56.3508	9.04763	7.92475	7.68635	8.24176	7.27636	7.51356	7.73866	6.6034	7.36498
ASHGV40038682	0.00277468	0.0447818	2.26105	up	noncoding	long noncoding	Reliable	T262250	G060332	RNA-seq: Iyer et al 2015	3012	chr4	+	22239005	22297217	AGCTTGTTGCTGCAGGACTCTAATCTCTGCCTCTAGGATCACACCGCCTCCTACTCTTCT									2856.84	966.856	11.1964	10.0194	5515.48	3459.37	1380.76	3459.71	1892.54	1433.2	832.821	1276.41	1157.82	1087.26	567.148	879.678	12.2222	11.7092	10.7771	11.5932	10.3743	10.5023	10.5807	10.3576	9.97752
ASHGV40006492	0.00226467	0.0425006	2.25893	up	noncoding	long noncoding	Reliable	T052696	G012216	RNA-seq: Iyer et al 2015	2638	chr11	-	1360963	1363945	GTGTGACGCGTTCTCTCTTAATTTTCAAACATCTTCAGAATCTATCCTTGCTCCTTTTCC									5310.89	1949.78	12.128	10.9523	8506.47	4591.84	2587.52	5712.03	7847.92	2619.59	1749.88	2098.17	2762.04	2788.52	1026.95	1273.11	12.8182	12.1452	11.7628	12.3433	12.3469	11.3515	11.6719	11.0579	11.2384
ASHGV40023808	0.00142481	0.0394719	2.2576	up	noncoding	long noncoding	Reliable	ENST00000602083	CTD-2207O23.11	GENCODE	293	chr19	-	7584801	7585346	CGAAGGCCTTGCCACACACCGGGCAGTGGTGCGGCTTCTCCCCGCTGTGGCTGCTGCGAT									865.036	328.353	9.54395	8.36916	1262.07	1075.47	607.924	864.901	789.23	590.623	258.936	378.597	624.774	411.967	159.954	135.894	10.0674	9.92163	9.48696	9.51871	9.06972	9.19929	8.86024	8.65502	9.09039
ASHGV40018833	0.00398328	0.0497135	2.25728	up	noncoding	long noncoding	Reliable	ENST00000566108	CTD-2540M10.1	GENCODE	293	chr16	+	24621586	24652278	AACAATTTAATACAAAAACACAAGCAGGTTCCCCTCCTCTCCTTTGCCTTTGGTCTGGCT		intergenic							991.544	319.33	9.6615	8.48691	1734.28	1249.53	458.396	1092.36	760.461	654.248	234.73	366.314	423.676	357.148	259.272	274.84	10.538	10.1453	9.05246	9.87322	9.0161	9.34397	8.70353	8.60799	8.53168
ASHGV40044946	0.00148389	0.0397863	2.25215	up	noncoding	long noncoding	Reliable	ENST00000429998	RP11-513I15.6	GENCODE	7090	chr6	+	34247455	34254545	GCATTATTTAATCACCATTCAATAATCTCCTCCCTCCCCATAGCTGCTTGAGTTAACTGT									1397.07	460.291	10.1658	8.99452	2246.85	1122.1	760.162	2354.21	1079.53	819.544	508.718	473.93	515.502	605.214	303.921	354.461	10.9275	9.99477	9.83483	11.0124	9.5488	9.67663	9.84319	8.98175	8.81268
ASHGV40053515	0.00326014	0.0464568	2.25033	up	noncoding	long noncoding	Reliable	ENST00000427080	RP11-344B5.4	GENCODE	966	chr9	+	132020632	132022125	TGGTGGCATAGCCGTCCTTCCAGTCCCCAAGCCAGATGTCCTTGATGCCCCTTCTCCCAG		intergenic							697.537	248.287	9.19335	8.02321	1065.33	648.202	428.221	961.018	606.81	475.639	271.378	231.412	469.5	261.912	108.868	146.652	9.8112	9.16223	8.95912	9.67269	8.66832	8.88652	8.9332	7.95004	8.68701
ASHGV40003451	0.00271718	0.0447818	2.2474	up	noncoding	pseudogene	Gold	NR_023386	CROCCP3	RefSeq	5368	chr1	-	16793930	16819196	ATTCTGTTTCATCCCCGGACAGCTCTGTGAGCCCCCACCCCAGAGCCTGGAGTTGCAGAG	114819								406.744	129.748	8.36435	7.1961	596.395	323.808	219.308	620.643	376.82	303.488	126.803	139.458	193.349	137.43	86.6524	94.795	8.93934	8.13671	7.92831	9.0073	7.9583	8.21615	7.78507	7.2176	7.39825
ASHGV40017264	0.00160642	0.0397863	2.24481	up	noncoding	long noncoding	Reliable	ENST00000456771	RP11-540K16.2	GENCODE	532	chr1	-	181159606	181160285	TAAACGCTGAGGGTGTACACCTGCCTCCCTCCCGCATCTCCTACCCACCCTATGAGGAGG		intergenic							4014.51	1445.88	11.7578	10.5912	7241.78	4432.52	2505.92	4985.86	2883.7	2037.29	1457.52	1487.46	1935.23	1647.19	980.396	1167.49	12.6039	12.0952	11.7172	12.1505	10.9761	11.0039	11.3909	10.5663	10.7284
ASHGV40017594	0.00130967	0.0385737	2.24477	up	noncoding	long noncoding	Reliable	ENST00000567942	RP11-152P23.2	GENCODE	430	chr16	-	8941506	8942581	AAAGACACGAAGTACAGATGAAGGCTCCCCCTCGTCTGTCCCGGGCCATTGCTGATGTGA		natural antisense	NM_000303	PMM2	phosphomannomutase 2	+	8891669	8943194	403.88	133.595	8.40137	7.23481	588.133	345.178	232.126	464.553	414.472	378.817	124.669	133.494	213.801	131.964	95.1171	102.523	8.91789	8.23297	8.01144	8.60113	8.10012	8.54468	7.75772	7.14786	7.54499
ASHGV40010403	1.91117e-05	0.0212801	2.24354	up	noncoding	long noncoding	Gold	NR_038263	SOCS2-AS1	RefSeq	574	chr12	-	93959403	93965174	GGAAGCCCAGGCCGTCCGCCGCTCCCCGGCGCACGCGGCCGCGCCTCGCCGCCCTCCCCG	144481	intronic antisense	NM_001270467	SOCS2	suppressor of cytokine signaling 2	+	93964174	93970521	3359.72	1276.41	11.544	10.3782	5895.23	3607.86	2567.38	2986.01	3084.35	2017.49	1108.74	1260.98	2040.54	1608.65	752.278	887.302	12.3067	11.7791	11.7505	11.3664	11.0718	10.9894	10.9932	10.3432	10.8018
ASHGV40010403	1.91117e-05	0.0212801	2.24354	up	noncoding	long noncoding	Gold	NR_038263	SOCS2-AS1	RefSeq	574	chr12	-	93959403	93965174	GGAAGCCCAGGCCGTCCGCCGCTCCCCGGCGCACGCGGCCGCGCCTCGCCGCCCTCCCCG	144481	intronic antisense	NM_001270468	SOCS2	suppressor of cytokine signaling 2	+	93964756	93970521	3359.72	1276.41	11.544	10.3782	5895.23	3607.86	2567.38	2986.01	3084.35	2017.49	1108.74	1260.98	2040.54	1608.65	752.278	887.302	12.3067	11.7791	11.7505	11.3664	11.0718	10.9894	10.9932	10.3432	10.8018
ASHGV40010403	1.91117e-05	0.0212801	2.24354	up	noncoding	long noncoding	Gold	NR_038263	SOCS2-AS1	RefSeq	574	chr12	-	93959403	93965174	GGAAGCCCAGGCCGTCCGCCGCTCCCCGGCGCACGCGGCCGCGCCTCGCCGCCCTCCCCG	144481	intronic antisense	NM_003877	SOCS2	suppressor of cytokine signaling 2	+	93963597	93970521	3359.72	1276.41	11.544	10.3782	5895.23	3607.86	2567.38	2986.01	3084.35	2017.49	1108.74	1260.98	2040.54	1608.65	752.278	887.302	12.3067	11.7791	11.7505	11.3664	11.0718	10.9894	10.9932	10.3432	10.8018
ASHGV40036887	0.00336323	0.0464568	2.24222	up	noncoding	long noncoding	Reliable	T255750	G058942	RNA-seq: Iyer et al 2015	5291	chr3	+	182723287	182733004	CCTTTTCTCTTCCCCCCTTCCTAAAAGAGACTACCTTGTAAAAAATTTGAGGCAGAAACA									380.838	124.525	8.24341	7.07848	641.527	420.898	160.103	466.988	315.872	279.639	95.4659	157.05	185.637	164.694	63.1366	81.1653	9.05314	8.51996	7.47355	8.60739	7.70297	8.10344	7.35508	7.39174	7.33937
ASHGV40008766	0.000298084	0.0279256	2.24191	up	noncoding	long noncoding	Reliable	T062740	G014470	RNA-seq: Iyer et al 2015	29873	chr11	+	69322113	69353339	ATTTCATCTTTGAGGCCACCAAAAAGTCACTTCCTCCTTCCTTGGTCTAGATGGTCCTGA									88.4794	30.7368	6.21974	5.05501	85.0995	91.797	64.7785	96.9022	98.4904	93.8091	20.8318	28.7915	47.1999	49.1808	14.521	23.896	5.99343	6.2599	6.12983	6.37508	6.05126	6.50895	5.07754	4.90972	5.34112
ASHGV40055270	0.00236189	0.0430097	2.24016	up	noncoding	long noncoding	Reliable	T378582	G089570	RNA-seq: Iyer et al 2015	1368	chrX	+	106957644	106959067	AATTGGCTATTTTAGAGTCTCCTCCCCTCCATATGACCCAGCACATTGAATTGCAGCTGT									782.485	249.094	9.28864	8.12504	1395.55	868.593	344.397	1005.64	579.361	501.367	209.664	293.843	316.556	309.142	173.053	192.309	10.2229	9.59056	8.60468	9.74656	8.60043	8.96673	8.54892	8.27974	8.12105
ASHGV40032795	0.00188923	0.0409466	2.23532	up	noncoding	long noncoding	Gold	ENST00000444966	AP001469.7	GENCODE	390	chr21	+	47666803	47667596	TAGTTATTTTAATTCCTGGCCCCTCTTTCCCTAAATCCAATTGTTAGCAAAGACTCCCCT		intronic antisense	NM_003906	MCM3AP	80 kDa MCM3-associated protein	-	47655047	47705236	481.928	154.853	8.58852	7.42804	869.911	605.078	237.838	460.115	407.196	311.429	144.439	161.386	243.14	172.724	87.5897	119.839	9.509	9.05639	8.04748	8.58713	8.07328	8.25785	7.98048	7.42485	7.73615
ASHGV40000717	0.000835675	0.0353118	2.23185	up	noncoding	long noncoding	Gold	ENST00000431722	RP5-1185I7.1	GENCODE	564	chr7	+	77619700	77624259	TTTGAAAACTCCGTTCCTCCCCTTCACCTCCACCTGATTATTCATGTCGTGAAGAAACTG		intergenic							946.837	313.877	9.58558	8.42734	1758.74	1320.63	550.548	705.328	767.32	578.449	273.892	379.944	504.079	302.483	192.488	230.376	10.5586	10.2233	9.32808	9.20718	9.02761	9.16869	8.95027	8.66034	8.783
ASHGV40048449	0.000447389	0.030635	2.23153	up	noncoding	pseudogene	Gold	NR_002187	TPI1P2	RefSeq	2017	chr7	+	128695276	128697293	TGTGAGCCATCCCACATGTGAGGGAAATAAACCCCTGGCACTTAAAAAACAAACAAAAAA	286016								743.129	276.066	9.33876	8.18072	1010.61	491.964	793.138	661.357	823.813	677.891	180.059	264.077	530.358	333.68	161.31	186.914	9.73526	8.75035	9.91335	9.10365	9.13803	9.39189	8.31882	8.14017	8.85558
ASHGV40017925	0.000956523	0.0362684	2.2306	up	noncoding	long noncoding	Reliable	T027167	G006065	RNA-seq: Iyer et al 2015	3256	chr1	-	194614339	194643194	GAAAGTTAACATAAGTTTCATAGTATGTCTCTCCCTCTTCTCACACAACCCCCTTCTTTT									609.141	208.809	8.95256	7.79513	1154.61	549.106	367.11	684.688	469.03	430.306	176.314	217.482	327.068	306.393	111.906	113.695	9.92396	8.91087	8.70697	9.15733	8.28174	8.73449	8.28397	7.86375	8.16488
ASHGV40000330	0.0040343	0.0499221	2.22802	up	noncoding	long noncoding	Reliable	ENST00000413347	SNAP47-AS1	GENCODE	1708	chr1	-	227931531	227934892	TACTAAGGATGCCGTCTCCTCTGGGGGCAGAGCAACACAGCACCAACCACAGCACGCCAC	100885800	intron sense-overlapping	NM_053052	SNAP47	synaptosomal-associated protein 47	+	227922696	227968932	3724.13	1223.8	11.519	10.3632	8855.9	4415.57	1828.93	3089.12	2281.38	1873.88	1035.13	1415.86	1535.34	1468.07	920.503	967.882	12.8758	12.0905	11.2064	11.4177	10.6386	10.8849	10.8993	10.4982	10.4089
ASHGV40030847	0.00115165	0.0373712	2.22647	up	noncoding	long noncoding	Reliable	ENST00000428495	RP4-644L1.2	GENCODE	273	chr20	-	39326534	39327256	AGCTGGACTAGATGAATCTTCTCAGGGTCGTCTTCTCCCACCTCTGGCTCCCAGTTCCTT		intergenic							712.555	239.845	9.21594	8.06119	981.997	844.198	364.134	940.944	638.358	505.699	216.187	250.357	344.653	288.086	148.107	191.683	9.68679	9.54655	8.6922	9.63685	8.75115	8.98212	8.58932	8.06151	8.23297
ASHGV40011341	0.00338255	0.046535	2.22417	up	noncoding	long noncoding	Reliable	ENST00000549516	RP11-386G11.3	GENCODE	279	chr12	+	49388932	49390117	TGCTTTGTTGGTTGTTGCTGGACCTATGCCTCTTCTCCCAAGAACCCCTCTGTCATCTGA		natural antisense	NM_015086	DDN	dendrin	-	49388932	49393088	514.839	167.783	8.69858	7.54531	855.91	694.58	245.501	478.702	456.973	357.369	161.357	173.772	275.763	172.078	107.648	116.081	9.48259	9.26836	8.09165	8.6387	8.24694	8.46324	8.14686	7.53848	7.93301
ASHGV40052037	0.000282946	0.0274915	2.2208	up	noncoding	long noncoding	Reliable	T363113	G085780	RNA-seq: Iyer et al 2015	2109	chr9	-	98650285	98653188	ACAAAGTGCTGTTTTGAAATGGGGTCTAGCTCACTTATCTTTACAAAGCTCTCCCCTAAA									600.175	212.402	8.98274	7.83166	816.069	571.808	429.301	883.514	498.555	401.801	196.645	217.769	343.611	283.806	109.869	122.713	9.4089	8.96645	8.96355	9.5469	8.37838	8.63225	8.45064	7.86605	8.22831
ASHGV40031716	0.00100712	0.0363539	2.22023	up	noncoding	long noncoding	Reliable	T219051	G050643	RNA-seq: Iyer et al 2015	1823	chr20	+	46081945	46090223	AAGTCTTCTTAATGTCTGTTCAGCATCTCTTCTCCCTGTCTTCCTTTTGTCACTGGAACC									265.307	89.4021	7.75871	6.608	356.17	327.574	117.261	309.332	263.038	218.465	69.502	111.825	116.447	135.132	46.2914	57.215	8.18125	8.15424	7.01117	8.03089	7.43404	7.74067	6.89611	6.89114	6.65489
ASHGV40021551	0.00341391	0.0466306	2.21298	up	noncoding	long noncoding	Reliable	ENST00000585025	CTC-542B22.1	GENCODE	397	chr17	+	30157749	30158769	CCCTAACTTACAATCACCGAACCCATGAGGTCACCCTATCTCCCAGCCCTCCTTCACCAG		intergenic							1241.25	451.493	9.912	8.76601	3084.73	928.531	805.716	1063	922.726	642.77	540.268	383.246	1037.93	365.852	187.918	193.742	11.3909	9.70117	9.9356	9.82916	9.29958	9.31563	9.93353	8.67534	9.82094
ASHGV40057997	0.00312682	0.046212	2.20953	up	noncoding	long noncoding	Reliable	T036334	G008255	RNA-seq: Iyer et al 2015	624	chr10	+	5526972	5527728	CAGGGCCATGGTTAGAAGTGAGGTGCCTAGAAATGAAACAGCTGGTCCTCTCTGTGTTTT									33.6647	12.7561	4.80378	3.66004	25.5622	41.4183	26.0348	46.4794	33.0508	29.4424	5	14.9506	12.0704	21.9623	10.5591	11.9942	4.23908	5.07573	4.82413	5.3206	4.5563	4.80685	2.40082	3.83368	3.2667
ASHGV40026750	0.00172488	0.0400457	2.20819	up	noncoding	long noncoding	Reliable	TCONS_00000863	XLOC_000090	RNA-seq: Cabili et al 2011	557	chr1	+	22582819	22584588	ATATGGCACTCACAGCTCCCTGGGCATGGACCCCCTCCTGCCATCCCCACTTAAAGTGAT		intergenic							1058.37	372.858	9.84117	8.69831	1340.4	1029.7	655.124	1344.09	1229.43	751.492	383.63	311.921	547.609	398.287	243.673	352.027	10.158	9.85411	9.5985	10.1645	9.73014	9.54181	9.44351	8.37017	8.90398
ASHGV40044454	0.00315192	0.0462888	2.2063	up	noncoding	long noncoding	Gold	NR_046326	PCAT6	RefSeq	650	chr1	+	202780073	202781041	TATTTTGTGTAGTCCTACAACGTCTTGTTACTACCCCCTATTACAACACTTATAACTCAG	100506696	intergenic							915.163	326.757	9.65364	8.51201	714.098	789.188	982.69	1223.39	1073.02	708.586	215.703	308.729	473.672	310.444	319.653	332.341	9.21584	9.44351	10.2464	10.0253	9.53653	9.45429	8.58654	8.35552	8.69908
ASHGV40004130	0.00386045	0.0491874	2.20494	up	noncoding	long noncoding	Gold	NR_073490	TNFSF13	RefSeq	2166	chr17	+	7461608	7464925	AGAGTCTCCCGGAGCAGATGACTCCGATGTGACAGAGGTGATGTGGCAACCAGCTCTTAG	8741								1515.5	485.22	10.1572	9.01642	3933.98	1242.64	755.763	1179.05	1248.25	733.336	426.811	637.911	705.293	580.342	269.432	291.531	11.742	10.1385	9.82521	9.97715	9.75454	9.50555	9.59538	9.39153	9.25894
ASHGV40022668	0.00184614	0.0409466	2.19283	up	noncoding	long noncoding	Reliable	T035060	G007959	RNA-seq: Iyer et al 2015	1717	chr1	-	248706551	248711828	TTAACCCTCTTGTTTAACCCAATCTCTCCTCCTCAAAAATGAATAAATGCATTGACTCAA									216.921	72.1946	7.3662	6.23341	508.011	189.854	132.587	201.087	134.756	135.23	90.4561	73.9538	136.906	68.2619	28.7992	34.7901	8.7157	7.34917	7.19498	7.41649	6.48743	7.03344	7.26613	6.31345	6.88847
ASHGV40041083	0.00135419	0.0389809	2.18983	up	noncoding	long noncoding	Reliable	T024187	G005215	RNA-seq: Iyer et al 2015	343	chr1	+	163861027	163959313	TACTTGCGAAGAGTTGTAGGCATTCTCCCTCCAGAATCCCTTACTGGATTGTGAAAAATG									321.642	105.857	7.97728	6.84646	589.095	395.841	189.66	375.457	194.422	185.375	107.621	110.299	170.877	132.322	53.7128	60.3065	8.92044	8.42937	7.71669	8.29973	6.99727	7.50018	7.53217	6.8735	7.21345
ASHGV40053167	0.00100442	0.0363539	2.18637	up	noncoding	long noncoding	Reliable	ENST00000422343	RP11-180I4.2	GENCODE	403	chr9	+	98412435	98478000	TGAGTCCTCTGCGTCCCCTTCTTGCAGTCAGAGCCCCACAGTTGACGTGTGCTCTTACCG		intergenic							1329.24	445.827	10.0819	8.95339	2767.29	1442.11	640.076	1102.01	1068.24	955.7	369.424	572.934	538.033	496.996	303.407	394.169	11.2336	10.36	9.56551	9.88824	9.52849	9.91571	9.38284	9.24259	8.87725
ASHGV40040892	0.00212294	0.0418957	2.18623	up	noncoding	long noncoding	Reliable	ENST00000506892	CTB-35F21.3	GENCODE	553	chr5	-	139152112	139154991	GCGCGCCCTCCCTCCTCTCATAGCTCGGCGTCCTCGCCCGCCCCCGCGCGGCCCTCCCAG		intergenic							19349.2	6638.74	13.8352	12.7068	37189.3	33261.6	10052.5	12785.9	13748.8	9057.15	6241.32	7164.43	10412.9	7308.79	3642.38	5062.64	14.698	14.7894	13.7771	13.5184	13.1467	13.0818	13.5586	12.7987	13.0748
ASHGV40052151	0.00110124	0.0372003	2.18344	up	noncoding	long noncoding	Reliable	TCONS_00016459	XLOC_007824	RNA-seq: Cabili et al 2011	255	chr9	-	110477205	110477768	ATGAAGCATGGAATTCCAGACTGAGGGGCTTTACAAGTTCATCTCTCTCCCTACATCCAA		intergenic							138.684	45.5504	6.79677	5.67017	201.059	139.533	104.04	216.565	86.464	84.4446	46.7385	48.9633	68.6194	56.0465	23.706	29.2286	7.31818	6.88488	6.83725	7.51813	5.87334	6.34882	6.30409	5.70363	5.88474
ASHGV40005460	0.00395786	0.0496439	2.17582	up	noncoding	long noncoding	Reliable	T008446	G001804	RNA-seq: Iyer et al 2015	749	chr1	-	39199203	39222138	TAGCTAATCAGTGGCAAAATAAGTTGCCTTAAAATCACACTTCCTTCCACAGTCTTAGAA									24.6455	9.67584	4.39072	3.26916	26.8534	21.6093	32.237	23.982	21.6923	21.4992	10.7539	8.07139	12.4031	14.4728	5	7.35382	4.31019	4.16498	5.12501	4.40471	4.00065	4.3388	4.00108	2.80691	3.31299
ASHGV40044459	0.000990216	0.0363539	2.17564	up	noncoding	long noncoding	Gold	NR_038135	MGAT4EP	RefSeq	2819	chr1	+	202789384	202796341	AGAGTGACTGGTCCTTATCACCCCAGCTCCTTTTTGTTTTTCTGTCTCCTGCCTTTTCCA	641515								370.067	125.153	8.24953	7.1281	578.676	459.016	193.534	333.633	351.505	304.035	101.261	133.648	180.632	161.674	81.3815	92.323	8.89309	8.65051	7.7432	8.13391	7.85771	8.21878	7.44666	7.15082	7.29928
ASHGV40053438	0.00391327	0.0494588	2.17523	up	noncoding	long noncoding	Reliable	ENST00000438380	RP11-175D17.3	GENCODE	617	chr9	+	127532401	127535206	TCTCCCTGCCGCTGCGGGACAAATTGGACCGGAGATTAAAGGACCGGAGTTTAACTCGAG		intronic antisense	NM_001489	NR6A1	nuclear receptor subfamily 6 group A member 1 isoform 2	-	127284702	127533576	33.3296	11.0458	4.71573	3.59457	50.3398	50.6857	16.4261	31.0119	27.5127	24.0014	8.85694	13.2876	17.1164	12.3674	5.81349	8.83308	5.20692	5.37418	4.1313	4.7721	4.30578	4.50413	3.69145	3.62689	3.83434
ASHGV40053438	0.00391327	0.0494588	2.17523	up	noncoding	long noncoding	Reliable	ENST00000438380	RP11-175D17.3	GENCODE	617	chr9	+	127532401	127535206	TCTCCCTGCCGCTGCGGGACAAATTGGACCGGAGATTAAAGGACCGGAGTTTAACTCGAG		intronic antisense	NM_033334	NR6A1	nuclear receptor subfamily 6 group A member 1 isoform 1	-	127284702	127533576	33.3296	11.0458	4.71573	3.59457	50.3398	50.6857	16.4261	31.0119	27.5127	24.0014	8.85694	13.2876	17.1164	12.3674	5.81349	8.83308	5.20692	5.37418	4.1313	4.7721	4.30578	4.50413	3.69145	3.62689	3.83434
ASHGV40048910	0.00138374	0.039357	2.17343	up	noncoding	long noncoding	Reliable	ENST00000602711	RP11-589N15.2	GENCODE	238	chr8	-	11703662	11703900	ATTATTAAAAGATGCATTTCCACTTTGACAGTGATTTCCCCACCCGAGAGCCTGGTTGGG									127.703	41.8043	6.67993	5.55995	197.93	81.0573	74.1879	161.589	149.327	102.127	28.681	43.773	55.8182	61.5454	26.3211	34.6869	7.29487	6.07189	6.32708	7.11546	6.63337	6.6369	5.57761	5.54075	5.58234
ASHGV40041782	0.00025432	0.0274915	2.16557	up	noncoding	long noncoding	Reliable	T282779	G065875	RNA-seq: Iyer et al 2015	3457	chr5	+	57110618	57114305	AGCAATAATAGGTTTACACTCACTGTCATTCACTCTCCCTCTCTCTCTCAAACTTATTGA									536.4	189.144	8.80278	7.68803	820.108	475.002	357.058	737.517	456.228	372.485	187.946	176.539	293.341	256.23	106.695	114.112	9.42041	8.69609	8.66128	9.27454	8.24438	8.51996	8.38367	7.56059	8.01416
ASHGV40030818	0.00353632	0.0475017	2.16101	up	noncoding	long noncoding	Reliable	T217345	G050258	RNA-seq: Iyer et al 2015	11688	chr20	-	35949535	35973004	AAACATCTTTAATCATCTAATGGTGCAATTAGCTCCCTGAGCTTTGAGCTGGCTCCCCTG									61.3669	19.6163	5.58238	4.47067	84.1748	41.4255	34.0489	103.501	62.1041	42.9471	17.1236	22.2305	24.2694	25.7745	10.0039	18.2959	5.97598	5.07619	5.20122	6.47527	5.41171	5.35393	4.76893	4.50245	4.35896
ASHGV40044518	0.000441684	0.030635	2.16098	up	noncoding	long noncoding	Reliable	T296205	G069228	RNA-seq: Iyer et al 2015	12354	chr6	+	3739226	3752105	AGGAGAAGTCGCAATCTCGGTTGAAGTCTCTTCCCCGCCTCCTTCGTGCACTTCAAGGCT									227.601	76.7615	7.55859	6.44691	282.805	188.567	127.683	301.242	261.563	203.746	65.0566	82.9319	104.474	100.09	49.0192	58.9971	7.81917	7.33914	7.13576	7.99137	7.42661	7.63948	6.79956	6.46913	6.50218
ASHGV40015344	0.00167232	0.0397863	2.15768	up	noncoding	long noncoding	Reliable	T109265	G025870	RNA-seq: Iyer et al 2015	1299	chr14	+	94276973	94286467	GCGGGCCTGTTCTTTTACGAGTGTCATTTAGTTCCTCTTTTGAAATTATTATTCTACATA									29.1478	9.79899	4.52843	3.41895	23.6405	20.0591	21.5904	20.3889	55.3685	33.8395	6.66583	12.6237	14.1823	11.2819	6.21509	7.82518	4.13227	4.06028	4.5428	4.17492	5.25503	5.00528	3.26024	3.52999	3.53468
ASHGV40031319	0.00363404	0.0479393	2.15527	up	noncoding	long noncoding	Reliable	T213788	G049398	RNA-seq: Iyer et al 2015	10862	chr20	+	11749263	11760410	TAAATATGATTTCTCGGGTTTTCATTTATGTTTTGTGGTAGTCTCCTGAACTCTGTAGAC									33.7483	13.2326	4.72692	3.61905	53.003	38.9456	23.2806	45.2688	25.3702	16.6214	14.8605	10.1416	17.6461	25.6206	5	6.12657	5.28336	4.98933	4.65613	5.28777	4.2005	3.94443	4.53814	3.13788	3.88139
ASHGV40038861	0.00264955	0.0445521	2.15138	up	noncoding	long noncoding	Reliable	T264428	G060975	RNA-seq: Iyer et al 2015	1660	chr4	+	48271950	48295093	AGTAGTGCCACTTGTGGAAGACTACGTGCCTGTCGGAATTAGGAACCGCACCTCCCCTTC									1021.82	343.313	9.71083	8.60557	1705.12	907.905	598.13	1540.52	799.178	580.087	310.776	385.617	377.285	418.171	261.917	306.113	10.5075	9.67175	9.46202	10.3587	9.09258	9.17241	9.1317	8.68533	8.36641
ASHGV40024077	0.00370724	0.0484424	2.14956	up	noncoding	long noncoding	Reliable	ENST00000412228	RP1-140A9.1	GENCODE	906	chr1	+	1822909	1824097	TAGGGGAGCCTCCACCAGACAGGGAACCCACGCCTTGCCACCCTTCTCTCTCCCTCCCAC		bidirectional	NM_002074	GNB1	guanine nucleotide-binding protein G(I)/G(S)/G(T) subunit beta-1	-	1716724	1822526	825.022	288.749	9.3858	8.28176	1311.05	587.765	531.864	1368.78	687.949	462.722	332.022	296.866	456.763	326.584	154.823	165.434	10.1254	9.01483	9.27156	10.1927	8.86521	8.8451	9.235	8.29267	8.65024
ASHGV40014692	0.000460791	0.030635	2.14387	up	noncoding	long noncoding	Reliable	ENST00000456382	RP11-29H23.4	GENCODE	220	chr1	-	155579566	155580171	GAAAAGCGGAAGCTCCCCTAAAGCCTCCCATGCCCCTTCATCTCTTCAGAAGTCACGTGG									471.729	162.999	8.61986	7.51964	582.948	672.027	283.11	547.577	393.838	350.876	124.646	185.163	211.075	211.425	115.256	130.428	8.90522	9.22074	8.3024	8.82849	8.02484	8.43746	7.75758	7.63412	7.52554
ASHGV40035054	0.00039142	0.0304575	2.14131	up	noncoding	long noncoding	Reliable	T251985	G058020	RNA-seq: Iyer et al 2015	2529	chr3	-	146493329	146555106	TAGTTCTCATATTCCTCCTCCCATGGCTGACTCCTATTCTTCTTGAAGACCCAGTTAAAG									123.226	42.5723	6.68738	5.58889	158.745	164.729	97.4206	126.668	107.137	84.658	33.6382	42.5148	67.1845	51.4032	25.5309	35.162	6.9564	7.13676	6.73965	6.76574	6.17417	6.35156	5.81211	5.49684	5.85657
ASHGV40022079	0.002751	0.0447818	2.14123	up	noncoding	long noncoding	Reliable	T152186	G035311	RNA-seq: Iyer et al 2015	5523	chr17	+	61914317	61919840	GCAGGGTAACCCCGGTTTCTCAGCGAGGGCCCTTTCCCAAACTTTCTCATCACTTTCCAG									62.1708	21.6805	5.60324	4.50481	108.52	88.8507	37.1921	47.0848	52.4693	38.9074	16.3787	28.6602	40.2154	24.9593	9.53457	10.3347	6.35145	6.21263	5.32886	5.33803	5.17882	5.20968	4.69793	4.90442	5.1053
ASHGV40021901	0.00328682	0.0464568	2.13921	up	noncoding	long noncoding	Gold	NR_110882	LOC102724596	RefSeq	624	chr17	+	47439743	47443477	ACCGCCGGCTCCCCGCGCCGCCCCCGCCTTCTCCCACTCCGCCCACTGCCGGGAGCCCAG	102724596								14933.8	5608.13	13.5844	12.4873	25668.5	22820.3	10668.6	11525.1	11160.8	7759.41	5843.93	5270.59	9122.02	5297.47	3661.68	4453.07	14.2554	14.3192	13.838	13.3553	12.8563	12.8819	13.4624	12.3832	12.8972
ASHGV40016206	0.00201955	0.0412415	2.13844	up	noncoding	long noncoding	Gold	NR_038997	ANKRD34C-AS1	RefSeq	693	chr15	-	79484048	79576287	AAATGTGCCTCCTTGTGTTCTCCCAGTGATGTGATAAAGGTGGCATCTCACTGAAAAGGA	729911	intronic antisense	NM_001146341	ANKRD34C	ankyrin repeat domain-containing protein 34C	+	79575145	79590581	1402.18	474.848	10.0759	8.97931	3216.24	1794.46	726.498	1110.2	921.91	643.77	484.831	565.693	616.101	646.831	319.212	216.416	11.4535	10.727	9.76137	9.89821	9.29784	9.3173	9.77225	9.22934	9.06818
ASHGV40026561	0.00236689	0.0430097	2.1371	up	noncoding	long noncoding	Reliable	T005071	G001005	RNA-seq: Iyer et al 2015	4735	chr1	+	21716013	21728121	TGTGGACAATGAACGCATGCGCCGCCGCTCATCAAAATGCTGCTCTATTTATGAAAAATC									388.024	127.987	8.23295	7.13729	838.021	429.531	225.12	316.786	301.117	217.57	117.682	135.23	218.449	139.063	76.8761	80.6225	9.44922	8.55099	7.96479	8.06776	7.63265	7.73225	7.66965	7.16855	7.57703
ASHGV40056525	0.00155638	0.0397863	2.13566	up	noncoding	long noncoding	Gold	NR_040029	LOC284395	RefSeq	2582	chr19	-	29777917	30016659	AGTCTGCACGGCTCGAGACGGCCGCTCATCCCTGCTCCCCGTGTGTCCCTCGGTCCTCTC	284395	bidirectional	NM_001146339	VSTM2B	V-set and transmembrane domain-containing protein 2B precursor	+	30017490	30055226	869.604	322.788	9.53711	8.44243	1178.72	1033.72	454.07	990.498	849.926	710.695	234.03	396.994	496.583	402.618	204.046	202.46	9.95607	9.86195	9.03983	9.72199	9.18218	9.46063	8.69946	8.72699	8.76304
ASHGV40026436	0.00318468	0.0464467	2.13487	up	noncoding	long noncoding	Reliable	T185725	G042630	RNA-seq: Iyer et al 2015	1742	chr2	-	20665949	20667998	ATTGGAGCCAACTCTGAACAAAAGCCTCTCCTCCAATCTAATCCTGCAATCTAATTAAGC									180.212	60.3438	7.16597	6.07182	338.636	198.184	94.2095	170.774	155.442	124.028	64.4224	63.2771	104.541	54.6694	37.6332	37.519	8.10417	7.41199	6.68561	7.19358	6.69242	6.90804	6.78297	6.08189	6.50342
ASHGV40041467	0.00118587	0.0375543	2.12405	up	noncoding	long noncoding	Reliable	AF056438	AF056438	RNAdb	318	chr5	+	10342924	10343235	TAGCTGTAAGTAAGAATAGTTCATCACCCACTGCTGGGTTTGCATCCTCCTCCAAATAGG		intergenic							36.2086	12.5987	4.86229	3.77547	53.5939	22.9677	24.149	40.3745	48.6945	27.4721	10.1801	14.5123	13.8414	19.8092	11.5903	5.65885	5.30096	4.24552	4.71201	5.13087	5.07848	4.70588	3.91275	3.77972	3.49408
ASHGV40013974	0.00113965	0.0372003	2.12355	up	noncoding	long noncoding	Reliable	ENST00000555107	RP11-964E11.2	GENCODE	2613	chr14	-	37116287	37128006	AACCCCGCAGGCCTTCCCGGACTCACGAACTGCCTACTCCCACCCCTAAAGAGCTCAGAC		intronic antisense	NM_006194	PAX9	paired box protein Pax-9	+	37126772	37147011	432.156	145.961	8.47243	7.38595	673.711	396.109	327.555	534.668	435.776	225.115	179.514	140.304	181.448	152.438	103.953	118.112	9.13033	8.43065	8.52398	8.79583	8.17144	7.78235	8.31331	7.2282	7.30462
ASHGV40051144	0.00195234	0.0409466	2.11248	up	noncoding	long noncoding	Gold	ENST00000433526	RP11-383B4.4	GENCODE	413	chr10	-	18820777	18822265	TTCCTCATCTCCCCACATCCCACAGTTTCTTATACCCACTGAATTAAACTGAAAAATGAA		intronic antisense	NM_000724	CACNB2	voltage-dependent L-type calcium channel subunit beta-2 isoform 1	+	18549583	18830688	748.587	271.323	9.25634	8.1774	1411.38	814.906	524.938	622.905	722.678	394.714	266.65	261.818	530.043	218.774	145.266	205.382	10.242	9.49221	9.24848	9.01127	8.93906	8.60508	8.90555	8.12415	8.85398
ASHGV40051144	0.00195234	0.0409466	2.11248	up	noncoding	long noncoding	Gold	ENST00000433526	RP11-383B4.4	GENCODE	413	chr10	-	18820777	18822265	TTCCTCATCTCCCCACATCCCACAGTTTCTTATACCCACTGAATTAAACTGAAAAATGAA		intronic antisense	NM_001167945	CACNB2	voltage-dependent L-type calcium channel subunit beta-2 isoform 9	+	18429741	18830688	748.587	271.323	9.25634	8.1774	1411.38	814.906	524.938	622.905	722.678	394.714	266.65	261.818	530.043	218.774	145.266	205.382	10.242	9.49221	9.24848	9.01127	8.93906	8.60508	8.90555	8.12415	8.85398
ASHGV40051144	0.00195234	0.0409466	2.11248	up	noncoding	long noncoding	Gold	ENST00000433526	RP11-383B4.4	GENCODE	413	chr10	-	18820777	18822265	TTCCTCATCTCCCCACATCCCACAGTTTCTTATACCCACTGAATTAAACTGAAAAATGAA		intronic antisense	NM_201570	CACNB2	voltage-dependent L-type calcium channel subunit beta-2 isoform 7	+	18689512	18830688	748.587	271.323	9.25634	8.1774	1411.38	814.906	524.938	622.905	722.678	394.714	266.65	261.818	530.043	218.774	145.266	205.382	10.242	9.49221	9.24848	9.01127	8.93906	8.60508	8.90555	8.12415	8.85398
ASHGV40051144	0.00195234	0.0409466	2.11248	up	noncoding	long noncoding	Gold	ENST00000433526	RP11-383B4.4	GENCODE	413	chr10	-	18820777	18822265	TTCCTCATCTCCCCACATCCCACAGTTTCTTATACCCACTGAATTAAACTGAAAAATGAA		intronic antisense	NM_201571	CACNB2	voltage-dependent L-type calcium channel subunit beta-2 isoform 6	+	18429741	18830688	748.587	271.323	9.25634	8.1774	1411.38	814.906	524.938	622.905	722.678	394.714	266.65	261.818	530.043	218.774	145.266	205.382	10.242	9.49221	9.24848	9.01127	8.93906	8.60508	8.90555	8.12415	8.85398
ASHGV40051144	0.00195234	0.0409466	2.11248	up	noncoding	long noncoding	Gold	ENST00000433526	RP11-383B4.4	GENCODE	413	chr10	-	18820777	18822265	TTCCTCATCTCCCCACATCCCACAGTTTCTTATACCCACTGAATTAAACTGAAAAATGAA		intronic antisense	NM_201572	CACNB2	voltage-dependent L-type calcium channel subunit beta-2 isoform 8	+	18429741	18830688	748.587	271.323	9.25634	8.1774	1411.38	814.906	524.938	622.905	722.678	394.714	266.65	261.818	530.043	218.774	145.266	205.382	10.242	9.49221	9.24848	9.01127	8.93906	8.60508	8.90555	8.12415	8.85398
ASHGV40051144	0.00195234	0.0409466	2.11248	up	noncoding	long noncoding	Gold	ENST00000433526	RP11-383B4.4	GENCODE	413	chr10	-	18820777	18822265	TTCCTCATCTCCCCACATCCCACAGTTTCTTATACCCACTGAATTAAACTGAAAAATGAA		intronic antisense	NM_201590	CACNB2	voltage-dependent L-type calcium channel subunit beta-2 isoform 3	+	18629613	18830688	748.587	271.323	9.25634	8.1774	1411.38	814.906	524.938	622.905	722.678	394.714	266.65	261.818	530.043	218.774	145.266	205.382	10.242	9.49221	9.24848	9.01127	8.93906	8.60508	8.90555	8.12415	8.85398
ASHGV40051144	0.00195234	0.0409466	2.11248	up	noncoding	long noncoding	Gold	ENST00000433526	RP11-383B4.4	GENCODE	413	chr10	-	18820777	18822265	TTCCTCATCTCCCCACATCCCACAGTTTCTTATACCCACTGAATTAAACTGAAAAATGAA		intronic antisense	NM_201593	CACNB2	voltage-dependent L-type calcium channel subunit beta-2 isoform 5	+	18429605	18830688	748.587	271.323	9.25634	8.1774	1411.38	814.906	524.938	622.905	722.678	394.714	266.65	261.818	530.043	218.774	145.266	205.382	10.242	9.49221	9.24848	9.01127	8.93906	8.60508	8.90555	8.12415	8.85398
ASHGV40051144	0.00195234	0.0409466	2.11248	up	noncoding	long noncoding	Gold	ENST00000433526	RP11-383B4.4	GENCODE	413	chr10	-	18820777	18822265	TTCCTCATCTCCCCACATCCCACAGTTTCTTATACCCACTGAATTAAACTGAAAAATGAA		intronic antisense	NM_201596	CACNB2	voltage-dependent L-type calcium channel subunit beta-2 isoform 2	+	18429605	18830688	748.587	271.323	9.25634	8.1774	1411.38	814.906	524.938	622.905	722.678	394.714	266.65	261.818	530.043	218.774	145.266	205.382	10.242	9.49221	9.24848	9.01127	8.93906	8.60508	8.90555	8.12415	8.85398
ASHGV40051144	0.00195234	0.0409466	2.11248	up	noncoding	long noncoding	Gold	ENST00000433526	RP11-383B4.4	GENCODE	413	chr10	-	18820777	18822265	TTCCTCATCTCCCCACATCCCACAGTTTCTTATACCCACTGAATTAAACTGAAAAATGAA		intronic antisense	NM_201597	CACNB2	voltage-dependent L-type calcium channel subunit beta-2 isoform 4	+	18429605	18830688	748.587	271.323	9.25634	8.1774	1411.38	814.906	524.938	622.905	722.678	394.714	266.65	261.818	530.043	218.774	145.266	205.382	10.242	9.49221	9.24848	9.01127	8.93906	8.60508	8.90555	8.12415	8.85398
ASHGV40021513	0.00263733	0.0444627	2.11024	up	noncoding	long noncoding	Reliable	T144774	G033702	RNA-seq: Iyer et al 2015	2396	chr17	+	27279165	27281561	ATATTTTATGTCACAGGCTCTCAGAGTTTAGAACCTCATGTGCCCTCTCTCTTTGGCTTT									194.6	69.7484	7.33145	6.25404	275.079	201.339	115.549	233.155	198.213	144.266	57.3829	61.7832	130.694	80.1225	44.5429	43.9644	7.78548	7.43837	6.98975	7.62087	7.02585	7.12841	6.60713	6.04315	6.81991
ASHGV40052918	0.00124783	0.037773	2.10793	up	noncoding	long noncoding	Reliable	ENST00000419576	RP11-561O23.7	GENCODE	416	chr9	+	70922308	70923361	TCACGCCTGACTAGAGCACTCTGCTTCACAGAGGGGCGTTCTGCGCGTTCTTCCTCCCTG		intergenic							1696.12	608.46	10.4525	9.37668	2892.25	1338.41	974.709	2745.9	1255.55	969.926	607.449	682.399	616.832	877.983	398.509	467.586	11.301	10.245	10.2344	11.2341	9.76436	9.93614	10.1028	9.4881	9.0702
ASHGV40055944	0.000225737	0.0274915	2.10306	up	noncoding	long noncoding	Reliable	ENST00000607967	RP11-47A8.5	GENCODE	1349	chr10	-	104402548	104403897	TTATTTCAGGAATAATCTGTTTAATAAAAATACCTGCGTATCCAGCCCCTCCCCCGCGTC									1143.71	444.467	9.95026	8.87777	1643.9	1010.78	927.947	1615.3	958.843	705.515	420.289	445.757	733.748	571.563	240.883	254.563	10.4601	9.82782	10.1624	10.439	9.36377	9.44838	9.57472	8.8964	9.31206
ASHGV40000730	0.00120915	0.0375543	2.10205	up	noncoding	long noncoding	Reliable	ENST00000432438	RP1-104O17.3	GENCODE	499	chr6	-	98158828	98165073	AGATTGCAAGTTTCTCTGGCTGCCTGACAGAAGCAAAGGCTGAATTTGTCTCTCCATTGT		intergenic							83.4125	28.3925	6.08072	5.00892	120.844	61.3165	54.7824	107.002	93.824	62.7056	19.3148	33.6119	37.6683	37.0925	19.5292	23.1383	6.52555	5.66307	5.88266	6.51791	5.98415	5.91095	4.95877	5.15015	5.00967
ASHGV40039195	0.00309998	0.0461021	2.10072	up	noncoding	long noncoding	Reliable	ENST00000583654	RP11-571L19.7	GENCODE	622	chr4	+	99850047	99916145	GGATCAGCACAATTCTCCCCTATTTACTGCTGAAGCAATCAACTGGGATTATACAAAAAA		intronic antisense	NM_001130679	EIF4E	eukaryotic translation initiation factor 4E isoform 2	-	99799606	99851786	165.814	52.8907	6.94699	5.87611	380.289	188.248	84.5696	148.342	106.701	86.7347	48.7179	68.5858	76.8756	62.0533	23.7701	37.3413	8.28261	7.33607	6.52161	6.98914	6.16749	6.38503	6.3702	6.20468	6.05338
ASHGV40039195	0.00309998	0.0461021	2.10072	up	noncoding	long noncoding	Reliable	ENST00000583654	RP11-571L19.7	GENCODE	622	chr4	+	99850047	99916145	GGATCAGCACAATTCTCCCCTATTTACTGCTGAAGCAATCAACTGGGATTATACAAAAAA		intronic antisense	NM_001968	EIF4E	eukaryotic translation initiation factor 4E isoform 1	-	99799606	99851786	165.814	52.8907	6.94699	5.87611	380.289	188.248	84.5696	148.342	106.701	86.7347	48.7179	68.5858	76.8756	62.0533	23.7701	37.3413	8.28261	7.33607	6.52161	6.98914	6.16749	6.38503	6.3702	6.20468	6.05338
ASHGV40039195	0.00309998	0.0461021	2.10072	up	noncoding	long noncoding	Reliable	ENST00000583654	RP11-571L19.7	GENCODE	622	chr4	+	99850047	99916145	GGATCAGCACAATTCTCCCCTATTTACTGCTGAAGCAATCAACTGGGATTATACAAAAAA		natural antisense	NM_001130678	EIF4E	eukaryotic translation initiation factor 4E isoform 3	-	99799606	99850243	165.814	52.8907	6.94699	5.87611	380.289	188.248	84.5696	148.342	106.701	86.7347	48.7179	68.5858	76.8756	62.0533	23.7701	37.3413	8.28261	7.33607	6.52161	6.98914	6.16749	6.38503	6.3702	6.20468	6.05338
ASHGV40020198	0.00321109	0.0464568	2.09857	up	noncoding	long noncoding	Gold	NR_126038	LRRC37A8P	RefSeq	6953	chr17	-	34231223	34238027	GTGTCTTCCGTATTCAGAAGTAGTTCAACTTTGCCTAATACCACAGTTAAATATGTGAAT	100533789								53.1915	17.9757	5.31979	4.25038	90.885	91.8838	29.1832	47.0977	32.1458	27.9536	18.9384	30.167	26.6155	13.6047	6.42385	12.1049	6.08506	6.26092	4.98447	5.33869	4.51763	4.73194	4.92431	4.98376	4.49394
ASHGV40037931	0.00167534	0.0397863	2.09532	up	noncoding	long noncoding	Reliable	T270504	G062696	RNA-seq: Iyer et al 2015	792	chr4	-	121489560	121491114	ATTTTTCCAGTCCTGAATGTTTTACTTTGGTCATTTATGCCTAATCACGCATCTCTCACA									4702.44	1791.62	11.9581	10.8909	8975.08	5298.54	2476.37	5565.02	3467.7	2431.9	1924.09	2027.48	2148.16	2031.6	1123.63	1494.76	12.8972	12.3598	11.7006	12.3097	11.2316	11.2497	11.8143	11.0029	10.8746
ASHGV40004682	0.00317807	0.0464467	2.09399	up	noncoding	long noncoding	Gold	NR_122107	KU-MEL-3	RefSeq	1190	chr6	+	4610798	4612153	CAGGCCTCAGGCCTCCTGACCTCCAGGCTCCTTACCCTCCCGCTGGCCTCTGCTCTACAC	497048								382.185	134.263	8.29407	7.22781	459.16	388.502	175.421	549.125	369.662	351.241	104.536	150.906	189.536	175.73	90.9456	93.9214	8.55755	8.40274	7.60138	8.83287	7.93012	8.43975	7.49452	7.33785	7.37016
ASHGV40015408	0.00280278	0.0447818	2.09353	up	noncoding	long noncoding	Reliable	T109929	G026038	RNA-seq: Iyer et al 2015	318	chr14	+	98340415	98342530	TCTCCTTAATTTGTCAAGCATCACATCGAAGCTTCCTCGGCTCTCCAGAGATATGACCTA									45.8224	16.6492	5.18419	4.11826	78.7147	62.5022	28.2394	38.5437	37.0799	29.8547	18.3014	19.2236	31.4819	16.8646	7.49819	6.52539	5.87115	5.69243	4.93982	5.06871	4.70674	4.82631	4.87614	4.26006	4.73687
ASHGV40045020	0.00185048	0.0409466	2.0933	up	noncoding	long noncoding	Reliable	T028967	G006478	RNA-seq: Iyer et al 2015	653	chr1	+	205769542	205776653	AATCTGAGATTGTCAGTCCCCCTTTTACTCCCATGGATGTGGAATAACAATCTCCCTGTG									99.5743	32.6522	6.31275	5.24698	176.266	98.1761	52.5392	114.088	78.4635	77.9128	28.5615	31.9975	40.931	39.04	23.316	32.0672	7.12169	6.35967	5.82508	6.608	5.73555	6.22653	5.5711	5.07233	5.13072
ASHGV40018136	0.00027636	0.0274915	2.08889	up	noncoding	long noncoding	Reliable	T133989	G031517	RNA-seq: Iyer et al 2015	9791	chr16	-	66592350	66616404	TTCTGGATGCAGGCACTCCCCATCACCCCTTACTTACAGAAATGGGCCACAGGATGAAGG									273.029	94.2279	7.79821	6.73547	495.762	259.531	194.374	257.33	263.798	167.379	101.646	90.0075	149.205	88.1237	64.6076	71.7772	8.67306	7.81659	7.74971	7.76362	7.44026	7.346	7.4518	6.58413	7.01711
ASHGV40045033	0.0016792	0.0397863	2.08776	up	noncoding	long noncoding	Reliable	T303408	G070826	RNA-seq: Iyer et al 2015	6490	chr6	+	41336870	41345553	CTGCAAACTCTACAGTAGCAGGAAATCAATCAATGAATCATGTTTGGCCCTCTTCCCCTG									170.882	68.045	7.17534	6.11339	243.891	195.684	146.958	162.508	153.294	122.959	66.7179	74.7868	134.992	78.5807	25.4287	27.7641	7.61499	7.39392	7.34997	7.1237	6.6738	6.89566	6.83652	6.32864	6.86849
ASHGV40005387	0.00157226	0.0397863	2.08589	up	noncoding	long noncoding	Reliable	T038232	G008715	RNA-seq: Iyer et al 2015	19904	chr10	+	22386632	22413129	AGTTTCATCAATGAGTGGCCCTGGGTTAGCTGCCAGTTCTCCCTCATGCATTTTATTTGT									913.59	350.779	9.62429	8.56362	1319.54	1024.35	562.508	738.523	1005.84	830.787	245.338	386.21	517.334	490.794	245.567	219.432	10.1331	9.84648	9.36377	9.27683	9.43115	9.69436	8.77969	8.68838	8.81831
ASHGV40012102	0.0021111	0.0417886	2.08146	up	noncoding	long noncoding	Gold	NR_131215	XLOC_009911	RefSeq	498	chr12	+	121342497	121345877	TAGTCAACATCTCTACAGGCTTGAAGTCTCCCCAGAGGGCAAGGTTGGAATAAATCTGAA	105500240								2389.67	1023.57	11.0395	9.98192	3710.53	1835.38	1671.39	2767.55	2852.23	1500.96	906.245	1110.71	1438.45	1716.87	607.626	361.532	11.6468	10.7607	11.0625	11.2449	10.9584	10.5638	10.7175	10.1527	10.3077
ASHGV40031269	0.00294642	0.0456522	2.08108	up	noncoding	long noncoding	Gold	NR_028370	PCNA-AS1	RefSeq	384	chr20	+	5100231	5100615	TGAGACCTAGAAAGACAACGACCACTCTGCTACGCCTGCAACCGTTTAATGCCGCCGCGT	100302739	natural antisense	NM_002592	PCNA	proliferating cell nuclear antigen	-	5095598	5107268	36.9349	13.513	4.93495	3.87761	43.5557	33.0837	24.0478	41.069	45.8681	33.9853	6.83052	14.7624	18.9381	14.5277	13.9855	12.0341	4.99104	4.75138	4.70473	5.15759	4.99416	5.01079	3.29653	3.81168	3.99004
ASHGV40031269	0.00294642	0.0456522	2.08108	up	noncoding	long noncoding	Gold	NR_028370	PCNA-AS1	RefSeq	384	chr20	+	5100231	5100615	TGAGACCTAGAAAGACAACGACCACTCTGCTACGCCTGCAACCGTTTAATGCCGCCGCGT	100302739	natural antisense	NM_182649	PCNA	proliferating cell nuclear antigen	-	5095598	5100647	36.9349	13.513	4.93495	3.87761	43.5557	33.0837	24.0478	41.069	45.8681	33.9853	6.83052	14.7624	18.9381	14.5277	13.9855	12.0341	4.99104	4.75138	4.70473	5.15759	4.99416	5.01079	3.29653	3.81168	3.99004
ASHGV40023196	0.00025148	0.0274915	2.0787	up	noncoding	long noncoding	Reliable	ENST00000578583	RP11-13N13.6	GENCODE	447	chr18	+	19253588	19262522	GTATATTTTAATGGACTTGACTGTCTCTCCCACAACTAAAGTTTGAGCTCCTAAAGATTA		intronic antisense	NM_138340	ABHD3	abhydrolase domain-containing protein 3	-	19230857	19284766	730.456	280.209	9.28198	8.2263	989.513	923.868	519.992	869.476	633.012	446.879	273.087	313.386	436.099	359.124	135.969	163.587	9.70364	9.69615	9.23537	9.52583	8.73777	8.79309	8.94395	8.37681	8.58203
ASHGV40044253	0.00168852	0.0399416	2.07294	up	noncoding	long noncoding	Reliable	T313639	G073535	RNA-seq: Iyer et al 2015	50654	chr6	-	151290687	151341341	TTCTTGTGTCCTTGTAAAGTAGTCTGAAGAATTCCCCCTTCTTTCCCTAGCAAGCCCAGT									1198.73	436.825	9.97351	8.92183	1726.01	636.271	635.288	1366.42	1511.43	1316.94	346.087	452.72	353.29	615.648	389.73	463.471	10.5299	9.13373	9.55227	10.1908	10.0489	10.3856	9.29359	8.91946	8.26742
ASHGV40019441	0.00336757	0.0464568	2.06818	up	noncoding	long noncoding	Reliable	T029868	G006642	RNA-seq: Iyer et al 2015	821	chr1	-	211323321	211324681	GAGTTATCTTTTTGGTCCATATTACAAAGAACTTTTTGTACTCTCCCTCCTTCTACCACC									318.409	106.412	7.95326	6.90489	481.679	281.077	178.418	566.392	224.394	178.495	112.678	111.238	143.118	133.402	64.0351	74.0001	8.63124	7.92711	7.6265	8.87662	7.21296	7.44512	7.60495	6.88322	6.95518
ASHGV40048843	0.00324192	0.0464568	2.06439	up	noncoding	pseudogene	Gold	NR_036686	DEFT1P	RefSeq	496	chr8	-	6844699	6847243	GACCCGGGACAGAGGACTGCTGTCTGCCCTCCCTCTTCACTCTGCCTACCTTGAGGATCT	170949								2284.26	838.311	10.8843	9.83855	4447.16	2250.07	1107.61	3005.98	1502.69	1392.04	752.118	943.75	923.794	1058.45	600.195	751.563	11.9267	11.0637	10.4376	11.376	10.0385	10.463	10.4265	9.92396	9.64713
ASHGV40031788	0.00326844	0.0464568	2.06415	up	noncoding	long noncoding	Reliable	T220308	G050945	RNA-seq: Iyer et al 2015	762	chr20	+	52784314	52788085	TTATTTCCAGAGTAATCTTTGAAGAAAGCGGTCATGTCCTCCCTCCCTTACTTGCCCCAT									4243.46	1691.11	11.8274	10.7819	6420.95	3076.01	2673.87	7503.24	3163.26	2623.41	1833.69	1925.66	1650.13	2497.09	1023.64	1216.48	12.4223	11.5325	11.8042	12.7457	11.1048	11.355	11.7398	10.9171	10.5111
ASHGV40012338	0.00230014	0.042568	2.06309	up	noncoding	long noncoding	Reliable	T091389	G021104	RNA-seq: Iyer et al 2015	5850	chr13	-	23526509	23541330	AAGGGTAAAGCTATATTTACCCTTATATTTCTCCATTCTCTCCCCATTTTGTGATGTCAT									255.34	88.1018	7.65239	6.60759	445.492	237.827	140.01	362.257	203.568	142.885	71.9058	91.1913	131.094	124.661	60.5904	49.1678	8.51797	7.68498	7.27888	8.25304	7.06687	7.11261	6.95108	6.60486	6.82369
ASHGV40008137	0.000869415	0.0353514	2.06287	up	noncoding	long noncoding	Reliable	T055337	G012757	RNA-seq: Iyer et al 2015	1746	chr11	+	15818579	15824632	GTATCTCAGACATCATCACAGGCCATAAGGTGGTCTCCTAGTCTTTTATTATTATTATTA									80.999	29.1761	6.04031	4.99566	118.059	94.4017	51.1789	95.6467	73.8767	52.8305	24.8291	41.1992	45.5876	31.7559	13.222	18.4628	6.48794	6.30433	5.78291	6.3554	5.65317	5.65811	5.35868	5.44492	5.29036
ASHGV40053622	0.00380545	0.0488846	2.06128	up	noncoding	long noncoding	Gold	NR_109814	LINC01502	RefSeq	2439	chr9	+	138466770	138478958	ACTAATGCGGACCCTTGGGCTGAGCCTGCTTTCCATGCTGTGAGCCCAGGGGACCCAGAT	100130954								51.871	18.9506	5.33004	4.2865	37.3847	25.1194	35.4961	58.9086	77.6303	76.6869	11.2291	10.8835	33.9948	28.1027	15.3168	14.1768	4.7661	4.3726	5.26133	5.65602	5.72093	6.20325	4.06997	3.25835	4.85333
ASHGV40056092	0.00252711	0.0439713	2.05924	up	noncoding	long noncoding	Gold	NR_028099	DCAF11	RefSeq	4223	chr14	+	24583985	24594451	TCAGTGGGAGGTGCTTCTCGGCTTCCTCCCCCTCATGGCGTACACACCCCCGGCGCACCA	80344								411.117	158.917	8.43027	7.38816	560.832	439.749	292.312	522.371	378.686	272.752	174.484	164.934	284.421	177.745	66.6324	85.2871	8.84748	8.58962	8.34891	8.76099	7.96613	8.06849	8.26686	7.45625	7.97504
ASHGV40043091	0.00228791	0.0425602	2.05898	up	noncoding	long noncoding	Gold	ENST00000447250	RP4-625H18.2	GENCODE	1016	chr6	-	19803601	19804877	TTTTCTAGGGCTCTGGTCCCAGTCCTTTCTGAAGCGCGCTTGCAGGCTGTCTTCCTCAGT	100506885	intergenic							141.07	47.9479	6.82759	5.78566	217.153	133.949	91.2439	206.956	106.172	90.9443	40.2171	47.8751	50.1914	67.5923	31.1765	50.635	7.43386	6.8209	6.63433	7.4541	6.16214	6.46023	6.07997	5.66822	5.42927
ASHGV40003919	0.000925215	0.0361	2.05545	up	noncoding	long noncoding	Gold	NR_038937	RPARP-AS1	RefSeq	1622	chr10	+	104209573	104216050	CCGCGCACAGCCTTGGGGAGCCGGCGGGATCCAGAGCGGGGCTCCTCTCCGCACTTTGTA	100505761	natural antisense	NM_024886	C10orf95	uncharacterized protein C10orf95	-	104209593	104211300	42.9641	16.2911	5.1603	4.12084	55.1709	38.8584	30.8164	49.3212	45.3365	38.2815	14.6629	17.055	27.2625	22.999	7.42	8.34714	5.34413	4.9862	5.0624	5.40486	4.97733	5.18686	4.51885	4.06439	4.52797
ASHGV40018525	0.00332094	0.0464568	2.05543	up	noncoding	long noncoding	Reliable	T028161	G006319	RNA-seq: Iyer et al 2015	1284	chr1	-	202800181	202810886	CATGTTGGGAAGCTGTTTAACTCTCCCTCCTTTTCCCAGAGAACAAAAGGACAGACTTAG									230.263	76.0902	7.45665	6.41721	366.108	210.422	110.361	410.798	146.843	137.045	65.8074	79.0193	96.4732	114.281	44.7484	56.2112	8.22485	7.50418	6.92239	8.42458	6.61178	7.05211	6.81747	6.40114	6.38724
ASHGV40053612	0.00311962	0.046212	2.05526	up	noncoding	long noncoding	Reliable	TCONS_00016214	XLOC_007607	RNA-seq: Cabili et al 2011	310	chr9	+	138307019	138307423	TTCCCATTGAGAGGTGGGGTCTCTACCCCTTACCCACACTGACCCTCTTCCCATTGAGAG		intergenic							905.627	355.074	9.58628	8.54696	1469.98	807.106	557.956	1088.75	880.268	629.697	434.671	353.997	597.53	380.169	173.695	190.381	10.2989	9.48025	9.35149	9.86757	9.23159	9.2879	9.62296	8.5557	9.02173
ASHGV40055169	0.00267494	0.0445841	2.05409	up	noncoding	long noncoding	Reliable	T377254	G089235	RNA-seq: Iyer et al 2015	403	chrX	+	91953060	91958017	ATTGATTTCCTCTGTGATATCTTTGGCAGGCAGAGTCTCCCTTCATTATTCTAAATTTGG									7579.51	3252.15	12.6673	11.6288	9612.87	6334.98	4627.63	6349.68	14189.8	4362.06	2286.07	3405.09	4467.46	5548.55	2126.27	1679.45	12.9799	12.6126	12.6402	12.5006	13.2052	12.0655	12.0822	11.7182	11.9079
ASHGV40059344	0.00313352	0.046212	2.05399	up	noncoding	long noncoding	Reliable	TCONS_00006456	XLOC_003067	RNA-seq: Cabili et al 2011	366	chr3	-	24079060	24086331	TTAGAAGTCTCTGCCACTGCTTATCATAATGTGTGTGGCACCTCTCGTCTCTCTCTTTCT		intergenic							136.538	45.7943	6.73491	5.69648	241.024	169.08	53.564	137.132	118.813	99.618	33.3208	56.7094	52.3613	67.4479	29.4718	35.4546	7.59565	7.17451	5.85104	6.87746	6.31477	6.59604	5.79591	5.91949	5.49016
ASHGV40008887	0.00231965	0.042741	2.05044	up	noncoding	long noncoding	Reliable	ENST00000566747	RP11-21L23.2	GENCODE	4192	chr11	+	76511407	76515599	ATTCACATATATGCTGCCTTCTCCACCAACTGATGTGATATCCTTTTATATTCGTGACTC		intergenic							165.009	60.5582	7.08465	6.04871	292.385	148.712	117.316	155.377	146.098	130.168	42.3951	57.4911	116.413	65.1164	36.5477	45.386	7.87164	6.98807	7.01264	7.05357	6.60486	6.9771	6.16108	5.93958	6.65422
ASHGV40014555	0.00190066	0.0409466	2.05012	up	noncoding	long noncoding	Reliable	TCONS_00022868	XLOC_011119	RNA-seq: Cabili et al 2011	572	chr14	-	99751027	99753686	ATTGTGCATTTTTGTTGACTATTGATTCTCCCCTTCATTCAACAACTGTACTGAGGCCAG		intergenic							125.809	46.3283	6.69495	5.65924	180.645	137.868	71.855	154.266	104.083	106.137	42.1782	53.2972	76.2733	56.5261	20.1204	29.5745	7.15815	6.86782	6.27753	7.04443	6.13089	6.6909	6.14952	5.82653	6.04094
ASHGV40040024	0.00205859	0.0416591	2.04837	up	noncoding	long noncoding	Reliable	T279903	G065006	RNA-seq: Iyer et al 2015	2155	chr5	-	24449919	24480562	AATGAGAAATAGCTCCCTCTGAATAGTGTACCAGAATCTCACAGCAAACAAAAGTGGTGA									32.3887	14.0133	4.64913	3.61465	57.5008	43.1284	19.7214	35.5079	20.5155	17.9581	13.447	20.2957	14.8846	25.4524	5	5	5.40766	5.13422	4.4113	4.95281	3.92698	4.0618	4.37512	4.35271	3.61022
ASHGV40002142	0.00312515	0.046212	2.04817	up	noncoding	long noncoding	Gold	ENST00000556789	RP11-753D20.3	GENCODE	456	chr14	+	88643476	88646542	GATTAATAAGGTTTCTCTTCATGGATTGCTTTGCGCTCCTCCTCCTGCAAGACAGTGAGT		natural antisense	NM_021161	KCNK10	potassium channel subfamily K member 10 isoform 1 precursor	-	88646451	88793256	235.742	90.8029	7.62007	6.58574	311.476	245.511	147.094	312.498	219.804	178.069	97.6902	101.666	139.633	125.11	40.5365	40.1821	7.96319	7.73225	7.35142	8.04537	7.1871	7.44111	7.38709	6.75937	6.91868
ASHGV40002142	0.00312515	0.046212	2.04817	up	noncoding	long noncoding	Gold	ENST00000556789	RP11-753D20.3	GENCODE	456	chr14	+	88643476	88646542	GATTAATAAGGTTTCTCTTCATGGATTGCTTTGCGCTCCTCCTCCTGCAAGACAGTGAGT		natural antisense	NM_138317	KCNK10	potassium channel subfamily K member 10 isoform 2	-	88646451	88789593	235.742	90.8029	7.62007	6.58574	311.476	245.511	147.094	312.498	219.804	178.069	97.6902	101.666	139.633	125.11	40.5365	40.1821	7.96319	7.73225	7.35142	8.04537	7.1871	7.44111	7.38709	6.75937	6.91868
ASHGV40002142	0.00312515	0.046212	2.04817	up	noncoding	long noncoding	Gold	ENST00000556789	RP11-753D20.3	GENCODE	456	chr14	+	88643476	88646542	GATTAATAAGGTTTCTCTTCATGGATTGCTTTGCGCTCCTCCTCCTGCAAGACAGTGAGT		natural antisense	NM_138318	KCNK10	potassium channel subfamily K member 10 isoform 3	-	88646451	88737255	235.742	90.8029	7.62007	6.58574	311.476	245.511	147.094	312.498	219.804	178.069	97.6902	101.666	139.633	125.11	40.5365	40.1821	7.96319	7.73225	7.35142	8.04537	7.1871	7.44111	7.38709	6.75937	6.91868
ASHGV40039250	0.000517284	0.0320682	2.04705	up	noncoding	long noncoding	Reliable	ENST00000512129	LEF1-AS1	GENCODE	430	chr4	+	109097443	109177992	CGGCTTCAGGAGTACAAGTTTCCCCATCAAAGGTTTGGAATAAATTACACTAAAAAATTG	641518	intergenic							68.2548	24.3434	5.82031	4.78677	94.1041	63.7343	48.3447	80.424	67.1638	55.758	25.6386	29.5625	32.3455	28.7605	15.1914	14.5618	6.13729	5.71913	5.69769	6.10742	5.52137	5.73897	5.40145	4.95172	4.77491
ASHGV40003478	0.000884586	0.0354878	2.04608	up	noncoding	pseudogene	Gold	NR_024322	MSL3P1	RefSeq	1997	chr2	-	234774089	234777055	CGGACGCAAGCCGCCGACGGAGGAGGCCTTTTAACTACGGCCTCTCCATCGAAGAAAAAA	151507								102.835	38.5769	6.37786	5.34499	165.49	131.505	72.9858	104.935	79.9658	62.1301	40.0017	47.203	68.5283	42.6663	17.5023	15.5597	7.02201	6.79284	6.30194	6.4917	5.75981	5.89884	6.07158	5.65065	5.88345
ASHGV40032655	0.00175772	0.0404813	2.04285	up	noncoding	long noncoding	Gold	NR_026719	DSCR9	RefSeq	1681	chr21	+	38580803	38594037	CGGAGCCAAAATGTATTCCTGCCAAAACGGGCATTTCCCAAAAGAAAATATTGTTTTAGA	257203								66.7841	25.611	5.75384	4.72326	60.3162	74.1273	114.788	57.2901	49.2455	44.9376	14.6058	35.9995	46.0787	32.0249	13.4958	11.4613	5.47671	5.94106	6.97991	5.61413	5.09094	5.42031	4.51164	5.24183	5.30596
ASHGV40001811	0.0015114	0.0397863	2.04257	up	noncoding	long noncoding	Gold	ENST00000527086	CTD-2517M22.14	GENCODE	556	chr8	-	145724295	145730827	CCTCGTCCAGGGATGCCTCCGTCACGCCTCTCAATGTACCGCGCCACGTCCTCCCGGATC		natural antisense	NM_005309	GPT	alanine aminotransferase 1	+	145729464	145732555	874.296	331.091	9.53589	8.5055	1243.26	1035.5	602.897	1136.9	734.407	492.811	316.353	355.755	520.221	357.84	184.163	252.214	10.0478	9.86362	9.47184	9.93294	8.96257	8.93651	9.16223	8.56265	8.82757
ASHGV40001811	0.0015114	0.0397863	2.04257	up	noncoding	long noncoding	Gold	ENST00000527086	CTD-2517M22.14	GENCODE	556	chr8	-	145724295	145730827	CCTCGTCCAGGGATGCCTCCGTCACGCCTCTCAATGTACCGCGCCACGTCCTCCCGGATC		natural antisense	NM_032902	PPP1R16A	protein phosphatase 1 regulatory subunit 16A	+	145722108	145727504	874.296	331.091	9.53589	8.5055	1243.26	1035.5	602.897	1136.9	734.407	492.811	316.353	355.755	520.221	357.84	184.163	252.214	10.0478	9.86362	9.47184	9.93294	8.96257	8.93651	9.16223	8.56265	8.82757
ASHGV40001724	0.00399356	0.0497135	2.04199	up	noncoding	long noncoding	Gold	ENST00000521373	CTB-43E15.2	GENCODE	513	chr5	+	173116461	173132852	AGAGGCTCCTCCCAAAAGTCACCCAGCTGATTTTCATCCACTTGGCTCCCCAAGTTGCTG		intergenic							593.472	203.619	8.86299	7.83301	1094.45	718.613	304.909	731.329	336.217	375.312	176.095	239.383	268.487	252.785	118.648	166.318	9.85216	9.32215	8.41477	9.26395	7.79321	8.53168	8.28294	8.00314	7.89044
ASHGV40017820	0.000679253	0.034441	2.04113	up	noncoding	long noncoding	Reliable	ENST00000434300	RP5-1011O1.2	GENCODE	396	chr1	-	192486768	192536347	CAATTATTCTCCTGTTTTATCCAAATTATTCCCTTCTGCAAGACTCACATCAAGTACGAT		intergenic							48.8574	16.852	5.02954	4.00017	36.0735	12.9598	38.9792	20.5329	105.242	79.3567	7.30188	7.08488	17.5409	14.227	21.657	33.3004	4.71163	3.48502	5.39194	4.18522	6.14952	6.25391	3.39473	2.63307	3.87058
ASHGV40040499	0.00114696	0.0372921	2.03693	up	noncoding	long noncoding	Reliable	T285340	G066585	RNA-seq: Iyer et al 2015	386	chr5	-	85421082	85434343	TTCAGCTTGAAGTCTTAGCCAAAACACTATCCCCATGCCCAGCGAAAAAAGGCTATGACT									42.0008	15.4639	5.09207	4.06567	45.8571	30.4244	29.0719	32.4888	64.078	50.0843	13.193	10.0038	23.7087	20.1983	9.79788	15.8818	5.06569	4.63868	4.9787	4.83402	5.4555	5.57984	4.3428	3.11626	4.32534
ASHGV40011184	0.00288794	0.0455083	2.03462	up	noncoding	long noncoding	Reliable	T075764	G017470	RNA-seq: Iyer et al 2015	1070	chr12	+	27656902	27658918	TTTGGACTTGGCCTTAGTCAAAGACAGTTGTCTAACCTAAGCTTCCTCTCCTTCCCTAAG									99.8904	35.8923	6.33071	5.30595	160.591	110.48	55.8192	121.616	78.6785	72.1579	23.4858	41.4062	47.9338	49.0678	15.762	37.6983	6.9769	6.53712	5.90918	6.70437	5.73821	6.11848	5.26929	5.45265	5.36635
ASHGV40054030	0.00359689	0.0477607	2.0345	up	noncoding	long noncoding	Reliable	ENST00000433646	RP11-236P24.3	GENCODE	615	chrX	-	53122891	53124040	TTCGGCCGGCCTCTTCCCGCTGCCACTCCCCCCACCGCCCCGTCTTTATGGCTTCTCACC		intergenic							1609.85	629.051	10.4361	9.41146	2600.73	2190.89	937.698	1431.67	1485.78	1012.32	560.388	598.319	1054.88	609.441	425.589	525.688	11.1401	11.0278	10.1788	10.2569	10.0227	9.99048	9.98789	9.30175	9.84379
ASHGV40054393	0.00400992	0.0497485	2.02668	up	noncoding	long noncoding	Reliable	T379775	G089925	RNA-seq: Iyer et al 2015	1016	chrX	-	124234117	124338412	GTGGTATCTGATTGTTAGGACTCCACTGTCTCTCCCAACTTGTCAAATTCACCATATGAG									1194.65	441.313	9.96653	8.94741	1963.76	1621.33	670.566	1261.08	897.484	753.654	417.524	427.422	605.432	497.219	335.342	364.942	10.7129	10.5626	9.64018	10.0771	9.25827	9.54806	9.56624	8.83528	9.03776
ASHGV40017469	0.00324768	0.0464568	2.02403	up	noncoding	long noncoding	Reliable	ENST00000570022	LA16c-329F2.1	GENCODE	468	chr16	-	1763527	1764209	ACTGCTACGGGATCTCCCCTCTTTCTGGAAAATGTTCATTAAACAGGAAACAAACCCACC	101929480	intronic antisense	NM_001040439	MAPK8IP3	C-Jun-amino-terminal kinase-interacting protein 3 isoform 2	+	1756220	1820318	1388.24	516.308	10.1669	9.14969	2644.9	1638.65	857.463	1467.87	893.934	826.648	525.149	619.531	654.226	567.219	419.234	312.488	11.1591	10.5772	10.0335	10.2927	9.25149	9.68756	9.88366	9.34751	9.1521
ASHGV40017469	0.00324768	0.0464568	2.02403	up	noncoding	long noncoding	Reliable	ENST00000570022	LA16c-329F2.1	GENCODE	468	chr16	-	1763527	1764209	ACTGCTACGGGATCTCCCCTCTTTCTGGAAAATGTTCATTAAACAGGAAACAAACCCACC	101929480	intronic antisense	NM_015133	MAPK8IP3	C-Jun-amino-terminal kinase-interacting protein 3 isoform 1	+	1756220	1820318	1388.24	516.308	10.1669	9.14969	2644.9	1638.65	857.463	1467.87	893.934	826.648	525.149	619.531	654.226	567.219	419.234	312.488	11.1591	10.5772	10.0335	10.2927	9.25149	9.68756	9.88366	9.34751	9.1521
ASHGV40009684	0.00313524	0.046212	2.02087	up	noncoding	long noncoding	Reliable	T075007	G017283	RNA-seq: Iyer et al 2015	1457	chr12	-	21026558	21028140	TTGACACAGCTCTTCCCTCTGGCTTAACACAGAGCGAATGTGTGAGAGAAAAAGAAAAAA									191.157	63.0455	7.18547	6.1705	349.404	316.397	98.579	147.296	127.638	107.626	57.6482	83.9789	79.4542	68.4791	38.5436	50.1692	8.15317	8.1026	6.75937	6.97778	6.40991	6.71	6.61415	6.48875	6.10084
ASHGV40016224	0.000810078	0.0352326	2.0166	up	noncoding	long noncoding	Gold	NR_120363	LOC101929586	RefSeq	2535	chr15	-	80846950	80855285	TGTGGAAATTGTAGCTCTCCTGTGGCTGAAAAAATGAGGTTATCATAAAATAACTGTACT	101929586								54.1568	19.5298	5.41011	4.39819	83.8155	84.2208	29.5389	50.7664	41.9464	34.6527	16.4252	30.1584	29.4614	21.0765	7.79508	12.2626	5.96887	6.13035	5.00276	5.44535	4.8739	5.03944	4.70453	4.98277	4.64327
ASHGV40000591	0.00173089	0.0400457	2.0153	up	noncoding	long noncoding	Gold	NR_047517	HOTAIR	RefSeq	2370	chr12	-	54356091	54368740	GAAGGAAAGCCCTCCAGCCTCCAGGCCCTGCCTTCTGCCTGCACATTCTGCCCTGATTTC	100124700	intronic antisense	NM_014212	HOXC11	homeobox protein Hox-C11	+	54366909	54370203	975.344	362.364	9.65644	8.64545	1746.36	1051.34	454.846	917.507	911.566	770.443	253.801	382.008	393.445	540.252	283.005	321.673	10.547	9.884	9.04262	9.60417	9.27784	9.58299	8.82731	8.66986	8.42363
ASHGV40032893	0.00191394	0.0409466	2.01404	up	noncoding	long noncoding	Reliable	uc002zuo.1	AX748067	UCSC_knowngene	1842	chr22	-	21642518	21646214	AGAAGTACCAAGGCTGGAGTCAGCTTGCAGCACAGCCAGGGTCGAGGTCACTCCCTCCCT		natural antisense	ENST00000360625	AP000552.1	Uncharacterized protein [Source:UniProtKB/TrEMBL;Acc:E7EQM0]	+	21645341	21648982	53.87	18.236	5.3166	4.3065	88.2739	33.256	29.7974	94.2174	52.6222	25.0528	14.7617	15.7772	24.3754	31.2977	13.6171	9.58668	6.04282	4.75866	5.01377	6.33292	5.18307	4.56835	4.5291	3.92898	4.36512
ASHGV40027331	0.0020174	0.0412415	2.01288	up	noncoding	long noncoding	Reliable	ENST00000455707	AC012363.4	GENCODE	575	chr2	-	120932460	120974120	GCGGTCACGGGGGAGAAGGTAGCTGTCGGGCATTCCCCTGGCGCTGAAGGGCAGATTGCT		natural antisense	NM_001184937	EPB41L5	band 4.1-like protein 5 isoform 2	+	120770603	120936697	76.0231	23.2222	5.64491	4.63565	90.2558	25.1905	24.1535	43.0455	166.802	106.691	14.8837	13.816	17.7784	31.2343	31.5259	30.0951	6.07359	4.3768	4.71231	5.22153	6.78689	6.69831	4.54051	3.69433	3.89208
ASHGV40027331	0.0020174	0.0412415	2.01288	up	noncoding	long noncoding	Reliable	ENST00000455707	AC012363.4	GENCODE	575	chr2	-	120932460	120974120	GCGGTCACGGGGGAGAAGGTAGCTGTCGGGCATTCCCCTGGCGCTGAAGGGCAGATTGCT		natural antisense	NM_020909	EPB41L5	band 4.1-like protein 5 isoform 1	+	120770603	120936697	76.0231	23.2222	5.64491	4.63565	90.2558	25.1905	24.1535	43.0455	166.802	106.691	14.8837	13.816	17.7784	31.2343	31.5259	30.0951	6.07359	4.3768	4.71231	5.22153	6.78689	6.69831	4.54051	3.69433	3.89208
ASHGV40036674	0.00399938	0.0497135	2.01209	up	noncoding	long noncoding	Reliable	ENST00000461943	SIAH2-AS1	GENCODE	441	chr3	+	150479723	150480325	TACCTTACAGGGAAACAGGACTGCCGAGGCCACCTTCTCCATAGCCAGGTTCCTGATGCT	100874005	natural antisense	NM_005067	SIAH2	E3 ubiquitin-protein ligase SIAH2	-	150458909	150481263	49.0344	19.2997	5.3545	4.3458	52.8105	58.6851	34.1403	53.9737	50.9113	43.6853	12.89	22.0501	39.5529	19.2136	10.977	11.1147	5.27778	5.59691	5.20389	5.5311	5.13854	5.37876	4.30003	4.48876	5.08405
ASHGV40057417	0.00152558	0.0397863	2.01107	up	noncoding	long noncoding	Gold	NR_047662	LOC729732	RefSeq	3982	chr8	-	12394587	12523120	GGAGCGGCCCGCGGAGGAGCCCGCGCCCGCCCCGATGCCCAGCTCCGCGCCTCGCGGACC	729732								980.199	360.385	9.67938	8.67142	1628.78	1271.52	563.402	728.218	1011.72	677.558	310.997	343.162	475.759	407.33	282.279	342.783	10.4512	10.1704	9.36793	9.25788	9.4384	9.3905	9.13455	8.5127	8.70659
ASHGV40035727	0.00298961	0.0457744	2.00359	up	noncoding	long noncoding	Reliable	TCONS_00005969	XLOC_002602	RNA-seq: Cabili et al 2011	997	chr3	+	27753780	27755870	AGAGCAGAAAAGAATTCTAGAGGCTACATGTGGGCTGCTTTCCCCCCTTCTTCCTTTTTT		intergenic							658.447	275.507	9.15614	8.15356	741.576	671.847	407.181	848.421	660.907	620.748	143.655	306.539	482.411	380.974	153.244	186.215	9.27612	9.21999	8.88092	9.48933	8.80394	9.26654	7.97318	8.34638	8.72427
ASHGV40002179	8.6225e-05	0.0251352	2.00293	up	noncoding	long noncoding	Gold	NR_026757	OIP5-AS1	RefSeq	1894	chr15	+	41576200	41591795	AAATTCTGAACTCAGGACTTGGCAAGTGTCTCTATGTTGTCTCCTAGAGTGGGTAGTCCT	729082	intergenic							1523.37	661.459	10.4328	9.43069	1558.58	1212.41	1696.81	1407.54	1989.41	1275.44	343.554	699.355	1184.47	741.704	492.646	507.031	10.3883	10.1028	11.093	10.2299	10.4451	10.3376	9.28235	9.52849	10.0106
ASHGV40003422	0.0011356	0.0372003	249.42	down	noncoding	long noncoding	Gold	NR_003679	HAND2-AS1	RefSeq	766	chr4	+	174451608	174462981	ATTGGCCAAGTGCCTTTCAAACTGTTTTTTACTGGATGAAGAAACTCAACCAAGAAAATA	79804	bidirectional	NM_021973	HAND2	heart- and neural crest derivatives-expressed protein 2	-	174447651	174451378	70.0781	6275.04	4.22314	12.1856	13.6413	357.7	15.8823	5.91493	14.4514	12.8785	4224.61	5343.14	387.327	11926.7	7628.65	8139.82	3.43196	8.28602	4.07834	2.51766	3.4691	3.55578	12.9833	12.4024	8.4003
ASHGV40016196	3.26443e-05	0.0238423	113.541	down	noncoding	long noncoding	Reliable	ENST00000567141	RP11-650L12.2	GENCODE	2154	chr15	-	78881464	78883618	CACCAACATAAGATTTCTTTAAAATGTTGCTGTCTTCAAATTCATGTGGCTTTTGCACAC		natural antisense	NM_000745	CHRNA5	neuronal acetylcholine receptor subunit alpha-5 precursor	+	78857861	78887611	7.23213	878.137	2.63063	9.4577	7.08193	5	5	5	15.6641	5.64676	466.777	625.925	191.878	2623.53	617.994	742.713	2.73146	2.33341	2.33204	2.32534	3.58577	2.47575	9.72157	9.36159	7.38683
ASHGV40052567	0.000170371	0.0267441	106.976	down	noncoding	long noncoding	Gold	NR_121189	PGM5P3-AS1	RefSeq	544	chr9	+	72689	75294	CAACCACTGAAGCCGTCAGTTGAAACCTGCTGGGACTTTTTAGCCATTCTCTTCAACATA	101929127								53.6378	3860.73	4.72685	11.468	57.3887	190.533	8.81841	16.5534	29.0797	19.4538	2173.94	5245.69	231.194	6225.53	4222.33	5065.69	5.40486	7.35487	3.15581	3.87506	4.38377	4.1867	12.0118	12.377	7.65842
ASHGV40049609	0.000714536	0.034441	95.3629	down	noncoding	long noncoding	Reliable	ENST00000517884	RP11-662G23.1	GENCODE	833	chr8	-	91818701	91871468	CAGAGGGTAGGACTCAGCTTGTAATATGTCCTCCATACATTTTATCGAACATTATTAATT		intronic antisense	NM_022351	NECAB1	N-terminal EF-hand calcium-binding protein 1	+	91803920	91971630	5	733.611	2.32804	8.9034	5	5	5	5	5	5	312.472	495.857	28.5997	1522.9	953.434	1088.4	2.32928	2.33341	2.33204	2.32534	2.32315	2.32504	9.14093	9.04949	4.60139
ASHGV40030969	0.00187847	0.0409466	89.2401	down	noncoding	long noncoding	Reliable	uc002xuq.1	AK055386	UCSC_knowngene	3404	chr20	-	47980422	47983826	ATGTCCAAATGTTTAAGAATTTCTAAGCAAATGGTCCCTTAATGAAGTCTGCAGAGTTCA		intergenic							257.167	4849.65	5.46424	11.9439	19.5416	1390.37	19.5119	13.4371	58.8654	41.2734	3282.01	5567.61	445.393	5584.68	6981.95	7236.29	3.87922	10.2994	4.39393	3.5785	5.33931	5.29504	12.6246	12.4687	8.61501
ASHGV40036079	0.00159331	0.0397863	85.7095	down	noncoding	long noncoding	Gold	NR_110150	ADAMTS9-AS1	RefSeq	3930	chr3	+	64547021	64575760	AAGGCACGAAACACAAGAAAGGCAAGAGAATGCTAATCACCAGATGCATGGGCATCCTAT	101929335								44.0132	1238.29	3.49656	9.91795	6.29952	230.207	5.13278	8.26124	8.13476	6.04395	1250.04	1306.95	80.8188	2010.45	1315.67	1465.83	2.63323	7.63679	2.50549	2.89469	2.76336	2.54582	11.1696	10.3926	6.12354
ASHGV40022467	0.000453128	0.030635	68.6596	down	noncoding	long noncoding	Gold	NR_120598	GACAT2	RefSeq	835	chr18	-	8695853	8707619	GAACCATGGATTTACAGAAGGTTCCATAGCAGCAAATAACAGTGCTTATGAAATAAACAT	100287082								14.4225	1059.97	3.375	9.47639	5	5	12.5241	7.85576	31.004	25.1511	323.204	517.53	93.6881	2603.61	1340.36	1481.39	2.32928	2.33341	3.70236	2.84007	4.47129	4.57361	9.19515	9.10365	6.34432
ASHGV40022567	7.78634e-05	0.0251352	68.5572	down	noncoding	long noncoding	Reliable	uc002kts.3	mir-133b	UCSC_knowngene	4226	chr18	-	19405447	19411367	CTACGGGACAACCAACGTTTTCATTTGTGAATATCAATTACTTGCCAACTAATTTCAACT									8.9184	605.323	2.87688	8.97611	5	5	5	9.47847	11.843	17.189	341.569	504.105	72.0342	1116.2	774.635	823.398	2.32928	2.33341	2.33204	3.07369	3.19843	3.9944	9.2739	9.0702	5.95499
ASHGV40052922	0.000300407	0.0279852	65.9269	down	noncoding	long noncoding	Reliable	uc004ags.1	AK130904	UCSC_knowngene	3865	chr9	+	71150805	71154670	GTGGCTAGCCAAGAATTAGGAGGTTTCTTGTTGCCTGATACTGACTATAAGATTAACTGA		natural antisense	NM_153237	TMEM252	transmembrane protein C9orf71	-	71151497	71155783	20.4325	1223.19	3.73699	9.77979	37.6046	41.2618	5	17.1944	11.4754	10.0589	817.182	1007.93	62.7489	2305.43	1488.62	1657.24	4.77404	5.07152	2.33204	3.92811	3.15929	3.15697	10.5488	10.0219	5.75564
ASHGV40052566	0.00139953	0.0394719	61.4204	down	noncoding	long noncoding	Gold	NR_121188	PGM5P3-AS1	RefSeq	601	chr9	+	72689	75294	AGTGAACGCGTTGGGAACAATATGGAAAACTGGGAGCCGCCTTGGAATCTACAGGGCCGG	101929127								18.829	875.187	3.42326	9.36391	15.2179	67.5392	11.6719	5	5	8.54517	479.74	1249.67	58.034	1594.82	881.217	987.638	3.56093	5.80699	3.5866	2.32534	2.32315	2.93657	9.75604	10.3294	5.64044
ASHGV40039644	0.00139585	0.0394719	61.1459	down	noncoding	long noncoding	Reliable	ENST00000561655	RP11-475B2.1	GENCODE	885	chr4	+	174514822	174515707	CATGGAGGAGGCTAAAATAAAAGTGTTTGATAAATAATCCAGAGGATGGCTACTTAGTTC		intergenic							20.8359	762.178	3.23709	9.17128	6.80117	91.3339	7.07188	5	9.80846	5	372.169	631.371	67.5126	1774.64	802.833	924.541	2.69881	6.25103	2.8616	2.32534	2.96075	2.32504	9.39709	9.37471	5.86153
ASHGV40004645	0.000363165	0.0298119	58.2614	down	noncoding	long noncoding	Gold	NR_121192	PGM5-AS1	RefSeq	643	chr9	-	70970079	70972782	ACAATATGGAAAACTGGGAGCTGCCTTGGAATCTACAGGGCCGGGACCCACTCGAGCCAT	572558								8.91139	586.166	2.92349	8.78795	7.74682	16.7445	5.15901	9.13111	8.61896	6.06797	294.532	833.526	38.4914	1103.15	540.115	707.177	2.81192	3.81886	2.51086	3.02371	2.82461	2.55097	9.05876	9.76021	5.04139
ASHGV40007865	0.00159023	0.0397863	55.6202	down	noncoding	long noncoding	Gold	NR_024344	MIR4697HG	RefSeq	5306	chr11	-	133766329	133771635	GGAGTGTTGCAAGTTAAACTGATGAAAAGACGTTTAGTATTTAATTGCTCCTCATGTAAC	283174	intergenic							183.216	9266.55	7.05741	12.8549	204.276	414.642	195.361	81.6807	125.101	78.2336	5748.7	6669.14	966.056	16930.2	10886.2	14399	7.34283	8.49831	7.7565	6.12929	6.38459	6.23294	13.4314	12.7109	9.71711
ASHGV40036249	0.00242332	0.0433885	55.433	down	noncoding	long noncoding	Reliable	ENST00000562191	RP11-389G6.3	GENCODE	2008	chr3	+	97478366	97480374	GGCATTATCAGGGTCTTACAGATGGAGTAAGCCTGTTTATTAAAATATCTATTGGCAAAT		intergenic							12.4947	648.41	2.83141	8.62409	5	49.9683	5	5	5	5	326.071	540.319	18.5964	1831.63	564.075	609.769	2.32928	5.35363	2.33204	2.32534	2.32315	2.32504	9.20674	9.15803	3.96143
ASHGV40042549	0.000622642	0.0338507	54.1377	down	noncoding	long noncoding	Reliable	T291179	G068065	RNA-seq: Iyer et al 2015	368	chr5	+	148761667	148763923	CCGTTTCCTCACGGGGTTGTTAAAATGCATTAATCATTAAAATTATTGTTTGCCTGGCAC									8.5182	469.753	2.74684	8.5054	5	21.8814	5	5	8.21539	6.01247	260.808	551.393	29.1739	639.953	632.083	705.105	2.32928	4.18057	2.33204	2.32534	2.77341	2.54039	8.8721	9.18669	4.62974
ASHGV40050733	0.000349012	0.029082	52.3869	down	noncoding	long noncoding	Gold	NR_027378	UG0898H09	RefSeq	7056	chr8	+	63890419	63897460	CAAAGCCTATCAGGAGCTATCTTATATGATGTTGGTAGCCTGTGAAAAAATAAATGTCTT	643763	intron sense-overlapping	NM_173688	NKAIN3	sodium/potassium-transporting ATPase subunit beta-1-interacting protein 3 precursor	+	63161500	63903628	20.4433	857.359	3.63279	9.34393	5.06128	7.09253	17.147	70.4684	13.8743	9.01601	486.639	770.837	148.448	2686.24	495.647	556.344	2.45495	2.8089	4.1955	5.92176	3.41021	3.00545	9.77842	9.65779	7.00985
ASHGV40004644	0.000317081	0.0284208	50.9764	down	noncoding	long noncoding	Gold	NR_121191	PGM5-AS1	RefSeq	706	chr9	-	70970079	70972782	TTTGGGGGCGGCTGAAGAAAAGAAGAATGGTATTCATGCAGTTCCCATTTTACAGATGAA	572558								51.3397	2722.21	5.299	10.9708	59.0444	105.163	25.7747	45.5141	36.4712	36.0707	1563.81	3966.28	193.636	5233.87	2391.1	2984.55	5.44589	6.4618	4.80943	5.29504	4.6823	5.09953	11.4905	11.9488	7.40082
ASHGV40015964	0.00227646	0.0425006	48.5654	down	noncoding	long noncoding	Reliable	uc002ale.1	AK125516	UCSC_knowngene	2978	chr15	-	63124322	63127596	GTGGTCAGATTAGACCTGTGTGACAACATTCCGTGACTCTAGGTCAATTTGGTTAAGCTG									20.3145	754.148	3.58749	9.18935	8.63148	5	67.6297	6.93825	22.3162	11.3715	188.387	484.969	152.096	758.999	1473.6	1466.83	2.90861	2.33341	6.1897	2.69957	4.04073	3.35293	8.38886	9.01826	7.04856
ASHGV40008035	0.00220502	0.0421555	44.906	down	noncoding	long noncoding	Reliable	T053939	G012472	RNA-seq: Iyer et al 2015	3868	chr11	+	6341774	6352259	AACGAATGGGATCCAAGAAAAAGACTGGTCATATTCAACGGCTAAGAGCGTTGGAGAAGG									9.80145	412.849	2.80994	8.29877	5	31.7455	7.06322	5	5	5	286.498	325.338	27.4209	340.294	693.235	804.307	2.32928	4.69625	2.86057	2.32534	2.32315	2.32504	9.01826	8.43518	4.53739
ASHGV40049166	0.00183475	0.040855	44.3833	down	noncoding	long noncoding	Reliable	ENST00000606593	RP11-350N15.6	GENCODE	695	chr8	-	38265565	38266260	CTGTAGGCATTAGTCACAGACGTGTAAGTTCTTAAGGAGTGAATGCTATTTTTGTTTTCT									45.0926	1015.51	4.25771	9.72965	5	173.009	14.6384	5	42.8667	30.0416	500.825	852.208	161.589	1875.02	1191.97	1511.42	2.32928	7.20806	3.94644	2.32534	4.90214	4.835	9.82175	9.78647	7.13445
ASHGV40003442	0.000167461	0.0267441	44.2634	down	noncoding	long noncoding	Gold	NR_015423	PGM5-AS1	RefSeq	586	chr9	-	70970079	70972782	ACAGGGCCGGGCTGAAGAAAAGAAGAATGGTATTCATGCAGTTCCCATTTTACAGATGAA	572558								72.6766	3132.65	5.70642	11.1745	79.1684	127.104	23.6655	51.1782	116.761	38.1822	1688.41	4741.29	223.979	5846.44	3001.53	3294.27	5.8792	6.74621	4.67947	5.4573	6.29242	5.18391	11.6136	12.2187	7.61329
ASHGV40055444	0.00119676	0.0375543	42.3648	down	noncoding	long noncoding	Gold	NR_038405	FGF13-AS1	RefSeq	849	chrX	+	137794268	137798763	CAACTGGATAGAAATACAAATGAGGAGTTTAGAGAAAAGCTAACAGAATAGGCTCTTTTC	100129662	intronic antisense	NM_001139498	FGF13	fibroblast growth factor 13 isoform 4	-	137713733	138287185	10.7778	372.351	2.99981	8.4046	5	28.6992	10.4059	5	10.5614	5	351.737	320.691	52.2915	410.591	520.876	577.918	2.32928	4.55544	3.41144	2.32534	3.05231	2.32504	9.31142	8.41002	5.48895
ASHGV40055444	0.00119676	0.0375543	42.3648	down	noncoding	long noncoding	Gold	NR_038405	FGF13-AS1	RefSeq	849	chrX	+	137794268	137798763	CAACTGGATAGAAATACAAATGAGGAGTTTAGAGAAAAGCTAACAGAATAGGCTCTTTTC	100129662	intronic antisense	NM_001139500	FGF13	fibroblast growth factor 13 isoform 2	-	137713733	138287185	10.7778	372.351	2.99981	8.4046	5	28.6992	10.4059	5	10.5614	5	351.737	320.691	52.2915	410.591	520.876	577.918	2.32928	4.55544	3.41144	2.32534	3.05231	2.32504	9.31142	8.41002	5.48895
ASHGV40055444	0.00119676	0.0375543	42.3648	down	noncoding	long noncoding	Gold	NR_038405	FGF13-AS1	RefSeq	849	chrX	+	137794268	137798763	CAACTGGATAGAAATACAAATGAGGAGTTTAGAGAAAAGCTAACAGAATAGGCTCTTTTC	100129662	intronic antisense	NM_001139501	FGF13	fibroblast growth factor 13 isoform 3	-	137713733	138287185	10.7778	372.351	2.99981	8.4046	5	28.6992	10.4059	5	10.5614	5	351.737	320.691	52.2915	410.591	520.876	577.918	2.32928	4.55544	3.41144	2.32534	3.05231	2.32504	9.31142	8.41002	5.48895
ASHGV40055444	0.00119676	0.0375543	42.3648	down	noncoding	long noncoding	Gold	NR_038405	FGF13-AS1	RefSeq	849	chrX	+	137794268	137798763	CAACTGGATAGAAATACAAATGAGGAGTTTAGAGAAAAGCTAACAGAATAGGCTCTTTTC	100129662	intronic antisense	NM_001139502	FGF13	fibroblast growth factor 13 isoform 3	-	137713733	137949717	10.7778	372.351	2.99981	8.4046	5	28.6992	10.4059	5	10.5614	5	351.737	320.691	52.2915	410.591	520.876	577.918	2.32928	4.55544	3.41144	2.32534	3.05231	2.32504	9.31142	8.41002	5.48895
ASHGV40055444	0.00119676	0.0375543	42.3648	down	noncoding	long noncoding	Gold	NR_038405	FGF13-AS1	RefSeq	849	chrX	+	137794268	137798763	CAACTGGATAGAAATACAAATGAGGAGTTTAGAGAAAAGCTAACAGAATAGGCTCTTTTC	100129662	intronic antisense	NM_033642	FGF13	fibroblast growth factor 13 isoform 5	-	137713733	137821515	10.7778	372.351	2.99981	8.4046	5	28.6992	10.4059	5	10.5614	5	351.737	320.691	52.2915	410.591	520.876	577.918	2.32928	4.55544	3.41144	2.32534	3.05231	2.32504	9.31142	8.41002	5.48895
ASHGV40047270	0.0011777	0.0375543	39.1289	down	noncoding	long noncoding	Reliable	ENST00000422084	AC006007.1	GENCODE	672	chr7	-	145372974	145378462	GCTTGTAACTGTTGAAGCAAAACCTAAAGTGGTTAATAATGGGAGTTTGTCACAACTATC		intergenic							5	330.59	2.32804	7.61821	5	5	5	5	5	5	140.344	211.154	18.4109	1186.55	174.223	252.853	2.32928	2.33341	2.33204	2.32534	2.32315	2.32504	7.9346	7.82634	3.94517
ASHGV40026873	0.00182962	0.0408328	37.2016	down	noncoding	long noncoding	Reliable	T190956	G043969	RNA-seq: Iyer et al 2015	1550	chr2	-	67402239	67625540	CCCAAGATTATGAAAGCGGAAGGGAAGGGGGAGATAGGAAATATGACTTATTTAAACTGT									12.168	495.269	3.33841	8.5557	8.2961	19.0186	12.0045	6.74007	16.3873	10.5616	284.389	482.073	29.6568	592.221	781.225	802.051	2.8733	3.98775	3.63005	2.66641	3.64539	3.22756	9.00767	9.0073	4.6515
ASHGV40052084	0.00127356	0.0379374	36.8716	down	noncoding	long noncoding	Reliable	ENST00000605631	RP11-92C4.6	GENCODE	439	chr9	-	101705618	101706057	CTGCCTGGGGGCCATAAGGGATACATACAACTAAATGCAGCAGAGATAATCCTAATAAAA									206.669	5420.13	6.78462	11.9891	85.0075	748.84	56.6051	63.3667	166.067	120.128	3142.96	5677.65	354.457	9790.63	6236.08	7318.97	5.99093	9.37747	5.93227	5.76083	6.78163	6.8646	12.5602	12.4996	8.27305
ASHGV40012169	0.00162439	0.0397863	35.6098	down	noncoding	long noncoding	Reliable	TCONS_00020613	XLOC_009929	RNA-seq: Cabili et al 2011	536	chr12	+	125226846	125227701	CCAGCTTTCCTTCTTCATGGAGTTTCTATTTCAGAACAAGGAAACAGATACCCCCAAAAC		intergenic							17.6096	699.108	3.83832	8.99252	24.0279	7.89157	12.3399	16.3086	23.9176	21.1719	518.798	682.565	31.8846	716.843	1039.84	1204.72	4.15275	2.9071	3.67983	3.85261	4.12481	4.31279	9.86625	9.48849	4.75434
ASHGV40021468	0.000589167	0.0331172	35.4401	down	noncoding	long noncoding	Gold	NR_038426	LINC01354	RefSeq	2860	chr1	-	234663636	234667525	CTACACTACGGATTTCTTAGGATAATTTTGCCCTTACTTAAAAGAAACTGACAGATGTAC	100506795	intergenic							80.1446	1332.29	4.76851	9.91582	8.26402	342.07	10.1678	10.7474	62.5377	47.0807	273.21	1600.25	171.075	1238.89	2177.03	2533.26	2.8697	8.22107	3.36884	3.24023	5.42215	5.4891	8.94492	10.6609	7.21511
ASHGV40016430	0.000465378	0.030635	31.1634	down	noncoding	long noncoding	Reliable	T123212	G029047	RNA-seq: Iyer et al 2015	609	chr15	-	99600816	99602484	GAGTCACTGAGACAGTTTCATGCTTACCTTAGATTAGATGGTTCCAGTTTATTCTTTTTT									5.58052	222.033	2.40888	7.37066	5	5	5	5	8.48314	5	93.1842	122.573	28.3775	650.831	206.312	230.921	2.32928	2.33341	2.33204	2.32534	2.80818	2.32504	7.31222	7.02356	4.59008
ASHGV40054786	0.00122885	0.0376386	29.6116	down	noncoding	long noncoding	Reliable	ENST00000424251	RP1-146A15.1	GENCODE	465	chrX	+	28960166	28960685	TTCCTCAGTCTTTTGACTTATTTCACATGGAATCCTAACATACGTGGTTGTCTGTTTTTC		intron sense-overlapping	NM_014271	IL1RAPL1	interleukin-1 receptor accessory protein-like 1 precursor	+	28605680	29974017	29.0379	518.079	4.04656	8.93465	5	55.4373	11.6971	5	58.4462	38.6471	269.685	385.277	295.607	1345.81	372.304	439.798	2.32928	5.50696	3.59026	2.32534	5.32786	5.19968	8.92089	8.68265	8.02385
ASHGV40037956	0.000692746	0.034441	29.5419	down	noncoding	long noncoding	Reliable	T270759	G062754	RNA-seq: Iyer et al 2015	853	chr4	-	123699154	123700143	ATAGCAATTGCATCCATCTGTCATCAGTTTGGATTCCTTTTGTGTGCGTGTATGTCTGTG									18.5897	541.557	3.72916	8.61385	18.7352	37.8321	5.48858	8.70028	24.6362	16.1461	328.42	690.616	28.911	1238.86	440.316	522.218	3.82907	4.94819	2.57823	2.9584	4.16124	3.8998	9.21829	9.51163	4.61577
ASHGV40049812	0.00103462	0.0363539	28.5144	down	noncoding	long noncoding	Reliable	uc022baa.1	AL832163	UCSC_knowngene	2799	chr8	-	117947898	117950697	GGCAAAGCAAATTGAAGAATTGGAGCACTGAATATAACATCCACAGACATTTGAATTAGA		natural antisense	NM_001025357	AARD	alanine and arginine-rich domain-containing protein	+	117950463	117956239	31.931	625.264	4.19761	9.03122	5	60.2616	10.3803	8.88514	62.1943	44.8645	342.454	801.974	80.057	1287.11	570.114	669.876	2.32928	5.63474	3.40572	2.98533	5.41344	5.41714	9.27749	9.71111	6.11057
ASHGV40002983	0.000875642	0.0353514	27.0031	down	noncoding	long noncoding	Gold	NR_125872	LOC101928307	RefSeq	551	chr6	-	69342554	69344216	GCTACAAAAGGCTACTGAGCTGGCCTGATGATGATCCTTCTGAGATATATTTATAGCAGA	101928307								25.5184	313.882	3.40019	8.15524	6.09886	113.74	5	5	11.9222	11.3493	186.18	379.294	116.314	818.791	178.434	204.281	2.60478	6.57923	2.33204	2.32534	3.20938	3.35035	8.36844	8.65738	6.65319
ASHGV40026118	0.0012546	0.037773	26.5112	down	noncoding	long noncoding	Reliable	ENST00000592125	AC005498.4	GENCODE	465	chr19	+	57046667	57047132	GTACATTCTGTTTGTTAAACATCTGACACCTAAGCATATGACATCCTTTCTTTGTGCTAT									10.6672	208.173	2.85838	7.5869	5	35.0739	5	8.59885	5.33022	5	172.773	156.471	32.6859	304.089	268.155	314.865	2.32928	4.83782	2.33204	2.94305	2.38303	2.32504	8.25593	7.38768	4.79101
ASHGV40040196	0.00194947	0.0409466	26.5091	down	noncoding	long noncoding	Gold	NR_109863	BRCAT54	RefSeq	1391	chr5	-	44744429	44808895	GTAGATGTAGCATCAAGCATACCAAATAAAGTAAAACTGTCATCAAGAAGATTCAACAGC	100506674								59.8049	1433.01	5.4238	10.1522	34.0384	152.878	43.9236	29.3655	53.2203	45.4036	961.86	1275.47	143.167	2863.62	1488.42	1865.54	4.63302	7.02418	5.55689	4.69193	5.1992	5.43759	10.7943	10.3568	6.95685
ASHGV40043692	0.000445493	0.030635	25.9956	down	noncoding	long noncoding	Reliable	T306342	G071584	RNA-seq: Iyer et al 2015	7400	chr6	-	72084015	72091415	GTTGTTAACTAGCCTGTTTTGTGACATGAGTAAGTAGGATTATTAAGCATGCTTGAGAAG									11.4698	208.771	2.92022	7.62042	5	37.0577	5	6.18192	10.5791	5	116.484	234.272	40.8668	301.064	265.283	294.659	2.32928	4.91545	2.33204	2.56565	3.05387	2.32504	7.65558	7.97114	5.12787
ASHGV40028945	0.00205362	0.0416591	25.9797	down	noncoding	long noncoding	Gold	NR_110169	LOC101060019	RefSeq	629	chr2	+	67131567	67198598	CCAGCCATTTCTTTGAGAGTCAGGAAATATCTAGTTTATACAATAAGCTGATCTACCAAT	101060019								8.69236	230.588	2.74477	7.44409	5	24.392	5	5	5	7.76211	131.511	224.336	14.2411	508.437	233.158	271.841	2.32928	4.33394	2.33204	2.32534	2.32315	2.82489	7.83456	7.90348	3.54143
ASHGV40011618	0.000900221	0.0358286	25.731	down	noncoding	long noncoding	Reliable	ENST00000545709	RP11-305O6.3	GENCODE	3457	chr12	+	65675436	65680508	GCCAGTTGTTAGTTAGCATTTCTTCTTGCTGTATCTCAAGGATTTACTTTGAATATTCTG		intron sense-overlapping	NM_001031679	MSRB3	methionine-R-sulfoxide reductase B3 isoform 2 precursor	+	65672422	65860687	118.588	1044.03	4.98	9.66544	22.4026	568.325	5.60182	13.4838	60.133	41.5792	475.799	1970.35	120.705	1856.51	781.761	1059.02	4.06112	8.95752	2.60026	3.58483	5.36838	5.30789	9.74614	10.9542	6.7062
ASHGV40011618	0.000900221	0.0358286	25.731	down	noncoding	long noncoding	Reliable	ENST00000545709	RP11-305O6.3	GENCODE	3457	chr12	+	65675436	65680508	GCCAGTTGTTAGTTAGCATTTCTTCTTGCTGTATCTCAAGGATTTACTTTGAATATTCTG		intron sense-overlapping	NM_001193460	MSRB3	methionine-R-sulfoxide reductase B3 isoform 2 precursor	+	65672422	65860687	118.588	1044.03	4.98	9.66544	22.4026	568.325	5.60182	13.4838	60.133	41.5792	475.799	1970.35	120.705	1856.51	781.761	1059.02	4.06112	8.95752	2.60026	3.58483	5.36838	5.30789	9.74614	10.9542	6.7062
ASHGV40011618	0.000900221	0.0358286	25.731	down	noncoding	long noncoding	Reliable	ENST00000545709	RP11-305O6.3	GENCODE	3457	chr12	+	65675436	65680508	GCCAGTTGTTAGTTAGCATTTCTTCTTGCTGTATCTCAAGGATTTACTTTGAATATTCTG		intron sense-overlapping	NM_001193461	MSRB3	methionine-R-sulfoxide reductase B3 isoform 2 precursor	+	65672766	65860687	118.588	1044.03	4.98	9.66544	22.4026	568.325	5.60182	13.4838	60.133	41.5792	475.799	1970.35	120.705	1856.51	781.761	1059.02	4.06112	8.95752	2.60026	3.58483	5.36838	5.30789	9.74614	10.9542	6.7062
ASHGV40011618	0.000900221	0.0358286	25.731	down	noncoding	long noncoding	Reliable	ENST00000545709	RP11-305O6.3	GENCODE	3457	chr12	+	65675436	65680508	GCCAGTTGTTAGTTAGCATTTCTTCTTGCTGTATCTCAAGGATTTACTTTGAATATTCTG		intron sense-overlapping	NM_198080	MSRB3	methionine-R-sulfoxide reductase B3 isoform 1 precursor	+	65672422	65860687	118.588	1044.03	4.98	9.66544	22.4026	568.325	5.60182	13.4838	60.133	41.5792	475.799	1970.35	120.705	1856.51	781.761	1059.02	4.06112	8.95752	2.60026	3.58483	5.36838	5.30789	9.74614	10.9542	6.7062
ASHGV40005467	0.00180336	0.0408266	24.8949	down	noncoding	long noncoding	Reliable	TCONS_00018702	XLOC_008433	RNA-seq: Cabili et al 2011	284	chr10	+	30127644	30128665	ACTTTCATGGTGTCATTTTTGCGAGGTGCATCTCTGATCTGCCTCCAGTAAATAAACGGC		intergenic							26.0903	750.859	4.37748	9.01526	35.18	31.3514	11.8273	33.8831	21.4543	22.8454	372.961	653.352	34.3465	736.92	1271.43	1436.15	4.67498	4.68161	3.60493	4.89106	3.98519	4.42713	9.40053	9.42746	4.86781
ASHGV40042519	0.00028892	0.0276929	24.8686	down	noncoding	long noncoding	Reliable	ENST00000607270	CTB-108O6.2	GENCODE	237	chr5	+	146781322	146781559	CTCTAGATTAAAAGAAGCCATTGGTTGTTAGATGCAGTGTTAATTCTCAAATTTTGAGGC									5	156.193	2.32804	6.96429	5	5	5	5	5	5	40.3559	152.016	35.3871	439.173	120.345	149.882	2.32928	2.33341	2.33204	2.32534	2.32315	2.32504	6.08463	7.34755	4.91621
ASHGV40042893	0.000862908	0.0353514	24.7846	down	noncoding	long noncoding	Reliable	ENST00000606285	RP11-532F6.3	GENCODE	2814	chr6	-	708591	711405	GTGGGTAAGTCTGAACTGATATGGGGAAAGGCATGTTTTACTATTTGTACAAAGTCTCAA									70.8449	1549.62	5.45732	10.0887	9.61936	64.135	22.0095	91.765	135.69	101.851	792.725	816.023	284.501	5336.96	925.476	1142.04	3.01751	5.72952	4.56984	6.2965	6.49823	6.63233	10.505	9.73054	7.97601
ASHGV40032279	8.98998e-05	0.0251352	24.6089	down	noncoding	long noncoding	Gold	NR_026543	B3GALT5-AS1	RefSeq	1365	chr21	-	40977533	40984749	GCTTAATATGTTGATCATCCTTTGAGGTGGGGCACAAGGAAAAATAAACTATTTCTCCTT	114041								12.2281	483.235	3.20858	7.82968	5	5	18.5909	5	25.0866	14.6908	61.4156	81.9805	2155.27	80.9695	233.984	285.787	2.32928	2.33341	4.31956	2.32534	4.18718	3.75669	6.70789	6.45311	10.8794
ASHGV40029231	0.0011975	0.0375543	23.999	down	noncoding	long noncoding	Reliable	ENST00000434301	AC092667.2	GENCODE	2586	chr2	+	100721380	100723966	GGGGATTAGAATGTCAGAACTAAAAGGGAACTTTTTTATGTAAAAGAGAAAGAGACTCTC		natural antisense	NM_001025108	AFF3	AF4/FMR2 family member 3 isoform 2	-	100163715	100722045	8.37845	204.07	2.89012	7.47503	5	8.44766	12.0631	5	11.198	8.5619	145.255	356.422	40.8609	437.502	116.744	127.637	2.32928	2.97957	3.63999	2.32534	3.12814	2.93841	7.99246	8.56528	5.12775
ASHGV40029231	0.0011975	0.0375543	23.999	down	noncoding	long noncoding	Reliable	ENST00000434301	AC092667.2	GENCODE	2586	chr2	+	100721380	100723966	GGGGATTAGAATGTCAGAACTAAAAGGGAACTTTTTTATGTAAAAGAGAAAGAGACTCTC		natural antisense	NM_002285	AFF3	AF4/FMR2 family member 3 isoform 1	-	100163715	100759037	8.37845	204.07	2.89012	7.47503	5	8.44766	12.0631	5	11.198	8.5619	145.255	356.422	40.8609	437.502	116.744	127.637	2.32928	2.97957	3.63999	2.32534	3.12814	2.93841	7.99246	8.56528	5.12775
ASHGV40023564	0.00323773	0.0464568	23.4216	down	noncoding	long noncoding	Reliable	T164221	G038115	RNA-seq: Iyer et al 2015	6124	chr18	+	73167225	73181026	GAAAGAGAAGTGTTCACTTTCCTTCTAATTTTCCCAGATACGCTCAATATTCTGCTTTAT									17.5665	223.799	2.9853	7.53507	5.75787	79.641	5	5	5	5	124.995	264.489	20.173	228.967	334.421	369.746	2.55722	6.04901	2.33204	2.32534	2.32315	2.32504	7.76122	8.14168	4.08448
ASHGV40036326	0.000872024	0.0353514	23.3031	down	noncoding	long noncoding	Reliable	ENST00000609969	RP11-446H18.6	GENCODE	533	chr3	+	107048276	107048809	CCTAATGACAGGGTTACAGGTGGGGATTTGTTTATTTGTATGTTCTTATTTGTTTCTTGT									15.6454	196.56	3.06684	7.60929	5	61.1906	5	5	11.1262	6.55554	138.061	189.487	53.8787	349.338	206.596	242.001	2.32928	5.66078	2.33204	2.32534	3.11852	2.63507	7.90867	7.67162	5.5294
ASHGV40033099	0.00227374	0.0425006	22.5117	down	noncoding	long noncoding	Gold	NR_110078	UBXN10-AS1	RefSeq	510	chr1	-	20510735	20512979	CTTCATCACCCACCCAAAAAAGATTAAAGTGGATTCTTCATCAGCTATTTTAAAATCACC	101928017								269.69	6584.98	7.79701	12.2896	333.597	327.813	226.502	189.045	381.878	159.306	5260.94	9735.6	431.913	11350.8	6559.07	6171.55	8.07579	8.15661	7.97341	7.33052	7.97929	7.26643	13.3033	13.2628	8.56556
ASHGV40045456	0.000994364	0.0363539	22.2304	down	noncoding	long noncoding	Gold	NR_037157	BVES-AS1	RefSeq	1725	chr6	+	105585561	105617819	GCAATATCCAGCTGTCATCTTCTTGATCCTCATATGCTACTACTAGCATCTAGCATTTAC	154442	intronic antisense	NM_022361	POPDC3	popeye domain-containing protein 3	-	105605774	105627858	10.1178	210.954	3.00983	7.48429	15.5412	15.8482	5	5	5.92362	13.3937	166.867	188.992	18.7424	367.478	239.513	284.135	3.58541	3.74887	2.33204	2.32534	2.44703	3.62027	8.20431	7.6668	3.97417
ASHGV40060117	6.02371e-05	0.0251352	21.8026	down	noncoding	long noncoding	Reliable	uc.223+	uc.223	UCR	268	chr7	+	114058184	114058452	CATAATGACCCTAATCAGCTAGAAATAACTGGAAACGTCATGATGAGCTATGTCTCTGTA									6.71361	126.285	2.59107	7.0375	5	5	5.32492	5	13.1734	6.78329	109.92	90.856	56.3887	253.779	115.823	130.943	2.32928	2.33341	2.54565	2.32534	3.33961	2.67315	7.5669	6.6005	5.59767
ASHGV40015958	0.00303626	0.0458253	21.4481	down	noncoding	long noncoding	Reliable	T024052	G005180	RNA-seq: Iyer et al 2015	6478	chr1	-	162750113	162757163	GTTATCCAACACTTTGGTATATCAAAGATTTTCTTTTACTAGATTGTATCTGCCCTAGGC									23.1298	331.785	3.49287	7.91565	5.34357	93.2353	5	8.82045	15.1648	11.215	209.208	336.274	18.5234	830.177	264.454	332.076	2.49433	6.28438	2.33204	2.97638	3.53925	3.33084	8.5467	8.48353	3.95541
ASHGV40049831	0.00275609	0.0447818	20.6224	down	noncoding	long noncoding	Gold	ENST00000454470	LINC00702	GENCODE	363	chr10	-	4277751	4285835	CAGGTGCATTTGAGAACTAGGAATGTGGCAACAATAACATTTATTTATTTGGATGAAGAG	100652988	intergenic							17.1292	308.923	3.25103	7.61717	5	61.5618	5	6.71756	5	19.4956	34.4256	290.4	24.5074	476.591	472.418	555.2	2.32928	5.66979	2.33204	2.66216	2.32315	4.18974	5.84803	8.26358	4.37352
ASHGV40027750	0.00164583	0.0397863	19.7401	down	noncoding	long noncoding	Reliable	ENST00000608775	RP11-324L17.1	GENCODE	813	chr2	-	177476164	177476977	CTCCTTTTGTTAGGCATTGTTAATTCCTCCAAGGTGACCATTGATGTATTTTTTATTCAG									23.5643	329.501	3.96608	8.26914	19.2155	70.6555	15.3329	10.6527	13.5357	11.9936	166.79	209.782	104.216	669.966	404.275	421.975	3.85832	5.8727	4.02065	3.22985	3.37668	3.43828	8.20323	7.81659	6.49932
ASHGV40052920	0.00186915	0.0409466	19.6685	down	noncoding	long noncoding	Gold	ENST00000434656	RP11-88I18.3	GENCODE	905	chr9	+	71041758	71044285	CGGATATTGGACAGAACTCTAATTAAATCTGATATATGCCTACCGTGGGAAGCTCACTTT		intron sense-overlapping	NM_021965	PGM5	phosphoglucomutase-like protein 5	+	70971814	71145977	11.3701	176.187	2.96146	7.25927	25.9396	22.281	5	5	5	5	100.992	172.921	20.8437	285.463	223.393	253.507	4.25951	4.20367	2.33204	2.32534	2.32315	2.32504	7.44192	7.53217	4.13454
ASHGV40005480	0.000784627	0.0352326	19.6267	down	noncoding	long noncoding	Reliable	ENST00000416310	RP11-14C22.6	GENCODE	408	chr10	+	31012179	31012669	GTTCTGGAAGTCTCTTAAGGGATATATTGGAACTGACTTGTATTATTTGGAAATCGACAT	101929332	intergenic							27.6795	451.137	4.29901	8.59375	41.9648	48.5943	14.8811	35.1176	16.7651	8.75447	267.111	494.013	68.1685	1036.84	412.177	428.511	4.93751	5.31054	3.97229	4.93646	3.67241	2.96484	8.90799	9.046	5.87564
ASHGV40004352	0.00133963	0.0389032	18.856	down	noncoding	long noncoding	Gold	NR_110092	LOC101928731	RefSeq	1587	chr12	-	94101566	94131599	AGCTTCAAAGGCATCCAGCAATATCATCTATTCTCCACTTTGCTAAATCTTACCTTTGGC	101928731								12.445	256.769	3.098	7.33495	30.8401	18.8169	5	5	7.95325	7.05978	194.999	659.825	19.064	508.624	63.3319	94.771	4.49872	3.9717	2.33204	2.32534	2.74025	2.71993	8.43807	9.44141	4.00012
ASHGV40022398	0.0040329	0.0499221	18.6669	down	noncoding	long noncoding	Reliable	ENST00000582120	RP11-720L2.2	GENCODE	454	chr18	-	423743	424416	TGAACCAGGAACCATATCAGCACATTCTGACTGAGTTAACCTTAATTGTAAAAGACTGGG		intron sense-overlapping	NM_130386	COLEC12	collectin-12	-	319354	500729	109.45	1291.56	5.5219	9.74431	36.5426	470.465	52.5493	16.0829	45.4999	35.5581	143.677	1648.47	374.953	3862.05	820.96	899.266	4.72929	8.68559	5.82562	3.83232	4.98298	5.07561	7.97371	10.7002	8.35927
ASHGV40056350	0.00167588	0.0397863	18.5765	down	noncoding	long noncoding	Gold	ENST00000437646	AC004448.2	GENCODE	520	chr17	+	19322347	19327670	CAAATGGGAACCAAGGTACAATATTATTTTGTTAGCTAATTCCCATAGTCCAGTCAGATT		intergenic							7.88005	149.7	2.78053	6.99594	5	10.023	17.2573	5	5	5	52.1149	195.531	44.4269	405.127	102.438	98.561	2.32928	3.17622	4.20417	2.32534	2.32315	2.32504	6.46763	7.71443	5.25455
ASHGV40057685	0.000437647	0.030635	18.3499	down	noncoding	long noncoding	Gold	NR_033957	LINC00842	RefSeq	2872	chr10	-	47096453	47151400	CATCAGTAAGAAGAATGAATAAACAGACTAGGTTGAATCCATACAATGGAATGTTAGCAG	643650	exon sense-overlapping	ENST00000319426	AL391137.1	Uncharacterized protein; cDNA FLJ39396 fis, clone PLACE6008640 [Source:UniProtKB/TrEMBL;Acc:Q8N8J2]	-	47151362	47151848	76.5391	1074.37	5.8334	10.0311	103.824	108.9	126.868	37.1378	50.4307	32.0735	1053.26	986.747	702.091	2422	607.599	674.533	6.2888	6.51279	7.12889	5.01611	5.12384	4.92999	10.9299	9.98594	9.2517
ASHGV40008870	0.00157453	0.0397863	18.214	down	noncoding	long noncoding	Reliable	T064159	G014762	RNA-seq: Iyer et al 2015	2038	chr11	+	75379193	75381943	TCCTAGAATCAAATTGGATGAGAAGACAGCTCTGATTAGTCAATTATCTACTGAACTTCC									27.5894	407.983	4.13711	8.32409	5	55.5691	11.2156	12.4192	50.8181	30.5146	169.548	327.134	39.2953	628.187	639.632	644.102	2.32928	5.51084	3.52861	3.46118	5.13546	4.8573	8.22637	8.44269	5.07488
ASHGV40045939	0.00167955	0.0397863	17.3105	down	noncoding	long noncoding	Reliable	TCONS_00011409	XLOC_005530	RNA-seq: Cabili et al 2011	600	chr6	+	164007614	164009197	CTGTAGTTTTCCAGCAAAATCTAGCTAAACTCCTACCACAAATGTAACAGGCATATAAAA									38.6056	554.012	4.70456	8.81813	21.1767	113.357	17.9715	23.1761	30.92	25.0326	223.771	471.725	71.9445	990.161	779.865	786.603	3.98907	6.57529	4.26997	4.35856	4.46745	4.56705	8.63567	8.97543	5.95201
ASHGV40041729	0.000652857	0.034043	17.0804	down	noncoding	long noncoding	Reliable	uc003jox.1	AK097288	UCSC_knowngene	3851	chr5	+	52251186	52255037	GGTGCATCAGCTGTGTATTTTACGTCAAGGTAAATGAGCATCCTGTTTTATATGTTAAAT		exon sense-overlapping	ENST00000282588	ITGA1	integrin, alpha 1 [Source:HGNC Symbol;Acc:6134]	+	52083729	52252327	409.517	6884.85	8.40266	12.4969	405.054	615.781	213.718	343.367	528.744	350.435	4660.39	5570.61	876.718	11180.6	9231.47	9789.37	8.36729	9.08282	7.8927	8.17708	8.46061	8.43544	13.126	12.47	9.5703
ASHGV40010259	6.6512e-05	0.0251352	16.7516	down	noncoding	long noncoding	Gold	NR_026836	TRHDE-AS1	RefSeq	3175	chr12	-	72656326	72667289	GCAAGTAGATGAGAGACGAATGTTCATGTTTCTATATGGTCTGAATAAAAGTGTTATCAC	283392	natural antisense	NM_013381	TRHDE	thyrotropin-releasing hormone-degrading ectoenzyme	+	72666528	73059422	18.118	186.52	3.04838	7.11461	5	80.2843	5	5	5	8.42395	60.5096	603.469	60.9765	249.711	71.5456	72.9062	2.32928	6.06025	2.33204	2.32534	2.32315	2.92021	6.68361	9.31175	5.71568
ASHGV40051523	0.00276589	0.0447818	16.4029	down	noncoding	long noncoding	Reliable	T355787	G083892	RNA-seq: Iyer et al 2015	2919	chr9	-	13100349	13103268	GGATACCTATGCAATTAAAAGTATAACCAGCAACTACTGCTGTTAGCTTCAGAATGATTT									7.12543	119.155	2.58882	6.6247	5	17.7526	5	5	5	5	59.0036	74.8824	14.4131	212.295	165.746	188.592	2.32928	3.89805	2.33204	2.32534	2.32315	2.32504	6.64445	6.33006	3.56034
ASHGV40026332	0.00220252	0.0421555	16.0507	down	noncoding	long noncoding	Reliable	ENST00000607181	RP11-254F7.3	GENCODE	446	chr2	-	10194547	10194993	GAAGGGGGATGGTTTACACAAAGTATTTCCAAATGTAATCAGGAAATGGAAGTGTAAATT									36.968	524.803	4.64201	8.64658	15.0202	63.9068	14.3768	13.7797	64.0752	50.6494	256.82	216.036	107.395	1638.46	451.099	479.005	3.54553	5.72394	3.91688	3.614	5.45534	5.59639	8.84575	7.85743	6.54274
ASHGV40050813	0.00149077	0.0397863	16.0205	down	noncoding	long noncoding	Reliable	ENST00000564832	RP11-531A24.3	GENCODE	3296	chr8	+	73859384	73862680	GGCATTGTTCTCCATTTCAGTCTGGTAGAATAAGCGAGATAGAAAATAAATGTGTAAATG		intergenic							22.1543	299.019	4.07952	8.08137	19.5454	14.67	18.0788	8.40007	38.3288	33.9024	209.005	247.067	65.4644	725.694	243.807	303.074	3.87974	3.64586	4.27791	2.91502	4.75054	5.00807	8.54541	8.04472	5.82077
ASHGV40028088	0.00209985	0.0417886	15.9917	down	noncoding	long noncoding	Reliable	ENST00000431827	AC053503.6	GENCODE	224	chr2	-	220289792	220290906	GACCACGAGGGATGGCCAGTGAGGAGGGGTCAGAGGCTGTGAGGGGAGGACTGAGGCTGG		natural antisense	NM_001927	DES	desmin	+	220283098	220291461	39.5551	656.575	5.01218	9.01144	48.2086	26.6101	33.7225	26.2006	52.0049	50.5838	262.781	570.967	69.8356	1095.27	900.635	1039.96	5.1446	4.44964	5.18675	4.53254	5.16508	5.59447	8.88419	9.23907	5.91086
ASHGV40034509	0.000944726	0.0362657	15.9152	down	noncoding	long noncoding	Reliable	TCONS_00007179	XLOC_003148	RNA-seq: Cabili et al 2011	574	chr3	-	64875576	64878710	CAGGATAAATAGGTCACTGGGTTTTCATTGCTTATCAATGAAGTTCCCAAAAAGATCTTT		intergenic							9.78981	124.303	2.73594	6.72828	5	33.7389	5	5	5	5	44.7923	133.54	29.8997	331.109	92.4685	114.012	2.32928	4.78079	2.33204	2.32534	2.32315	2.32504	6.23913	7.14824	4.66498
ASHGV40053262	0.000136762	0.0252115	15.7602	down	noncoding	long noncoding	Reliable	uc004bcx.3	BC017988	UCSC_knowngene	1313	chr9	+	109213096	109367076	TTTCAGCAAAGGCCCAAGTTAGGTGACAATTTCAAGTGTTTGTGAAGATATATGAACAAA									11.7229	150.217	3.17943	7.15764	5	27.2766	7.44509	12.8005	9.31094	8.50402	81.6996	175.389	52.4992	358.219	113.586	119.91	2.32928	4.48379	2.92087	3.51043	2.90152	2.93067	7.12275	7.55089	5.49266
ASHGV40037744	0.00381739	0.048918	15.6905	down	noncoding	long noncoding	Reliable	ENST00000609450	RP11-710E1.2	GENCODE	491	chr4	-	88381958	88383432	CAGTGAAAACTCCAAAAAACCATAAAGAATGTATCTAGACCATGGGCTTTAGTCATACTT	101929090								123.001	326.531	3.64669	7.61851	5	708.54	7.1954	5	6.08175	6.18663	49.3009	1219.11	45.2217	189.234	211.234	245.085	2.32928	9.30324	2.88141	2.32534	2.46825	2.57262	6.38865	10.2939	5.27836
ASHGV40058683	7.64698e-05	0.0251352	15.6715	down	noncoding	long noncoding	Reliable	T252766	G058209	RNA-seq: Iyer et al 2015	525	chr3	+	152637017	152637651	TGAGGTGATCGTGATTTCTCAGTTGAGTATGAGGTGATTTCTCAGTTGAGTATGAGGTGA									13.1385	335.13	3.02927	6.99934	5	5	11.0715	47.7592	5	5	53.4826	58.673	433.403	1404.77	29.2184	31.2307	2.32928	2.33341	3.50572	5.35904	2.32315	2.32504	6.50681	5.96887	8.57184
ASHGV40049456	0.000356607	0.0295663	15.6114	down	noncoding	long noncoding	Reliable	ENST00000607665	RP11-531A24.7	GENCODE	437	chr8	-	73955144	73955581	GTGTCAGATCAGAAAGAAAACATAAGGGCAGTACAATTTCATAAAGTCTACTATTGTGCT									9.05011	129.124	2.81549	6.78002	19.9474	5	5	14.3532	5	5	50.2621	126.073	33.3629	365.728	91.4384	107.881	3.90508	2.33341	2.33204	3.67424	2.32315	2.32504	6.4179	7.06497	4.82581
ASHGV40054344	0.00217251	0.0421555	15.5238	down	noncoding	long noncoding	Reliable	T379210	G089742	RNA-seq: Iyer et al 2015	428	chrX	-	117028770	117029260	GGATGCAATTTTGTAATGTGTAGTAAGTGAAGTTCAACAATTAGGTAATGTGTTGGGCAT									14.2576	142.689	3.09477	7.05119	46.0613	17.0526	5	5	7.43193	5	80.3504	129.026	26.8738	204.003	198.515	217.367	5.07396	3.84276	2.33204	2.32534	2.66951	2.32504	7.09905	7.10121	4.50846
ASHGV40013539	0.000282531	0.0274915	15.4969	down	noncoding	long noncoding	Reliable	AF339807	AF339807	NRED	1670	chr13	+	88346895	88348527	CTTCATTTAACCTTGTTGCTTTGAGTACTCCTAAAGCTTGTAATAATTCTTTGGGGAGTA		intergenic							6.15706	95.5054	2.50075	6.45465	5	5	5	5	9.98959	6.9528	77.1436	84.7166	35.497	266.423	44.3742	64.8782	2.32928	2.33341	2.33204	2.32534	2.98226	2.70213	7.04552	6.5019	4.92061
ASHGV40060415	0.00161507	0.0397863	15.1987	down	noncoding	long noncoding	Reliable	uc.359+	uc.359	UCR	324	chr14	+	26914967	26915291	GCTACAGAGTATCGACGATAAATAGTCATTACCAATTAACACAGTTTACTACAGCTTTTC									28.5162	191.957	3.71906	7.64494	19.3741	112.268	5	5	11.6975	17.7576	98.3225	207.909	98.9662	338.216	208.026	200.301	3.86832	6.56193	2.33204	2.32534	3.18325	4.04351	7.39804	7.80467	6.42451
ASHGV40050933	0.00285428	0.0452483	15.1798	down	noncoding	long noncoding	Reliable	T347696	G081934	RNA-seq: Iyer et al 2015	4836	chr8	+	93115697	93120557	GCATACACATCAATATGCAGTAAAAATTTGTTTAATTTGTCTGGGGCATGCTCTCATTCT									34.7506	217.275	3.60624	7.53032	5	160.345	5	5	18.3368	14.8216	120.356	357.218	31.553	445.361	165.832	183.33	2.32928	7.09682	2.33204	2.32534	3.78323	3.77074	7.70488	8.56841	4.73953
ASHGV40005682	0.000251218	0.0274915	15.1205	down	noncoding	long noncoding	Gold	NR_108046	LINC00844	RefSeq	659	chr10	+	60759277	60761377	GCAATGTCCAGTTATATCTCCATGATATTTTCTTTGTGGAAGTTGATTGTTCTTCCTTAC	100507008								15.1386	173.785	3.18544	7.10387	10.174	49.6319	5	5	15.4336	5.59212	85.6934	442.908	55.6042	332.987	56.851	68.666	3.07841	5.34462	2.33204	2.32534	3.56332	2.4689	7.19206	8.88892	5.57664
ASHGV40046273	0.00204542	0.0416161	15.0932	down	noncoding	long noncoding	Reliable	uc003sxp.1	AK057379	UCSC_knowngene	1870	chr7	-	25632970	25702673	ATATGTAATGGTAGATGTAGTGCCATGGAATGATGCAGATTTCATTCAGATATTCTTGGA									51.239	782.34	4.89299	8.80882	11.4901	102.719	22.9143	10.136	100.246	59.9285	113.804	162.395	224.75	293.885	1910.12	1989.08	3.21304	6.42897	4.62939	3.16225	6.07962	5.84469	7.61934	7.43647	7.61708
ASHGV40044269	0.00109627	0.0372003	14.9178	down	noncoding	long noncoding	Reliable	T027945	G006280	RNA-seq: Iyer et al 2015	1905	chr1	+	201915854	201917867	GGGTTGTCATTTTAAGAGTCAGTAGCCAACTTATTGGTCAAACCGTAGGTATATATTTAT									6.2481	99.5894	2.51219	6.41115	5	12.4886	5	5	5	5	30.8149	162.303	15.4156	134.54	123.722	130.741	2.32928	3.43828	2.33204	2.32534	2.32315	2.32504	5.68159	7.43551	3.66898
ASHGV40032785	0.000741708	0.034441	14.7913	down	noncoding	long noncoding	Gold	NR_109931	LOC101928796	RefSeq	1067	chr21	+	47392883	47394867	GTCATGTTCTAAGTTGGGAGGAAAATTCACTGGATAGTGGAGGCAGTAGAAAGAAATAAA	101928796								54.2648	723.306	5.10203	8.98871	13.3077	117.71	16.7492	28.2651	87.387	62.1695	126.254	456.403	101.741	1477.06	1000.93	1177.45	3.39865	6.62945	4.16058	4.63665	5.88653	5.90032	7.7782	8.93207	6.46516
ASHGV40053644	0.000130523	0.0252115	14.7012	down	noncoding	long noncoding	Gold	NR_121577	LINC01573	RefSeq	546	chr9	+	139442293	139444196	ACCAAGTGATTTTTAAAGCCCCATCTGCCTTTCTCCACTTATAAAGAACTTGGGACATTT	101928483								649.766	8826.86	9.05643	12.9343	657.761	688.952	270.762	508.327	969.526	803.269	5281.22	7407.92	1576.58	12598.9	13087.6	13009	9.09258	9.25619	8.24009	8.71938	9.37901	9.65131	13.3086	12.847	10.4414
ASHGV40009725	0.00148873	0.0397863	14.5591	down	noncoding	long noncoding	Reliable	T075538	G017420	RNA-seq: Iyer et al 2015	3858	chr12	-	26097592	26101450	TAGAAACAGCAAACAGTTCTCAGATTATAGGAATTACTCATTTAATGATAGTTTCTTCTT									15.8625	174.845	3.3351	7.19894	17.3871	46.2258	5	6.48084	11.8715	8.2097	67.5138	131.5	43.3497	492.97	148.271	165.465	3.72638	5.23913	2.33204	2.62259	3.2024	2.88804	6.8526	7.12799	5.21597
ASHGV40019366	0.0032097	0.0464568	14.4395	down	noncoding	long noncoding	Gold	NR_024337	SERTAD4-AS1	RefSeq	817	chr1	-	210404803	210407466	TATTCCCTGCTTCTGCGACCACAGCTGGGCACTCGGAAAGTTGCTAGGGCCGAAGAGGCG	574036								27.4337	374.725	4.41007	8.26202	27.6415	50.9603	16.7786	22.3087	32.5269	14.3863	285.955	351.334	30.492	708.809	414.902	456.856	4.35025	5.38258	4.16271	4.30215	4.53453	3.72817	9.01415	8.54693	4.69303
ASHGV40038335	0.000340923	0.0289371	14.0385	down	noncoding	long noncoding	Reliable	T275306	G063997	RNA-seq: Iyer et al 2015	1205	chr4	-	184015706	184016911	TGTGGTCTACATTTTCAGTTATGTGTGTAAGAATTAGTTGTTAGTGTATGAACCGTCTTC									16.3771	140.007	3.33641	7.14772	5	46.7874	5	5	21.445	15.0301	58.015	146.755	61.6925	230.384	160.406	182.79	2.32928	5.2549	2.33204	2.32534	3.98405	3.79284	6.62247	7.29842	5.73199
ASHGV40016524	0.00218638	0.0421555	13.9681	down	noncoding	long noncoding	Gold	NR_022008	PWAR5	RefSeq	3373	chr15	+	25230006	25233379	AATACCTACCCTTTTGGAGGAAGGAAAGGTAATCCTGTTTGTGTTTAATGTTAATTACTG	8123	intergenic							51.1839	406.001	4.7397	8.54376	22.6903	92.7369	11.3636	5	106.413	68.8994	237.953	308.231	85.8402	597.223	590.91	615.851	4.07761	6.27539	3.54862	2.32534	6.16474	6.0465	8.72796	8.35379	6.21223
ASHGV40060123	1.1375e-05	0.0188318	13.8824	down	noncoding	long noncoding	Reliable	uc.226+	uc.226	UCR	205	chr7	+	114209317	114209522	GGAACAGTAGGTTACCTCATTAGTACCATGTGCATTTAATTAAAGAAGAGAAAATTGGAG									11.2738	114.348	3.19091	6.98609	16.7421	5	7.34547	8.20923	15.875	14.471	114.243	90.1733	64.4972	173.682	119.176	124.315	3.67913	2.33341	2.90475	2.88765	3.60487	3.73563	7.62606	6.58669	5.79915
ASHGV40003529	0.000427815	0.030635	13.8367	down	noncoding	pseudogene	Gold	NR_026558	AQP7P3	RefSeq	564	chr9	+	42858151	42893137	AAGCATCTGGGCACAGGCGAACATACATATGATAGTTGAGAAAGACACATATTCTGATCA	441432								27.3706	269.905	4.1662	7.95663	48.2419	48.8711	13.4691	37.0884	5	11.5532	118.863	428.265	108.966	602.311	172.736	188.286	5.14592	5.3206	3.81361	5.01426	2.32315	3.37967	7.68543	8.83881	6.56274
ASHGV40057509	0.000389894	0.0304575	13.6871	down	noncoding	long noncoding	Gold	NR_103745	PTENP1-AS	RefSeq	888	chr9	+	33677265	33688008	CTCCAGTGCAAGGTTGAATAAAAGTAGTGAAAACAGACATTGTTACTTTGCTACCAAAAT	101243555								8.31443	101.517	2.79554	6.57028	5	12.9708	5	5	13.2983	8.61745	52.2707	132.02	19.5006	161.127	105.345	138.837	2.32928	3.48683	2.33204	2.32534	3.35267	2.94709	6.47214	7.134	4.03104
ASHGV40017243	0.0015208	0.0397863	13.4797	down	noncoding	long noncoding	Reliable	ENST00000567484	RP11-429B14.4	GENCODE	1456	chr15	+	90052191	90053647	CAGCATGTGCAAAGGCATGGAGGTTGTCCATAGAATGTAGAGAGAAAATATTAAAACCTA		intergenic							17.7033	245.691	3.843	7.59571	8.15261	11.0287	19.6233	13.3651	29.4752	24.5746	67.5747	171.405	45.2262	191.927	473.056	524.959	2.85696	3.28332	4.40327	3.5711	4.40285	4.54051	6.85433	7.51974	5.27853
ASHGV40007637	0.00278888	0.0447818	13.2565	down	noncoding	long noncoding	Gold	NR_120563	LOC101928847	RefSeq	1959	chr11	-	112830002	112834182	GTTGCTGTATTTAAGTGTCTTTGATTTCAGACTTCTGCTTCTAACATCTAAAATCACCAC	101928847								14.1315	194.224	3.59968	7.32831	9.23908	13.4656	13.3021	14.4497	11.9006	22.4319	93.2671	114.447	25.5646	310.511	328.573	292.983	2.97414	3.53802	3.79454	3.68321	3.20694	4.40125	7.31315	6.92488	4.43511
ASHGV40005308	0.00211741	0.0418486	13.163	down	noncoding	long noncoding	Reliable	ENST00000420825	RP1-251M9.2	GENCODE	537	chr10	+	11002113	11012779	CTTGTAGAAATCCTTGACTCACCTCTTCATTCCAAATTAGCAAAATGAGCAACATGTAAT		intergenic							43.0547	365.366	4.68969	8.4081	85.7383	101.867	10.8134	19.4903	20.7622	19.6571	153.009	335.786	98.2308	451.876	559.883	593.411	6.00169	6.41463	3.47035	4.10948	3.9397	4.20229	8.07299	8.48135	6.41511
ASHGV40042894	0.00023959	0.0274915	13.0973	down	noncoding	long noncoding	Reliable	uc003mth.1	AX747750	UCSC_knowngene	2301	chr6	-	709104	711405	TAGGGTTTTTCACATGATACTGATTCTGCATTTGAAATGCAGAATCATAAGAAATGCTGC		intergenic							18.0485	251.232	3.67986	7.39106	7.59368	37.2285	5	26.6192	16.5755	15.2741	113.299	207.738	36.7394	917.59	88.8847	143.139	2.79672	4.92431	2.33204	4.55218	3.6584	3.81549	7.6152	7.80317	4.9704
ASHGV40057863	0.00274596	0.0447818	13.0336	down	noncoding	long noncoding	Reliable	T078054	G018088	RNA-seq: Iyer et al 2015	1053	chr12	+	49521594	49579699	GGAGGACACAATTTGACCTATTAACCTATTCAGGTTAGTATAGGTTGGACGCTCAATATC									10.8116	121.286	3.00312	6.70729	5.78256	31.8554	6.13559	7.48107	5.65947	7.95531	52.7301	123.735	16.5917	218.792	151.341	164.528	2.56133	4.70013	2.70205	2.78485	2.41813	2.85225	6.4853	7.03805	3.7851
ASHGV40020492	0.00192876	0.0409466	12.8269	down	noncoding	long noncoding	Reliable	ENST00000428642	RP11-496N12.6	GENCODE	397	chr1	-	225634944	225653045	TCTGTAGCATTTTCTTTCTGGCAACAACGGTTGGGGTCATTAAAAGTGTCTTTGAAATGC		intergenic							9.85461	119.606	2.99031	6.67141	5	7.42532	6.62487	5	20.9949	14.0826	77.9216	92.3925	20.0471	322.884	102.652	101.736	2.32928	2.84993	2.78638	2.32534	3.95604	3.69489	7.05698	6.62569	4.07461
ASHGV40057266	0.00126209	0.0377837	12.5693	down	noncoding	long noncoding	Gold	NR_038246	LOC100507557	RefSeq	3529	chr6	+	146056004	146207721	TGTTAACTGATCTCACTTTGAAGAAGTCTTACTGACTAGATGTCATTTATCAGAGTAGAC	100507557	intronic antisense	NM_001018041	EPM2A	laforin isoform b	-	145946439	146056991	22.5957	199.501	3.77589	7.42772	5	49.3915	5	11.7548	41.724	22.7039	143.289	161.803	26.0314	156.018	318.429	391.435	2.32928	5.33756	2.33204	3.37104	4.86662	4.41884	7.9697	7.43013	4.4612
ASHGV40057266	0.00126209	0.0377837	12.5693	down	noncoding	long noncoding	Gold	NR_038246	LOC100507557	RefSeq	3529	chr6	+	146056004	146207721	TGTTAACTGATCTCACTTTGAAGAAGTCTTACTGACTAGATGTCATTTATCAGAGTAGAC	100507557	intronic antisense	NM_005670	EPM2A	laforin isoform a	-	145946439	146056991	22.5957	199.501	3.77589	7.42772	5	49.3915	5	11.7548	41.724	22.7039	143.289	161.803	26.0314	156.018	318.429	391.435	2.32928	5.33756	2.33204	3.37104	4.86662	4.41884	7.9697	7.43013	4.4612
ASHGV40057266	0.00126209	0.0377837	12.5693	down	noncoding	long noncoding	Gold	NR_038246	LOC100507557	RefSeq	3529	chr6	+	146056004	146207721	TGTTAACTGATCTCACTTTGAAGAAGTCTTACTGACTAGATGTCATTTATCAGAGTAGAC	100507557	intronic antisense	NM_032145	FBXO30	F-box only protein 30	-	146119271	146135921	22.5957	199.501	3.77589	7.42772	5	49.3915	5	11.7548	41.724	22.7039	143.289	161.803	26.0314	156.018	318.429	391.435	2.32928	5.33756	2.33204	3.37104	4.86662	4.41884	7.9697	7.43013	4.4612
ASHGV40057266	0.00126209	0.0377837	12.5693	down	noncoding	long noncoding	Gold	NR_038246	LOC100507557	RefSeq	3529	chr6	+	146056004	146207721	TGTTAACTGATCTCACTTTGAAGAAGTCTTACTGACTAGATGTCATTTATCAGAGTAGAC	100507557	natural antisense	NM_001042683	SHPRH	E3 ubiquitin-protein ligase SHPRH isoform a	-	146205944	146285233	22.5957	199.501	3.77589	7.42772	5	49.3915	5	11.7548	41.724	22.7039	143.289	161.803	26.0314	156.018	318.429	391.435	2.32928	5.33756	2.33204	3.37104	4.86662	4.41884	7.9697	7.43013	4.4612
ASHGV40057266	0.00126209	0.0377837	12.5693	down	noncoding	long noncoding	Gold	NR_038246	LOC100507557	RefSeq	3529	chr6	+	146056004	146207721	TGTTAACTGATCTCACTTTGAAGAAGTCTTACTGACTAGATGTCATTTATCAGAGTAGAC	100507557	natural antisense	NM_173082	SHPRH	E3 ubiquitin-protein ligase SHPRH isoform b	-	146205944	146285233	22.5957	199.501	3.77589	7.42772	5	49.3915	5	11.7548	41.724	22.7039	143.289	161.803	26.0314	156.018	318.429	391.435	2.32928	5.33756	2.33204	3.37104	4.86662	4.41884	7.9697	7.43013	4.4612
ASHGV40039727	0.00196501	0.0410375	12.5237	down	noncoding	long noncoding	Reliable	uc003iwb.1	AK001394	UCSC_knowngene	4222	chr4	+	184940455	184944677	GGTGATACTGTGTTCATGTTGTTTATGTAGTGTTGTGTGAAATATCCATTTTGGATTGTG									328.527	2419.65	7.50959	11.1562	38.9973	601.355	117.039	112.088	649.262	452.418	1024.93	3025.85	1181.9	4386.08	2287.51	2611.64	4.82822	9.04862	7.00772	6.58095	8.77845	8.81357	10.8889	11.5638	10.0079
ASHGV40018241	0.000108682	0.0252115	12.3759	down	noncoding	long noncoding	Reliable	T136072	G031832	RNA-seq: Iyer et al 2015	1951	chr16	-	73607214	73609659	CCTCACATTTAGGGGAAAGGGATAAGAAAACAGAAGTCTTAAAGTTTCCCTGGAATTTAT									9.73246	91.8224	2.73343	6.36289	5	33.3947	5	5	5	5	60.9763	230.308	31.4742	141.417	38.8928	47.8657	2.32928	4.7657	2.33204	2.32534	2.32315	2.32504	6.69784	7.94244	4.73662
ASHGV40036455	7.43281e-05	0.0251352	12.3187	down	noncoding	long noncoding	Reliable	T249309	G057333	RNA-seq: Iyer et al 2015	1618	chr3	+	123168519	123170137	AAACTAACCCTTGGGTAATCCAGCCTTTGAGTATTCCACTATTAGCCAAGTTGTAAAAAA									55.7599	459.018	5.11833	8.74111	42.5753	20.1889	18.4707	22.1109	122.263	108.951	319.533	255.249	125.153	512.408	729.156	812.611	4.95877	4.06839	4.31036	4.29269	6.35406	6.72571	9.17546	8.08983	6.75762
ASHGV40055627	0.002515	0.0439403	12.0087	down	noncoding	long noncoding	Reliable	uc001jxr.1	AX748385	UCSC_knowngene	2578	chr10	-	79317423	79320001	GTGCAATCTTTCTATAATTCCATTCTGGGATGTTAGCTTATTTGCTTAGAGAATGGTGTA		intron sense-overlapping	NM_001014797	KCNMA1	calcium-activated potassium channel subunit alpha-1 isoform a	-	78629358	79397577	198.569	1720.74	7.07084	10.6569	71.057	525.526	186.387	88.1026	196	124.344	1047.92	1609.22	722.738	3726.65	1468.25	1749.67	5.71892	8.85073	7.69578	6.23896	7.00888	6.91179	10.9214	10.6691	9.29285
ASHGV40055627	0.002515	0.0439403	12.0087	down	noncoding	long noncoding	Reliable	uc001jxr.1	AX748385	UCSC_knowngene	2578	chr10	-	79317423	79320001	GTGCAATCTTTCTATAATTCCATTCTGGGATGTTAGCTTATTTGCTTAGAGAATGGTGTA		intron sense-overlapping	NM_001161352	KCNMA1	calcium-activated potassium channel subunit alpha-1 isoform c	-	78644634	79397577	198.569	1720.74	7.07084	10.6569	71.057	525.526	186.387	88.1026	196	124.344	1047.92	1609.22	722.738	3726.65	1468.25	1749.67	5.71892	8.85073	7.69578	6.23896	7.00888	6.91179	10.9214	10.6691	9.29285
ASHGV40055627	0.002515	0.0439403	12.0087	down	noncoding	long noncoding	Reliable	uc001jxr.1	AX748385	UCSC_knowngene	2578	chr10	-	79317423	79320001	GTGCAATCTTTCTATAATTCCATTCTGGGATGTTAGCTTATTTGCTTAGAGAATGGTGTA		intron sense-overlapping	NM_001161353	KCNMA1	calcium-activated potassium channel subunit alpha-1 isoform d	-	78644634	79397577	198.569	1720.74	7.07084	10.6569	71.057	525.526	186.387	88.1026	196	124.344	1047.92	1609.22	722.738	3726.65	1468.25	1749.67	5.71892	8.85073	7.69578	6.23896	7.00888	6.91179	10.9214	10.6691	9.29285
ASHGV40055627	0.002515	0.0439403	12.0087	down	noncoding	long noncoding	Reliable	uc001jxr.1	AX748385	UCSC_knowngene	2578	chr10	-	79317423	79320001	GTGCAATCTTTCTATAATTCCATTCTGGGATGTTAGCTTATTTGCTTAGAGAATGGTGTA		intron sense-overlapping	NM_002247	KCNMA1	calcium-activated potassium channel subunit alpha-1 isoform b	-	78644634	79397577	198.569	1720.74	7.07084	10.6569	71.057	525.526	186.387	88.1026	196	124.344	1047.92	1609.22	722.738	3726.65	1468.25	1749.67	5.71892	8.85073	7.69578	6.23896	7.00888	6.91179	10.9214	10.6691	9.29285
ASHGV40057237	0.000278204	0.0274915	11.8577	down	noncoding	long noncoding	Gold	ENST00000435858	RP1-300G12.2	GENCODE	784	chr6	-	82236818	82244630	CAGAGATTTCCAGATTATACTTCCATGAAAGCCTAAATCTTCTCAGGTATTCACAGTTTA		intron sense-overlapping	ENST00000412306	FAM46A	family with sequence similarity 46, member A [Source:HGNC Symbol;Acc:18345]	-	82201155	82461529	28.0655	251.264	4.17109	7.73883	6.90756	42.3528	5	35.5944	47.8096	30.7286	56.2493	137.712	171.422	698.052	208.207	235.94	2.71066	5.11054	2.33204	4.95569	5.05164	4.86597	6.57879	7.19544	7.21936
ASHGV40052910	0.00265874	0.0445604	11.7855	down	noncoding	long noncoding	Reliable	T359681	G084834	RNA-seq: Iyer et al 2015	2726	chr9	+	69146474	69151202	GGTTTTTGACTATGGAAACTCAGAACTCCCTCAAAATGTACAAAACAGATTTACCTGCTA									26.48	245.669	4.23781	7.79675	15.4206	66.5292	19.5615	16.3046	29.1303	11.934	116.433	279.352	46.1817	461.817	279.574	290.654	3.57756	5.78172	4.39792	3.85193	4.38719	3.43055	7.65502	8.21725	5.3095
ASHGV40034418	0.00198468	0.041168	11.6907	down	noncoding	long noncoding	Reliable	TCONS_00001055	XLOC_000313	RNA-seq: Cabili et al 2011	333	chr1	+	96979645	96986919	CCAGCCCGGGAAATCTGGATTTTCTTTTTAAAGAAAGATGTCTAGAGAGAAAAATAGAAA		intergenic							10.3743	94.3928	3.1227	6.67	5	5	15.8612	16.1584	10.3807	9.84551	97.5011	127.72	37.8249	135.994	78.9342	88.3834	2.32928	2.33341	4.07662	3.83862	3.03015	3.12814	7.38542	7.08448	5.01585
ASHGV40056157	0.00156912	0.0397863	11.667	down	noncoding	long noncoding	Reliable	ENST00000552334	PWAR6	GENCODE	4618	chr15	+	25277019	25281637	CTTTACTCACTCTTTCTCATTGAGAGCTATGGCTATAAAGGGTAGTGATACTTTTACTTA	100506965	intergenic							11.8156	109.454	3.07416	6.61852	5	23.1678	5	5	22.9042	9.82133	70.6611	87.3661	15.8016	135.814	169.059	178.02	2.32928	4.25986	2.33204	2.32534	4.07375	3.12469	6.92336	6.54146	3.70995
ASHGV40016397	0.000407109	0.0305889	11.6033	down	noncoding	long noncoding	Reliable	T122804	G028973	RNA-seq: Iyer et al 2015	3492	chr15	-	96624114	96628681	CTTCTCTGTTCTACTAATATAGCTATGGTCAATTTTTCTATCATGGAGAAGAATCTGTGG									9.60635	86.229	2.72835	6.26481	5	32.6381	5	5	5	5	26.7193	111.75	54.0272	229.999	41.4287	53.4503	2.32928	4.73523	2.33204	2.32534	2.32315	2.32504	5.46172	6.89048	5.5339
ASHGV40052260	0.00144253	0.0394719	11.4913	down	noncoding	long noncoding	Reliable	T365891	G086513	RNA-seq: Iyer et al 2015	4570	chr9	-	124095621	124100191	TTGCCAAATCTTCCTGGATTAAATAAATGACCACTAAGACACTTCCGCACAACCTTCTCT									21.1054	179.97	3.52295	7.04542	7.12478	71.9963	5	5	22.4914	15.0201	27.7387	330.329	26.5392	354.296	159.18	181.739	2.73766	5.89993	2.33204	2.32534	4.05115	3.79158	5.52451	8.46018	4.48832
ASHGV40041816	0.00302693	0.0458253	11.3848	down	noncoding	long noncoding	Reliable	GSE61474_TCONS_00012212	GSE61474_XLOC_002330	RNA-seq: Clark et al 2015	603	chr1	+	171583949	171595862	GGCATTCTTGAGGTTTGTCTTAGAAGACTCTTGAAGATCTTTGTTCTTTCCTATTTTTCT									20.9026	112	3.12141	6.63045	5	94.3397	5	5	11.0757	5	36.0367	178.093	22.0716	181.401	114.934	139.465	2.32928	6.30315	2.33204	2.32534	3.11364	2.32504	5.91885	7.57451	4.22541
ASHGV40038334	0.00158681	0.0397863	11.2733	down	noncoding	long noncoding	Reliable	ENST00000610012	RP11-335L23.5	GENCODE	634	chr4	-	184015575	184016209	GACAAGATGAACTGGTTTTCAATATTTTAATATCCCTTGTTTCTTCAAGGAGATCAGGGA									9.55205	79.7481	2.75576	6.2506	5	31.2601	5	5	5	6.05223	26.6439	76.7889	26.3078	121.699	111.108	115.942	2.32928	4.67652	2.33204	2.32534	2.32315	2.54826	5.45863	6.36322	4.47618
ASHGV40016400	0.0010329	0.0363539	11.243	down	noncoding	long noncoding	Gold	NR_102744	NR2F2-AS1	RefSeq	520	chr15	-	96833672	96870590	GTCGAATGGAAATCTGAACATTCACAGATTTCTTTTCCTAGATATAGAAACGCAAAAGCT	644192								19.4271	130.778	3.55137	7.04232	5	47.7564	5.3811	5	33.1135	20.3116	71.3192	123.967	43.7213	208.073	155.614	181.972	2.32928	5.28627	2.55593	2.32534	4.559	4.25239	6.9408	7.04098	5.23022
ASHGV40027744	0.001996	0.041168	11.154	down	noncoding	long noncoding	Gold	NR_038435	HOXD-AS2	RefSeq	692	chr2	-	176999568	177001826	GACACAAGAAGCTTGGATGTGAAATAGCACTTCCTTCTGTGTTACAGAATAAAACAATAT	100506783	natural antisense	ENST00000432796	HOXD3	homeobox D3 [Source:HGNC Symbol;Acc:5137]	+	177001684	177034143	556.542	5218.55	8.7881	12.2676	506.398	940.152	657.317	177.257	640.2	417.927	2629.64	5778.93	1771.42	7752.72	5862.35	7516.22	8.7096	9.72065	9.60536	7.24657	8.75675	8.68968	12.2855	12.5202	10.5987
ASHGV40016307	0.000215069	0.0274915	11.1381	down	noncoding	long noncoding	Reliable	uc002bmd.3	AK094929	UCSC_knowngene	2606	chr15	-	88402981	88405587	CCTGTATCCTCCTGACATAGTTTATGTAGGGTCTCTTCTCAAATAAAGTATAAAACAACA									74.254	713.271	5.59826	9.07569	45.6233	225.339	30.3378	38.3344	59.9544	45.9347	418.531	2091.27	266.046	1070.2	208.136	225.45	5.05758	7.61028	5.04245	5.06133	5.36381	5.45414	9.56825	11.0527	7.87694
ASHGV40056595	0.00127434	0.0379374	11.1111	down	noncoding	long noncoding	Gold	NR_036522	ZNF667-AS1	RefSeq	1428	chr19	+	56989492	57006805	ATTCCCTCCTAATCAAGTGTACAACGTTGGACACTGTGCAGGATGATGCCACTTCATCTT	100128252								38.1636	360.101	4.63409	8.10802	35.0559	88.7663	7.5276	42.2337	37.2102	18.1879	193.106	224.666	36.0999	928.682	371.607	406.444	4.66971	6.21184	2.93471	5.19454	4.71053	4.0832	8.42295	7.90529	4.94415
ASHGV40013933	0.00190998	0.0409466	10.9532	down	noncoding	long noncoding	Reliable	T102643	G024164	RNA-seq: Iyer et al 2015	1000	chr14	-	33307441	33311705	AAGTTTTACCCACTAGAGCATTATTTCATTCCTATAGAAAATGCCTCGGCTGGGCGCGGT									13.3302	118.261	3.31665	6.76993	13.1593	30.7473	5.39268	8.0469	12.3997	10.2355	90.1636	69.35	27.0649	95.5872	207.546	219.856	3.38212	4.65434	2.55831	2.86541	3.25806	3.18169	7.26155	6.21885	4.51857
ASHGV40060351	0.000792408	0.0352326	10.851	down	noncoding	long noncoding	Reliable	uc.33+	uc.33	UCR	312	chr1	+	97271736	97272048	CCCCAAAGTCTGTTTACCCTCTTCGGTATGTTATTGTTAGCACTATACTTTTATTATTGA									23.2446	204.533	4.04032	7.48008	47.6245	23.4215	8.64262	9.87682	31.5631	18.3392	155.541	145.69	30.5766	152.422	341.245	401.723	5.12775	4.27759	3.12013	3.12792	4.49436	4.09415	8.09588	7.28689	4.69761
ASHGV40037934	0.000530162	0.0320682	10.8473	down	noncoding	long noncoding	Reliable	AL049990	AL049990	NRED	1719	chr4	-	121952575	121954272	GTCTTTCTTGTAAATACCTGCCAAGATTAATACCCAATCAAATGCCATGACTTGGAAATA		intergenic							227.87	2004.73	7.28606	10.7253	403.122	44.2117	125.075	164.933	371.71	258.166	597.415	834.98	1194.66	1598.9	3905.49	3896.94	8.36136	5.17272	7.10957	7.1445	7.93892	7.98927	10.0788	9.76409	10.0238
ASHGV40010685	0.000824786	0.0353118	10.806	down	noncoding	long noncoding	Reliable	TCONS_00020953	XLOC_010219	RNA-seq: Cabili et al 2011	1295	chr12	-	120718114	120720608	CCTGGGATCTTTTCTGTGGCTACATAATTTTCCGTTGTAGAACTGTATGTGATTTAATTA		intergenic							15.8228	114.143	3.3441	6.77786	5	43.784	5	11.767	20.9512	8.43461	37.647	81.9424	52.6804	216.107	136.002	160.48	2.32928	5.15705	2.33204	3.37204	3.95279	2.92141	5.98232	6.45199	5.49684
ASHGV40046114	0.00158141	0.0397863	10.6866	down	noncoding	long noncoding	Reliable	uc003snm.1	BC045805	UCSC_knowngene	1575	chr7	-	4936898	4938473	TCCTGCTGGTATTGGACCCTTTCTGTGTTTGTGAAATTGCTATTTTGTATTAACACAGTA		intergenic							11.6426	142.574	3.26145	6.67918	13.8047	13.441	5.77652	15.3912	14.3787	7.06341	108.363	102.045	14.4299	462.884	78.2773	89.4433	3.44691	3.5342	2.63488	3.77045	3.46157	2.72067	7.54132	6.76574	3.56218
ASHGV40037941	0.00172963	0.0400457	10.6741	down	noncoding	long noncoding	Reliable	T270601	G062729	RNA-seq: Iyer et al 2015	1425	chr4	-	122564388	122570772	TAAAGAGAACAAAGCAAGAGTTTCAATGGAGTCACGATTGTTGTCATATGAAGACAAGTG									7.28088	73.64	2.64199	6.05803	5	16.4979	5	7.18739	5	5	32.8468	78.4887	13.2474	137.235	89.0095	91.0127	2.32928	3.80226	2.33204	2.74017	2.32315	2.32504	5.7766	6.3914	3.42505
ASHGV40009811	0.00041299	0.0305889	10.6714	down	noncoding	long noncoding	Reliable	ENST00000561632	RP11-438D14.2	GENCODE	1022	chr12	-	33557809	33558831	CTGGTTCTACTTAGAAAAAAGTAGGAGTTCCTTGTGGAAACTTTAGTTTCTCATTGCTAA		intron sense-overlapping	NM_198992	SYT10	synaptotagmin-10	-	33528347	33592754	5	56.3424	2.32804	5.74372	5	5	5	5	5	5	39.232	47.1131	18.3549	146.778	36.6747	49.902	2.32928	2.33341	2.33204	2.32534	2.32315	2.32504	6.04315	5.64819	3.93958
ASHGV40016534	0.00166234	0.0397863	10.6118	down	noncoding	long noncoding	Reliable	ENST00000605703	RP11-145P16.3	GENCODE	360	chr15	+	25376124	25376484	CAAGGTGTGCAGATTTTGTTCAGATAGATAGTGTCTAGATTTTCTAGATTGTCAGTGAAT									24.6363	161.139	3.86112	7.26872	12.2073	45.0595	5	5	47.4188	33.1322	94.5727	126.062	45.2997	329.915	171.278	199.709	3.28886	5.20122	2.33204	2.32534	5.04121	4.97806	7.33705	7.06473	5.28117
ASHGV40050793	0.000283503	0.0274915	10.522	down	noncoding	long noncoding	Reliable	T345658	G081343	RNA-seq: Iyer et al 2015	3221	chr8	+	71316109	71319637	GGGGCGTCAGTTAAAACATTTGTTTGTCAATTTGATTATTGAACGACTGTGATGAAATGT									11.4201	105.112	3.17679	6.57214	10.9524	19.6629	5	15.0502	10.9343	6.92057	28.9716	102.192	35.26	233.02	104.066	127.161	3.16281	4.03263	2.33204	3.73932	3.09804	2.69592	5.59386	6.76758	4.91191
ASHGV40004288	0.00227402	0.0425006	10.3494	down	noncoding	long noncoding	Gold	NR_109864	BRCAT54	RefSeq	1330	chr5	-	44744429	44808895	CAGGAAAATGAGTCTATATGTCAGAATACACATTTCCCACCTTGCCCAACAGTAGAAAAA	100506674								78.4402	715.091	5.94631	9.31779	77.0723	153.926	45.7658	65.6633	70.3854	57.829	643.554	674.085	100.693	1162.74	806.305	903.171	5.83893	7.03181	5.61426	5.81266	5.5877	5.79249	10.1884	9.47099	6.45067
ASHGV40015460	0.00209243	0.0417886	10.3133	down	noncoding	long noncoding	Gold	NR_037870	CADM3-AS1	RefSeq	3294	chr1	-	159165774	159172212	TCCTTGGTGGGCCCTAAGAGATGTCTTAACAGAAAGCTGAGAAGGGAAATGAGTGGTTTA	100131825	natural antisense	NM_001127173	CADM3	cell adhesion molecule 3 isoform 2 precursor	+	159141413	159172932	48.3467	150.693	3.82637	7.1928	5	231.251	5	5	24.61	19.2188	72.0406	384.366	95.268	157.981	91.9171	102.586	2.32928	7.64341	2.33204	2.32534	4.15968	4.16846	6.95411	8.68028	6.36849
ASHGV40015460	0.00209243	0.0417886	10.3133	down	noncoding	long noncoding	Gold	NR_037870	CADM3-AS1	RefSeq	3294	chr1	-	159165774	159172212	TCCTTGGTGGGCCCTAAGAGATGTCTTAACAGAAAGCTGAGAAGGGAAATGAGTGGTTTA	100131825	natural antisense	NM_021189	CADM3	cell adhesion molecule 3 isoform 1 precursor	+	159141376	159172932	48.3467	150.693	3.82637	7.1928	5	231.251	5	5	24.61	19.2188	72.0406	384.366	95.268	157.981	91.9171	102.586	2.32928	7.64341	2.33204	2.32534	4.15968	4.16846	6.95411	8.68028	6.36849
ASHGV40049295	0.000345858	0.0289648	10.2578	down	noncoding	long noncoding	Reliable	ENST00000521558	RP11-1081M5.1	GENCODE	594	chr8	-	54307770	54308506	GAGAAATGCTCACTCTTACTTCAAGCTGCTGCATTTTGATGTTATGAAACCATAAATAAC		intergenic							9.79114	82.0029	2.95034	6.309	5	5	6.97054	5	19.3372	17.4391	60.7239	30.6734	32.2654	115.327	100.021	153.006	2.32928	2.33341	2.84597	2.32534	3.85313	4.01493	6.69051	5.0079	4.77076
ASHGV40054129	0.000308532	0.0282234	10.1334	down	noncoding	long noncoding	Reliable	TCONS_00017068	XLOC_008182	RNA-seq: Cabili et al 2011	4113	chrX	-	70994969	71004228	TAATGGACTTTTCTTAAAAATGGACAGTATCCCTAAGAATACCCCGTACATTTCCATTGC		intergenic							592.72	5312.57	8.90441	12.2454	633.314	890.933	248.173	381.457	780.015	622.43	3915.31	4615.57	1141.44	6577.63	7745.79	7879.7	9.03188	9.63891	8.11066	8.32141	9.05287	9.27071	12.8721	12.1746	9.95974
ASHGV40034190	0.00294859	0.0456522	10.058	down	noncoding	long noncoding	Reliable	uc001dqe.1	AX746627	UCSC_knowngene	2095	chr1	+	94317792	94319887	GGGAGGGAGCATTCCTTTTTACTGTATACCTGTATGTAATGTTTCAGGTTTTTTCTTAAT		intergenic							24.5196	180.094	4.10594	7.43622	36.3886	38.7217	12.2036	34.348	19.7525	5.7035	96.532	99.5511	65.0391	342.649	226.362	250.434	4.72538	4.97921	3.65925	4.90749	3.87856	2.48576	7.36963	6.72904	5.81202
ASHGV40060373	0.00078354	0.0352326	9.90436	down	noncoding	long noncoding	Reliable	uc.34+	uc.34	UCR	208	chr1	+	97280171	97280379	GGCACAATTAAAAATTAATTTTCTAACAAAGTTGGGAGGTTTGATGGTTGTTTAATTTCA									47.7667	363.333	5.15118	8.45924	32.4458	39.8479	22.7399	30.2618	99.5359	61.769	340.015	316.611	89.8518	705.485	334.052	393.986	4.56984	5.02626	4.6169	4.73687	6.06675	5.89047	9.26725	8.39224	6.28183
ASHGV40037954	0.00273083	0.0447818	9.89689	down	noncoding	pseudogene	Gold	NR_024041	CETN4P	RefSeq	629	chr4	-	123651343	123653613	TTGGCTTCACATCCAAATGAATTTGGCAAACAAAACTTATATTTTCCTTTTGTGCAACCC	729338								25.461	189.161	4.28898	7.59596	12.4654	49.7108	34.0267	14.616	24.3591	17.5876	103.415	198.041	69.77	219.087	243.538	301.112	3.31454	5.3468	5.20021	3.6979	4.14679	4.02766	7.47597	7.73412	5.90972
ASHGV40060125	8.27084e-06	0.0188318	9.8738	down	noncoding	long noncoding	Reliable	uc.227+	uc.227	UCR	231	chr7	+	114295315	114295546	GCTAATTGCGTTTGATGGTGGGCAATTAATACAGAATCTTAGATGAGCGATTTAAAATGA									5.67538	47.8067	2.44555	5.74916	5	5	5.08972	5	8.96256	5	36.8248	48.4919	42.6575	84.9149	38.7386	35.2126	2.32928	2.33341	2.49493	2.32534	2.86532	2.32504	5.95112	5.68726	5.192
ASHGV40025186	0.00135876	0.0389809	9.86171	down	noncoding	long noncoding	Reliable	ENST00000588634	CTC-510F12.2	GENCODE	569	chr19	+	11314303	11326844	TCTCACTGAGCTCTCAAATGTAACTGCCAGTTCCCCAAAATGTGAGGAACTGAGAAACAG									44.2174	392.364	5.17498	8.47682	51.1602	55.5609	24.2098	53.2993	43.7348	37.3392	322.929	254.283	66.5309	626.457	524.163	559.821	5.23022	5.51059	4.71544	5.5126	4.9296	5.15146	9.19385	8.08469	5.84323
ASHGV40043972	0.00255303	0.0440006	9.80492	down	noncoding	long noncoding	Reliable	ENST00000605586	RP1-142L7.8	GENCODE	594	chr6	-	112555365	112555959	GTTCCTCTTATTATCTTGCTTAGCTCATTTTGGGTAAAATGCATCAAACGGCAGAATGAA									410.158	3733.09	8.24744	11.5409	174.54	675.374	274.93	166.078	723.519	446.509	1197.17	2235.72	823.524	7102.4	5154.63	5885.09	7.10758	9.2274	8.25971	7.15534	8.94258	8.79203	11.0998	11.1505	9.47539
ASHGV40001116	0.00111751	0.0372003	9.80332	down	noncoding	long noncoding	Gold	ENST00000451839	CHL1-AS2	GENCODE	508	chr3	-	237440	238542	AAACTTTGGTCGTGCTTTTCAACATCTCCGGTCAAAAGAGGTCGCCAATCTGCTTTTCTC	642891	natural antisense	NM_001253387	CHL1	neural cell adhesion molecule L1-like protein isoform 2 precursor	+	238278	451097	17.7965	195.621	3.71953	7.0128	5	12.5054	8.93176	18.585	32.4583	29.2982	48.3673	117.792	35.833	729.457	114.55	127.724	2.32928	3.44051	3.174	4.04151	4.53093	4.80092	6.355	6.96509	4.93338
ASHGV40001116	0.00111751	0.0372003	9.80332	down	noncoding	long noncoding	Gold	ENST00000451839	CHL1-AS2	GENCODE	508	chr3	-	237440	238542	AAACTTTGGTCGTGCTTTTCAACATCTCCGGTCAAAAGAGGTCGCCAATCTGCTTTTCTC	642891	natural antisense	NM_006614	CHL1	neural cell adhesion molecule L1-like protein isoform 1 precursor	+	238278	451097	17.7965	195.621	3.71953	7.0128	5	12.5054	8.93176	18.585	32.4583	29.2982	48.3673	117.792	35.833	729.457	114.55	127.724	2.32928	3.44051	3.174	4.04151	4.53093	4.80092	6.355	6.96509	4.93338
ASHGV40023030	0.0029409	0.0456522	9.73662	down	noncoding	long noncoding	Reliable	T157395	G036272	RNA-seq: Iyer et al 2015	645	chr18	+	316895	319421	ATCTGCAAGGATATTTCTAGACATTCCAAGTGATTGGTTCCTCTGAGGAAATGAAACATT									49.5304	248.392	4.16328	7.4467	7.8429	217.94	5	12.314	34.2882	19.7974	63.0459	579.897	110.345	593.782	63.0521	80.2271	2.82298	7.55954	2.33204	3.44707	4.60346	4.21458	6.74723	9.25644	6.57998
ASHGV40024851	0.00130853	0.0385737	9.68366	down	noncoding	long noncoding	Reliable	ENST00000587920	AC005498.3	GENCODE	385	chr19	-	57047526	57049744	TACCTACCTACATGGGAAGCTGTTACTTGAGAAGGCAATAAAATCTATCTTCTTTATTGA									27.0879	177.041	4.09744	7.37299	5.88328	68.5924	8.14378	42.7645	16.4947	20.649	89.8981	224.7	35.4135	264.235	207.174	240.827	2.57688	5.8274	3.03708	5.21128	3.65351	4.27847	7.25744	7.90568	4.91756
ASHGV40031576	0.00380055	0.0488846	9.58775	down	noncoding	long noncoding	Gold	NR_104170	LOC149684	RefSeq	427	chr20	+	36888576	36917348	ACTGAAGATGGAAAACTGTTTTCCAAAGTTGACTTGCCTAACATGATGTAACTATCATGC	149684								74.9552	550.601	5.50624	8.76743	5.79686	79.6446	38.6139	53.8828	154.382	117.411	146.597	934.941	109.087	1217.85	463.751	431.377	2.56311	6.04919	5.37849	5.5278	6.68457	6.83426	8.00504	9.91293	6.56451
ASHGV40010260	8.98134e-05	0.0251352	9.58206	down	noncoding	long noncoding	Gold	ENST00000550334	TRHDE-AS1	GENCODE	403	chr12	-	72649460	72665771	GGCCATTTTTGATCCCAGAACAGTTTCTCATAGATTAGAAATATTGGAGTCTACACAAAA	283392	bidirectional	NM_013381	TRHDE	thyrotropin-releasing hormone-degrading ectoenzyme	+	72666528	73059422	10.5432	94.8301	2.93738	6.19772	5	31.3258	6.51792	10.4155	5	5	43.2362	307.673	29.9826	118.301	31.4242	38.3642	2.32928	4.6802	2.76676	3.19985	2.32315	2.32504	6.19112	8.35177	4.67031
ASHGV40033680	0.00138287	0.039357	9.43798	down	noncoding	long noncoding	Gold	ENST00000424761	RP4-633O19__A.1	GENCODE	510	chr22	+	36784670	36792562	TCCAGACAGGAAAAACTGGGTGCGTAGCCCAGAGGGGAGAAGACAGTCTGTGCACAAGCT		bidirectional	NM_002473	MYH9	myosin-9	-	36677322	36784063	14.2359	101.752	3.55737	6.79585	11.275	24.4778	17.5797	11.0328	9.8342	11.2162	73.4292	83.1034	55.3904	122.867	123.659	152.061	3.19326	4.33831	4.236	3.28148	2.96391	3.3313	6.98113	6.47275	5.57151
ASHGV40060121	0.000414966	0.0305889	9.39904	down	noncoding	long noncoding	Reliable	uc.225+	uc.225	UCR	201	chr7	+	114072854	114073055	CATGGTTTCATGGAATTTACAGTTCACTCCTGCAGTAACTCGATTTCACTGTTTGGTCTC									5	46.2293	2.32804	5.56056	5	5	5	5	5	5	38.8332	24.9731	19.7871	93.9488	44.7985	55.0351	2.32928	2.33341	2.33204	2.32534	2.32315	2.32504	6.02428	4.69018	4.05396
ASHGV40039599	9.77049e-05	0.0251352	8.9968	down	noncoding	long noncoding	Reliable	T274033	G063665	RNA-seq: Iyer et al 2015	524	chr4	+	166421568	166422092	TGTTAACATGCTCCAATTTTATCTGATGGCATAGGGGACATAGAATTGAGCACTGTTGGC									6.69501	45.3784	2.55428	5.7237	5	15.1701	5	5	5	5	41.6605	45.5773	42.5256	63.4276	38.4998	40.5795	2.32928	3.69085	2.33204	2.32534	2.32315	2.32504	6.1331	5.59993	5.18878
ASHGV40044001	0.00125743	0.037773	8.96689	down	noncoding	long noncoding	Reliable	T310279	G072706	RNA-seq: Iyer et al 2015	2785	chr6	-	117063174	117065959	CACATGCACAGGAAAAATAATAACTGTCATCTGACCCATAAATCTGCATTTGTGTTTTAG									24.3269	118.774	3.58464	6.74925	5.65057	92.2739	5	5.44186	20.0512	17.544	22.3879	152.501	50.5325	118.49	180.867	187.867	2.54102	6.26716	2.33204	2.44743	3.89684	4.02337	5.19031	7.35142	5.44027
ASHGV40050402	0.000448053	0.030635	8.9236	down	noncoding	long noncoding	Reliable	ENST00000607735	CTD-2168K21.2	GENCODE	490	chr8	+	24814134	24814624	TTACGGTGATGGTGCGGCTAGGGAATTTTAGATACAAATAAATAGGCTAGGTTATGTGTA									11.765	80.32	3.0599	6.21752	29.0474	16.3308	5	10.2118	5	5	49.7916	79.0368	32.3379	223.379	41.726	55.6488	4.4172	3.78996	2.33204	3.17197	2.32315	2.32504	6.40332	6.40175	4.77437
ASHGV40046922	0.000282642	0.0274915	8.90715	down	noncoding	long noncoding	Reliable	ENST00000607968	CTB-152G17.6	GENCODE	2646	chr7	-	104743284	104745930	ATGGTTTAGCAGCATGCCTACAAACTGTACTGAATTAGGTAAGAACAAAGACAGAATAAA									88.1737	666.406	6.11905	9.27402	121.492	97.8308	38.769	58.2421	123.125	89.5828	433.343	610.214	151.61	1215.18	769.576	818.511	6.5336	6.35631	5.3842	5.63883	6.36338	6.43799	9.61832	9.32854	7.0414
ASHGV40038336	0.00171689	0.0400384	8.89513	down	noncoding	long noncoding	Gold	NR_024008	WWC2-AS2	RefSeq	2179	chr4	-	184018173	184020352	GCACCAAACCAAACCATTCTTATTTAAACCTTGCTTCCTAGCTTATTTATTTCCCAAACA	152641	bidirectional	NM_024949	WWC2	protein WWC2	+	184020462	184241929	191.367	1228.45	6.90001	10.053	68.9866	556.044	54.7107	144.577	193.326	130.555	396.675	969.765	380.816	1261.67	2131.9	2229.85	5.67349	8.92917	5.8801	6.94786	6.98832	6.98113	9.48651	9.96121	8.37626
ASHGV40004254	0.0031544	0.0462888	8.86242	down	noncoding	long noncoding	Gold	NR_105060	MIR143HG	RefSeq	949	chr5	+	148786407	148812399	TGTAGCTCAGGAAGAGAGAAGTTGTTCTGCAGCCATCAGCCTGGAAGTGCCTGGCTGGTG	728264								14.1201	122.749	3.46028	6.60798	18.531	16.9068	5	13.4231	19.5887	11.2708	84.2267	79.1669	9.42797	169.591	175.403	218.68	3.81474	3.83195	2.33204	3.57663	3.86802	3.33833	7.16855	6.40316	2.90077
ASHGV40035743	0.000427198	0.030635	8.78353	down	noncoding	long noncoding	Gold	ENST00000450746	AC116035.1	GENCODE	436	chr3	+	30566236	30568677	GATAACTAAACCCTGGGAAGCTTAAGGAACAAAGTGTAACAAAACAACATGGATTGTTTT	101928015	intergenic							30.8146	175.289	3.89216	7.02696	5	115.528	6.7653	9.2234	28.5964	19.7748	13.5648	422.593	74.7017	235.435	152.836	152.606	2.32928	6.60236	2.81177	3.03885	4.35791	4.21281	4.38966	8.81619	6.01235
ASHGV40018741	0.000188719	0.0274419	8.67087	down	noncoding	long noncoding	Reliable	ENST00000577048	AF001548.6	GENCODE	550	chr16	+	15835007	15835648	TGTGACACCTTACCAGCATCTGCTGGGCCATCTTCTTCCTTTCAGCCTGTAGCTGCTGGC		natural antisense	NM_001040113	MYH11	myosin-11 isoform SM2B	-	15796991	15950887	38.2745	281.613	4.85384	7.97002	43.2564	31.24	11.4925	47.6798	53.5267	42.4518	192.165	286.002	39.912	539.987	294.85	336.763	4.98171	4.67547	3.56285	5.35642	5.20855	5.33803	8.41583	8.24071	5.09642
ASHGV40018741	0.000188719	0.0274419	8.67087	down	noncoding	long noncoding	Reliable	ENST00000577048	AF001548.6	GENCODE	550	chr16	+	15835007	15835648	TGTGACACCTTACCAGCATCTGCTGGGCCATCTTCTTCCTTTCAGCCTGTAGCTGCTGGC		natural antisense	NM_001040114	MYH11	myosin-11 isoform SM1B	-	15796991	15950887	38.2745	281.613	4.85384	7.97002	43.2564	31.24	11.4925	47.6798	53.5267	42.4518	192.165	286.002	39.912	539.987	294.85	336.763	4.98171	4.67547	3.56285	5.35642	5.20855	5.33803	8.41583	8.24071	5.09642
ASHGV40018741	0.000188719	0.0274419	8.67087	down	noncoding	long noncoding	Reliable	ENST00000577048	AF001548.6	GENCODE	550	chr16	+	15835007	15835648	TGTGACACCTTACCAGCATCTGCTGGGCCATCTTCTTCCTTTCAGCCTGTAGCTGCTGGC		natural antisense	NM_002474	MYH11	myosin-11 isoform SM1A	-	15796991	15950887	38.2745	281.613	4.85384	7.97002	43.2564	31.24	11.4925	47.6798	53.5267	42.4518	192.165	286.002	39.912	539.987	294.85	336.763	4.98171	4.67547	3.56285	5.35642	5.20855	5.33803	8.41583	8.24071	5.09642
ASHGV40018741	0.000188719	0.0274419	8.67087	down	noncoding	long noncoding	Reliable	ENST00000577048	AF001548.6	GENCODE	550	chr16	+	15835007	15835648	TGTGACACCTTACCAGCATCTGCTGGGCCATCTTCTTCCTTTCAGCCTGTAGCTGCTGGC		natural antisense	NM_022844	MYH11	myosin-11 isoform SM2A	-	15796991	15950887	38.2745	281.613	4.85384	7.97002	43.2564	31.24	11.4925	47.6798	53.5267	42.4518	192.165	286.002	39.912	539.987	294.85	336.763	4.98171	4.67547	3.56285	5.35642	5.20855	5.33803	8.41583	8.24071	5.09642
ASHGV40060622	0.00398122	0.0497135	8.64763	down	noncoding	long noncoding	Reliable	uc.452-	uc.452	UCR	204	chr19	-	31827946	31828150	GCAGGTGAATAGCATTAGAAACACGCTATTGTCAGACGGAATAATTAATCAAAGAGAGAA									497.656	3240.51	8.40707	11.5194	206.132	1426.08	244.17	286.083	451.449	372.019	2102.22	2333.1	940.753	6247.26	3475.88	4343.88	7.35467	10.34	8.08337	7.91823	8.2273	8.51887	11.9569	11.2028	9.67416
ASHGV40027289	0.00150229	0.0397863	8.6415	down	noncoding	long noncoding	Reliable	T197220	G045463	RNA-seq: Iyer et al 2015	1787	chr2	-	114297600	114299387	ACAACCCTGGAAAGGCGAGCTAAGAATGGTTATCTCCTGCCAGCGCTGAAATCGGAGGCC									7.04876	55.3372	2.63522	5.7465	9.78237	12.256	5	5	5.25421	5	26.5702	76.782	13.6754	68.6628	64.7746	81.558	3.03617	3.4153	2.33204	2.32534	2.37743	2.32504	5.45456	6.36301	3.47456
ASHGV40058595	0.00143171	0.0394719	8.62015	down	noncoding	long noncoding	Reliable	T223247	G051507	RNA-seq: Iyer et al 2015	2264	chr21	-	14561403	14578006	AACTATTTGAGCAAAGAAACCTGTTTTATGGTGAAAGAGGTGTGTTAATGGACACAAGAC									15.3149	98.2414	3.46297	6.57068	5.56921	39.2203	8.3613	9.06325	17.9704	11.7051	25.3781	56.3122	76.1182	146.585	143.254	141.801	2.52829	5.00069	3.07481	3.01324	3.76118	3.39961	5.38942	5.90678	6.0383
ASHGV40022149	0.00323606	0.0464568	8.60317	down	noncoding	long noncoding	Reliable	ENST00000417120	AKT3-IT1	GENCODE	517	chr1	-	243956506	243957702	GTTTTCTAGAGCCTGCAGCATGTGTGGGTCAGTTGAAAATGTATAAAAATTTTGAGTTAC	100874263	intron sense-overlapping	NM_001206729	AKT3	RAC-gamma serine/threonine-protein kinase isoform 2	-	243663020	244006886	44.6342	213.706	4.53108	7.63595	7.89548	131.192	12.9015	9.85802	68.7011	37.2572	73.5563	260.371	65.1329	414.668	222.377	246.133	2.82764	6.78787	3.7459	3.12578	5.55168	5.1476	6.98289	8.11748	5.8137
ASHGV40022149	0.00323606	0.0464568	8.60317	down	noncoding	long noncoding	Reliable	ENST00000417120	AKT3-IT1	GENCODE	517	chr1	-	243956506	243957702	GTTTTCTAGAGCCTGCAGCATGTGTGGGTCAGTTGAAAATGTATAAAAATTTTGAGTTAC	100874263	intron sense-overlapping	NM_005465	AKT3	RAC-gamma serine/threonine-protein kinase isoform 1	-	243663020	244006584	44.6342	213.706	4.53108	7.63595	7.89548	131.192	12.9015	9.85802	68.7011	37.2572	73.5563	260.371	65.1329	414.668	222.377	246.133	2.82764	6.78787	3.7459	3.12578	5.55168	5.1476	6.98289	8.11748	5.8137
ASHGV40022149	0.00323606	0.0464568	8.60317	down	noncoding	long noncoding	Reliable	ENST00000417120	AKT3-IT1	GENCODE	517	chr1	-	243956506	243957702	GTTTTCTAGAGCCTGCAGCATGTGTGGGTCAGTTGAAAATGTATAAAAATTTTGAGTTAC	100874263	intron sense-overlapping	NM_181690	AKT3	RAC-gamma serine/threonine-protein kinase isoform 2	-	243651534	244006584	44.6342	213.706	4.53108	7.63595	7.89548	131.192	12.9015	9.85802	68.7011	37.2572	73.5563	260.371	65.1329	414.668	222.377	246.133	2.82764	6.78787	3.7459	3.12578	5.55168	5.1476	6.98289	8.11748	5.8137
ASHGV40040536	0.000774699	0.0352326	8.59771	down	noncoding	long noncoding	Reliable	ENST00000562820	CTD-2373J6.1	GENCODE	896	chr5	-	89684284	89685180	CTCTTTCAAAGAGGGAGAAGCAAGATTTGGATTCTAAGAATTTTCCTTGTGAAAGAAAAC		intergenic							47.0204	279.158	5.05964	8.1636	110.698	56.6393	17.2677	31.9172	39.7283	25.8719	132.295	242.847	146.945	460.573	325.153	367.131	6.38584	5.54089	4.20551	4.80954	4.79851	4.61758	7.84635	8.02232	6.99638
ASHGV40047882	0.000115586	0.0252115	8.47437	down	noncoding	long noncoding	Gold	NR_038994	VSTM2A-OT1	RefSeq	3061	chr7	+	54624662	54639419	GAATGTTTGGAGACATTAGAAAGGATTCAGTACATGACATCACGTGAAAAAACATAGGAT	285878	intron sense-overlapping	NM_182546	VSTM2A	V-set and transmembrane domain-containing protein 2A precursor	+	54610018	54636948	8.18917	69.9575	2.79096	5.87406	5	5	18.9506	5	9.45689	5.72748	37.9091	29.2462	201.237	100.53	28.0104	22.812	2.32928	2.33341	4.34883	2.32534	2.91848	2.49041	5.99061	4.93646	7.45288
ASHGV40037060	0.00118491	0.0375543	8.35319	down	noncoding	long noncoding	Reliable	ENST00000610042	CTD-2002J20.1	GENCODE	594	chr3	+	196201671	196202265	CCTAAAAGAAAAGTTTACCAAAGTTTCAATGCTTTCAAAGACAGATGGTATGTACCCAAC									20.9057	174.17	3.97018	7.0325	5	30.683	10.9713	21.568	31.8175	25.3945	59.6106	120.428	60.4925	620.189	81.0299	103.271	2.32928	4.65094	3.49085	4.25784	4.50344	4.58872	6.66144	6.99872	5.70144
ASHGV40041980	0.00217877	0.0421555	8.26565	down	noncoding	long noncoding	Reliable	T285009	G066488	RNA-seq: Iyer et al 2015	1084	chr5	+	80690053	80691636	GGGTAAAAAGTGGTGACTAAAGTGGTGATATTGAATTATGTGTATGGTTGTATACTTGGT									7.91817	60.1463	2.70576	5.75289	5	18.8567	5	5	5	8.65234	16.3021	29.3493	55.1382	160.4	41.9654	57.7223	2.32928	3.97438	2.33204	2.32534	2.32315	2.95037	4.69054	4.94157	5.56453
ASHGV40005159	0.00112621	0.0372003	8.24803	down	noncoding	long noncoding	Reliable	ENST00000605518	RP11-122K13.14	GENCODE	674	chr10	-	135137575	135138249	TGGGATATATGGGGGCAGGGAGTCTCTGCATGGCCGATGTTTGAATTAAAATACAGCTTT									10.8384	80.2454	3.13596	6.18001	21.3051	7.62159	6.53855	9.37601	11.679	8.5101	53.4048	65.2887	18.3776	212.427	61.5142	70.4598	3.99825	2.8745	2.7707	3.05941	3.18122	2.93167	6.50406	6.13056	3.94141
ASHGV40029829	0.000674418	0.034441	8.22807	down	noncoding	long noncoding	Reliable	ENST00000565104	RP11-65L3.1	GENCODE	2058	chr2	+	179265560	179267618	TGTGCCTCTTCAATGAATGTTGTATATGAGAATGTTACATTTGTAACAGCACAGGAAACT		intergenic							10.3087	73.0063	3.13629	6.17684	6.15554	16.2263	11.0282	15.1163	7.85187	5.47395	38.201	51.3836	39.7165	180.781	60.8988	67.0566	2.61231	3.78197	3.49934	3.74563	2.7274	2.45109	6.00169	5.77234	5.08986
ASHGV40008984	0.00245929	0.0435684	8.16295	down	noncoding	long noncoding	Reliable	AY010115	AY010115	RNAdb	4240	chr11	+	89926781	89931015	GACAGAATGACAATGTATGTGACACAAAGGTGTTTACCACAGCATTTTTTATCACAGTAA		intergenic							59.9071	296.108	5.24431	8.2734	64.1312	156.16	14.5886	19.8466	60.7466	43.9697	180.957	236.002	270.433	623.865	234.996	230.395	5.56811	7.05357	3.94086	4.13493	5.38018	5.38824	8.32703	7.97998	7.90324
ASHGV40022396	0.00250412	0.0439206	8.09138	down	noncoding	long noncoding	Reliable	ENST00000580242	RP11-720L2.3	GENCODE	492	chr18	-	316739	317366	TAATCACACATTACAAGATGCCTCCTATACGTCTCTATATTTAGCTACTTACATACCAGG		intergenic							93.6383	482.963	5.46594	8.48232	32.9187	383.267	32.6661	35.1641	53.11	24.7042	139.559	1039.81	99.46	1106.3	243.359	269.295	4.58583	8.38394	5.14168	4.9388	5.19586	4.54952	7.92475	10.0683	6.43126
ASHGV40053050	0.00266224	0.0445604	8.06605	down	noncoding	long noncoding	Reliable	T361470	G085369	RNA-seq: Iyer et al 2015	2294	chr9	+	88509237	88511846	CGTCTTGTTCTCTTTGTGAGACAGAGATTCATGTGAATTTGAGTTAATGTTATCTATGCT									11.272	65.7143	2.94426	5.95612	7.38462	34.2065	5	5	11.0407	5	24.6316	57.8106	26.1176	159.973	58.9372	66.8153	2.77055	4.80323	2.33204	2.32534	3.10937	2.32504	5.34662	5.94742	4.46586
ASHGV40059117	0.00131422	0.038594	8.0046	down	noncoding	long noncoding	Reliable	T359248	G084762	RNA-seq: Iyer et al 2015	402	chr9	+	66584348	66605152	CCTTCTCGATGTATGATGGACTGTTCTGCTCAAATAATGTAATTTTCAACGAGAATACAT									25.446	112.971	3.89926	6.90008	5	78.578	5.68214	18.8739	25.5057	19.0361	80.2105	178.315	84.3797	191.316	57.2508	86.3549	2.32928	6.02525	2.61679	4.06343	4.20804	4.15275	7.09516	7.5762	6.18589
ASHGV40010118	0.00256064	0.0440006	8.00281	down	noncoding	long noncoding	Gold	NR_038269	LOC100506844	RefSeq	711	chr12	-	58325231	58329947	GGATTTTTGTCATTGACAGCTCAAAATATTCTAATATAGAAGTATACATCATTAAATCAA	100506844	intergenic							38.5166	200.748	4.65032	7.65082	7.13583	86.8705	19.5903	17.3509	58.4644	41.6879	105.78	221.049	69.9225	352.981	207.818	246.94	2.73901	6.17863	4.40038	3.94293	5.32837	5.31258	7.50915	7.88577	5.91269
ASHGV40010531	0.0029091	0.0455083	7.99002	down	noncoding	long noncoding	Reliable	uc001tma.3	AK055712	UCSC_knowngene	1469	chr12	-	107347806	107349275	TGTAGCCACTCCTGGGAGATTTTGCATTTTTACGGTTATTAAAAGCCATAACTCAAAGCA									86.4413	565.173	6.03951	9.03771	53.4526	163.043	52.1293	47.0408	116.981	86.0012	412.953	565	103.814	808.701	652.436	848.137	5.29767	7.12128	5.81247	5.33602	6.29453	6.37508	9.54766	9.2271	6.4933
ASHGV40003562	0.00106304	0.0370324	7.98716	down	noncoding	long noncoding	Gold	NR_026906	CRHR1-IT1	RefSeq	942	chr17	+	43716340	43723595	GGACGAACCGCTGGAGTTGAAGATTATTCTCTCTTCTAAAGAAAATAGAAGAATATTAGG	147081	intron sense-overlapping	NM_001256299	CRHR1	corticotropin-releasing factor receptor 1 isoform 5	+	43697709	43913194	13.1716	100.048	3.40347	6.40116	12.8494	7.71817	5.68304	19.9418	20.352	12.4852	80.7259	35.6189	15.9816	202.951	119.261	145.746	3.35066	2.88625	2.61698	4.14294	3.91622	3.5078	7.10656	5.22757	3.72857
ASHGV40037985	0.00199857	0.041168	7.87821	down	noncoding	long noncoding	Reliable	ENST00000565254	RP11-50D9.3	GENCODE	3843	chr4	-	128761352	128765195	TAGGAACTAAACTGCCAAAAGTTATTTTCCATAATGACTAGAGTCAGTCATCACATACAC		intergenic							13.0185	79.5644	3.37869	6.35656	27.8543	8.77331	11.9226	9.19415	7.88155	12.4852	48.3829	58.6003	33.3565	85.2684	116.167	135.611	4.35991	3.0227	3.61675	3.03326	2.7316	3.50793	6.35567	5.96641	4.82546
ASHGV40005112	0.000661269	0.0343736	7.84663	down	noncoding	long noncoding	Reliable	T050947	G011932	RNA-seq: Iyer et al 2015	3555	chr10	-	131832633	131836733	CCTTAACTCCTACTGGACCTAAACCTCTTGCAAATAAAAACTACAAACTCTAGACAAAAA									50.999	313.71	5.33773	8.3098	28.7352	51.8925	38.1599	36.3408	77.5293	73.3366	200.93	237.118	124.241	540.67	375.351	403.951	4.40366	5.41026	5.36397	4.98447	5.71965	6.14438	8.48658	7.9872	6.74807
ASHGV40005340	0.00221348	0.0421555	7.825	down	noncoding	long noncoding	Reliable	T037480	G008508	RNA-seq: Iyer et al 2015	2520	chr10	+	14053283	14060165	CATGAGATAGCACAGTTCTGTCTGTGAGAACAAGGGTGGTAAGAAATGACATTAAGGCAG									29.9487	164.971	4.39245	7.36054	5	39.5655	15.6409	30.8486	57.4937	31.1436	102.318	78.6645	105.708	371.826	177.228	154.08	2.32928	5.01377	4.05325	4.76436	5.30807	4.88599	7.46083	6.39489	6.52151
ASHGV40040197	0.000554656	0.0322713	7.77265	down	noncoding	long noncoding	Reliable	ENST00000508945	RP11-53O19.1	GENCODE	295	chr5	-	44746098	44808861	GAAGAAACAAGAACTTTGACATGCTTGGTGTTCTTGCCCAAGCTTTGAAGAAGTTTACAA	100506674	bidirectional	NM_016640	MRPS30	28S ribosomal protein S30, mitochondrial	+	44809026	44815618	6.82247	49.7133	2.6312	5.5896	5	9.20657	5	9.23909	7.48915	5	26.9744	41.4478	15.6194	112.942	47.752	53.5442	2.32928	3.08145	2.33204	3.04131	2.67806	2.32504	5.47897	5.45442	3.69128
ASHGV40003933	0.00193017	0.0409466	7.76517	down	noncoding	long noncoding	Gold	NR_039994	TMEM161B-AS1	RefSeq	697	chr5	+	87564832	87732491	AGAAGCTGATGTGACGTGGCAATATCAACCAGGAATACCCATCTCGAGTTCTGGATATGT	100505894								52.3552	363.091	5.34966	8.30668	43.5571	95.58	24.2818	45.3747	61.9423	43.3953	168.38	357.155	56.0399	481.455	584.612	530.907	4.99119	6.31993	4.71938	5.29036	5.40736	5.36978	8.21615	8.56755	5.58799
ASHGV40056351	0.00173156	0.0400457	7.68342	down	noncoding	long noncoding	Reliable	ENST00000564549	RP11-209D14.2	GENCODE	1184	chr17	-	19911363	19912547	CGGGTGACAGCTGATTTCCTCATATTGAAGTAATGAGTCCTAGTTATAATAAATTCCTAA		bidirectional	NM_001243439	SPECC1	cytospin-B isoform 1	+	19912648	20218072	22.7082	100.739	3.5719	6.51365	7.53816	88.3502	8.0952	6.85074	15.0773	10.3379	31.2273	199.988	28.5088	158.323	84.8252	101.56	2.78948	6.20413	3.02925	2.68306	3.53051	3.19496	5.70098	7.74753	4.59676
ASHGV40029842	0.000127217	0.0252115	7.66466	down	noncoding	long noncoding	Reliable	ENST00000605021	RP11-171I2.3	GENCODE	463	chr2	+	179509443	179509906	CTGTGGTTTGAAGATACATAGGTCTGTATAGGGAAAGTGCATATCTAAGATTATATCTAG									31.1752	183.933	4.57342	7.51164	40.6564	48.6458	12.4735	38.9202	26.9166	19.4387	100.71	170.397	73.0526	394.098	188.819	176.523	4.88779	5.3128	3.69618	5.08161	4.27722	4.18492	7.43756	7.51206	5.97994
ASHGV40021061	0.00248909	0.0438805	7.62863	down	noncoding	long noncoding	Reliable	ENST00000570501	RP11-1260E13.1	GENCODE	411	chr17	+	171182	172244	GAAGAACTACAATATGGTGGGGGTGGCAGATGCCAATCAATGACACAGATACCTATTTAA		natural antisense	NM_001190411	RPH3AL	rab effector Noc2 isoform 1	-	62179	202633	20.6341	197.713	4.06008	6.99151	15.4948	24.4365	10.5923	17.6943	29.3508	26.2358	42.8257	157.236	30.9125	725.988	109.788	119.53	3.58209	4.33619	3.43775	3.96948	4.3973	4.63767	6.17591	7.39367	4.71177
ASHGV40021061	0.00248909	0.0438805	7.62863	down	noncoding	long noncoding	Reliable	ENST00000570501	RP11-1260E13.1	GENCODE	411	chr17	+	171182	172244	GAAGAACTACAATATGGTGGGGGTGGCAGATGCCAATCAATGACACAGATACCTATTTAA		natural antisense	NM_001190412	RPH3AL	rab effector Noc2 isoform 2	-	62179	202633	20.6341	197.713	4.06008	6.99151	15.4948	24.4365	10.5923	17.6943	29.3508	26.2358	42.8257	157.236	30.9125	725.988	109.788	119.53	3.58209	4.33619	3.43775	3.96948	4.3973	4.63767	6.17591	7.39367	4.71177
ASHGV40021061	0.00248909	0.0438805	7.62863	down	noncoding	long noncoding	Reliable	ENST00000570501	RP11-1260E13.1	GENCODE	411	chr17	+	171182	172244	GAAGAACTACAATATGGTGGGGGTGGCAGATGCCAATCAATGACACAGATACCTATTTAA		natural antisense	NM_001190413	RPH3AL	rab effector Noc2 isoform 2	-	62179	202633	20.6341	197.713	4.06008	6.99151	15.4948	24.4365	10.5923	17.6943	29.3508	26.2358	42.8257	157.236	30.9125	725.988	109.788	119.53	3.58209	4.33619	3.43775	3.96948	4.3973	4.63767	6.17591	7.39367	4.71177
ASHGV40021061	0.00248909	0.0438805	7.62863	down	noncoding	long noncoding	Reliable	ENST00000570501	RP11-1260E13.1	GENCODE	411	chr17	+	171182	172244	GAAGAACTACAATATGGTGGGGGTGGCAGATGCCAATCAATGACACAGATACCTATTTAA		natural antisense	NM_006987	RPH3AL	rab effector Noc2 isoform 1	-	62179	202633	20.6341	197.713	4.06008	6.99151	15.4948	24.4365	10.5923	17.6943	29.3508	26.2358	42.8257	157.236	30.9125	725.988	109.788	119.53	3.58209	4.33619	3.43775	3.96948	4.3973	4.63767	6.17591	7.39367	4.71177
ASHGV40044040	0.000465567	0.030635	7.62072	down	noncoding	long noncoding	Reliable	uc003pyw.1	BC022047	UCSC_knowngene	2435	chr6	-	122757933	122760368	GGGGGAAATTTTTAATTACTGAAACTATTTAGGAGCTGTGGGATTACATGTCTATCTTCA		intergenic							1132.67	7049.49	9.69046	12.6204	566.965	1582.01	264.235	896.226	2086.17	1400.41	4950.22	7424.82	1637.07	14738.7	6092.34	7453.77	8.86177	10.5189	8.20184	9.56624	10.5246	10.4694	13.2187	12.8563	10.5017
ASHGV40007568	0.00121039	0.0375543	7.5738	down	noncoding	long noncoding	Reliable	T066811	G015459	RNA-seq: Iyer et al 2015	1478	chr11	-	105837966	105845945	GTTATGCTTGCTTATTTTTCTCCAGAAAACATCTTTAATGCACGCTAAAATGGGACTTCA									14.7348	98.9781	3.47271	6.39373	5	32.726	7.64818	16.4935	13.6576	12.8836	44.4444	57.906	46.4719	323.018	58.5142	63.5141	2.32928	4.73737	2.95421	3.86883	3.39011	3.55646	6.22775	5.95065	5.3192
ASHGV40013513	9.12033e-06	0.0188318	7.56397	down	noncoding	long noncoding	Reliable	GSE61474_TCONS_00087800	GSE61474_XLOC_016641	RNA-seq: Clark et al 2015	1163	chr13	+	81483386	81618706	GCTTCTTCAGTCCATCTGGGGGTGTTTCCTTATTTCTATAAGATGCTGCTTTTCAAAAAA									29.5711	152.063	4.43889	7.35804	21.6398	29.7432	10.8778	18.9967	60.4741	35.6949	79.4108	203.919	92.9385	214.297	168.743	153.07	4.01877	4.60492	3.47794	4.07561	5.37464	5.08147	7.08197	7.77346	6.33383
ASHGV40037735	0.00182703	0.0408299	7.47839	down	noncoding	long noncoding	Reliable	ENST00000564854	RP13-514E23.1	GENCODE	1579	chr4	-	86933448	86935027	CTGGTAAAAGAAACTTGTAGTGTGGTCTGATTGTGCCAGGGAATAAATAAGAAATAAGGA		intergenic							72.3304	338.858	5.51604	8.41877	25.8343	200.999	21.5068	41.6527	81.5826	62.4067	225.673	355.81	180.87	749.777	241.23	279.788	4.25322	7.43532	4.53717	5.17626	5.79011	5.90418	8.64947	8.56314	7.30113
ASHGV40060620	0.00357713	0.0475725	7.43792	down	noncoding	long noncoding	Reliable	uc.451-	uc.451	UCR	225	chr19	-	31806619	31806844	GCAGAGAATAATTGGATATGGTTGAAGCCTTGCGTGATGGATTATAAATCATTCAAGATT									11.1477	64.2142	3.11897	6.01387	5	25.6172	9.78055	6.26057	12.3213	7.90655	39.3326	54.4473	21.7407	130.307	70.6389	68.8193	2.32928	4.39948	3.30909	2.57994	3.25073	2.8453	6.04628	5.85921	4.1999
ASHGV40036694	0.00215952	0.0421555	7.42958	down	noncoding	long noncoding	Reliable	ENST00000460407	RP11-38P22.2	GENCODE	2050	chr3	+	152557178	152559228	TCATAATTGTGGTCACTAGAACTGTACTTACCATGGACAGTTAAAACTGAAAAAGACTCA		intergenic							1339.52	7698.77	9.88565	12.7789	671.085	682.444	3188.83	2252.72	740.234	501.821	3932.84	4480.22	7516.96	18611	5522.88	6128.72	9.12281	9.24	12.0568	10.9522	8.97317	8.96896	12.8803	12.1326	12.6478
ASHGV40052717	0.00146059	0.039704	7.4181	down	noncoding	long noncoding	Reliable	T356679	G084149	RNA-seq: Iyer et al 2015	2487	chr9	+	25678757	25681244	CACTTTGCATTTAGGAAACTCTAAGACCAAAGATTATTTCCTGACTAAGGTTACGAAGTT									27.1436	163.165	4.42928	7.32033	41.328	36.4993	25.213	27.9978	19.2663	12.557	55.5124	73.1771	282.354	259.448	152.054	156.448	4.91345	4.89345	4.77971	4.62381	3.84901	3.51624	6.56041	6.29517	7.96521
ASHGV40037056	0.00126234	0.0377837	7.41437	down	noncoding	long noncoding	Reliable	T258354	G059494	RNA-seq: Iyer et al 2015	19170	chr3	+	196142300	196161583	AGAGGCCAGTAATGAGCTCTGCAGGTTTATCAGGTTTATTTCCAAAATCTTATAATTCAG									37.1118	220.385	4.68698	7.57731	10.6308	89.2461	27.0184	43.7742	34.0805	17.921	93.088	188.349	127.882	668.212	105	139.782	3.12992	6.21758	4.87457	5.24496	4.59558	4.05928	7.30989	7.66048	6.78445
ASHGV40013897	0.00382821	0.0489641	7.39399	down	noncoding	long noncoding	Reliable	T102234	G024038	RNA-seq: Iyer et al 2015	917	chr14	-	28324768	28332362	CCAAATGTTTGTAGGCCTATAGCTCTGATGATATACAATGAAATATCTTTCTCATGAGTG									31.0332	122.214	4.03643	6.92279	56.1957	40.0048	9.33806	70.6604	5	5	48.0778	209.518	91.9076	227.916	74.9174	80.9463	5.37284	5.03041	3.24107	5.9261	2.32315	2.32504	6.34523	7.81432	6.31858
ASHGV40048949	0.0035376	0.0475017	7.38008	down	noncoding	long noncoding	Reliable	T339587	G079654	RNA-seq: Iyer et al 2015	758	chr8	-	16883964	16884722	CGATACCCTGATTTTTCAGGGAAGCGCTGTTTGTATAAATATAAAATAAATGAGAAGCGT									11.7416	66.2651	3.18054	6.06418	5	27.1128	12.8255	5	9.66114	10.85	29.2896	56.8091	32.3772	139.407	63.2971	76.411	2.32928	4.47503	3.73649	2.32534	2.94232	3.27479	5.61221	5.92262	4.77703
ASHGV40037099	0.000780142	0.0352326	7.37045	down	noncoding	long noncoding	Reliable	ENST00000610212	RP11-1263C18.1	GENCODE	533	chr4	-	567668	568201	GGAAACTGGTTGTGTGGTTTCGACTGCAAAGCAGATCTTATTTTTGATTAATACATATGA									5	39.2172	2.32804	5.2098	5	5	5	5	5	5	32.785	32.4191	15.1593	108.061	20.9933	25.8852	2.32928	2.33341	2.33204	2.32534	2.32315	2.32504	5.77429	5.09309	3.64138
ASHGV40044596	0.00275815	0.0447818	7.36368	down	noncoding	long noncoding	Gold	NR_046213	LINC00260	RefSeq	1277	chr1	+	203699704	203700979	AAGGATGGTAGAGTTGATTGAGGCCCTAGATCAGGACCATTGTCAGAAAATGAATGGCAT	84719	intron sense-overlapping	NM_001001396	ATP2B4	plasma membrane calcium-transporting ATPase 4 isoform 4a	+	203595914	203713209	302.978	1938.84	7.80715	10.6876	252.194	558.607	121.513	121.325	456.452	307.777	1096.48	1264.24	382.105	3667.41	2304.75	2918.04	7.65857	8.93399	7.06273	6.70047	8.24593	8.24125	10.9806	10.3469	8.38062
ASHGV40044596	0.00275815	0.0447818	7.36368	down	noncoding	long noncoding	Gold	NR_046213	LINC00260	RefSeq	1277	chr1	+	203699704	203700979	AAGGATGGTAGAGTTGATTGAGGCCCTAGATCAGGACCATTGTCAGAAAATGAATGGCAT	84719	intron sense-overlapping	NM_001684	ATP2B4	plasma membrane calcium-transporting ATPase 4 isoform 4b	+	203595914	203713209	302.978	1938.84	7.80715	10.6876	252.194	558.607	121.513	121.325	456.452	307.777	1096.48	1264.24	382.105	3667.41	2304.75	2918.04	7.65857	8.93399	7.06273	6.70047	8.24593	8.24125	10.9806	10.3469	8.38062
ASHGV40036688	0.00141189	0.0394719	7.33538	down	noncoding	long noncoding	Reliable	T252691	G058185	RNA-seq: Iyer et al 2015	1485	chr3	+	151982561	151984046	CGAGTTATAGATTGACCATTGCTTTGTGAGTTTTCTTAGCCATTCTGTTTTTCTGTATCT									55.0424	288.715	5.32007	8.19495	19.832	59.4794	25.3182	51.0011	109.891	64.7327	233.142	321.271	88.7102	476.95	264.876	347.34	3.89753	5.61844	4.78543	5.45209	6.20985	5.95711	8.69609	8.41273	6.26192
ASHGV40060681	0.000449823	0.030635	7.33495	down	noncoding	long noncoding	Reliable	uc.479+	uc.479	UCR	302	chrX	+	122613750	122614052	TCTTAGACAAGCTGAAAAACAAATGGTGGTACGATAAGGGGGAATGTGGAGCCAAGGACT									14.2006	71.0198	3.33485	6.20963	5	38.308	7.81518	9.47057	13.9965	10.6131	43.3557	121.019	28.5881	103.237	61.6114	68.3074	2.32928	4.96506	2.98088	3.07283	3.4237	3.23733	6.19508	7.00613	4.60053
ASHGV40038009	0.000913929	0.035845	7.31311	down	noncoding	long noncoding	Reliable	GSE61474_TCONS_00258904	GSE61474_XLOC_048193	RNA-seq: Clark et al 2015	1150	chr4	-	132778168	132897318	TTTTAAATCTCTTCAGTACATTAAAATGTCTGGTGGTAGGAAAATACTGGACTCATATAT									83.7079	504.567	6.01253	8.88302	62.3468	151.473	36.4127	84.7002	103.458	63.8561	277.007	502.917	115.939	620.633	721.393	789.511	5.52803	7.01139	5.29715	6.17829	6.12206	5.93828	8.96843	9.06703	6.64874
ASHGV40036709	0.00135047	0.0389809	7.30972	down	noncoding	long noncoding	Reliable	T252882	G058235	RNA-seq: Iyer et al 2015	2315	chr3	+	153977808	153980123	ATAGGTAGGTTTAGAATAAATGAAGGGAAAAACATGTCAAGCAAATACCAATCCAAAAAA									342	1753.23	7.75033	10.6201	288.784	1056.63	95.35	161.103	263.126	187.002	785.159	2065.22	580.207	3674.03	1674.37	1740.42	7.84957	9.88904	6.70411	7.11025	7.43522	7.5138	10.4914	11.035	8.98175
ASHGV40053260	0.000103075	0.0251352	7.3023	down	noncoding	long noncoding	Reliable	uc004bcw.3	BC039487	UCSC_knowngene	1007	chr9	+	108870331	109173664	AGTCATTGGTAACTTTTGGAGTATGCTAAAAAACAACTTTTCATTTTTCTGAAAACAGGT		intergenic							5.46316	37.3023	2.42306	5.29141	5	6.72915	5	5	6.04979	5	24.3803	46.5569	23.3122	76.4004	18.0908	35.0732	2.32928	2.76298	2.33204	2.32534	2.46368	2.32504	5.33102	5.63064	4.29949
ASHGV40009424	0.00260941	0.0443313	7.2709	down	noncoding	long noncoding	Reliable	T071257	G016471	RNA-seq: Iyer et al 2015	1384	chr12	-	568624	571467	ATAGCTTCGTTTTCCAGTTGAGATTTGAAGACCTTTCTTCCCAGCCTGAACCACATCTCC									71.2234	471.895	5.83105	8.69318	92.0956	87.6608	34.2499	47.504	85.9837	79.8461	346.301	421.313	58.6686	736.226	612.633	656.23	6.10386	6.19202	5.20954	5.3518	5.8657	6.26336	9.29457	8.81123	5.65687
ASHGV40003771	0.00316042	0.046336	7.20607	down	noncoding	pseudogene	Gold	NR_036438	SVILP1	RefSeq	1683	chr10	+	30981202	31005942	TGCTGACTGGTATCTTCCAACTCCAGCTTCTCAGAAGTCACCCTGGCGGGTTTAGCCAGT	645954								29.3873	166.592	4.31773	7.16695	56.6229	49.3793	6.71563	15.5149	26.5807	21.5103	88.3607	116.254	23.9268	207.08	265.741	298.189	5.38494	5.33713	2.80255	3.78148	4.26092	4.33939	7.23457	6.94688	4.33766
ASHGV40023111	0.000178426	0.0271437	7.17958	down	noncoding	long noncoding	Reliable	ENST00000609424	RP11-674N23.4	GENCODE	650	chr18	+	8801653	8802303	ACATCATTCTGGAATTCTCCTGCCTCTGTCAAGGAGCCTGAATAAACGTGGATGCTATCA									28.6441	167.918	4.47509	7.31899	37.8474	15.6066	13.8959	27.0287	45.8207	31.6653	150.199	79.5005	51.9768	370.725	175.878	179.228	4.78506	3.72638	3.86165	4.57495	4.99235	4.91012	8.04537	6.40971	5.47719
ASHGV40035253	0.00250933	0.0439206	7.07452	down	noncoding	long noncoding	Reliable	T254806	G058711	RNA-seq: Iyer et al 2015	7676	chr3	-	173625643	173633319	AGTTGTCCTGTTTTCTCTTTGAGCTCTACAGTAGATTGAAAGGTAAAAGAGATAAAGCAA									24.0471	150.526	4.31365	7.13628	17.4258	28.278	18.6841	18.4582	35.8809	25.5557	132.904	181.014	48.6635	368.667	79.8762	92.0318	3.72996	4.53358	4.32951	4.03129	4.65919	4.59834	7.85299	7.59986	5.3872
ASHGV40024165	0.000925251	0.0361	7.068	down	noncoding	long noncoding	Reliable	uc002nrq.3	BC015383	UCSC_knowngene	914	chr19	-	24132381	24135238	TTCAGCTGTAATTGTCTGAATACTTATTTCTTGGTGTTCACTGCAGAGCAAGCTGCAGCA		intergenic							15.5544	72.7533	3.38903	6.21033	5	12.087	5	8.39214	34.7156	28.1316	40.0493	162.609	34.5348	74.217	56.3633	68.7461	2.32928	3.39816	2.33204	2.91365	4.61898	4.74208	6.07359	7.43812	4.87735
ASHGV40006137	0.00121165	0.0375543	7.04281	down	noncoding	long noncoding	Reliable	ENST00000610034	RP11-724N1.1	GENCODE	820	chr10	+	104674341	104675161	CAGCATCAGAAATGGAAGGGCTGGAAACTAGACTCAGGACATTGTTTAAAATAATCAGAA									13.0218	70.623	3.38789	6.20405	5	17.2369	10.6834	6.73886	18.1278	20.3439	39.8349	48.5866	45.5148	150.328	65.6296	73.8441	2.32928	3.85758	3.44993	2.66582	3.76979	4.25496	6.06427	5.69107	5.28777
ASHGV40058830	0.000597368	0.0332842	6.99893	down	noncoding	long noncoding	Reliable	T285012	G066491	RNA-seq: Iyer et al 2015	964	chr5	+	80697976	80701993	GTTATGTGAACAAATTTGTGCAAGTCTTAGAAGCCTAGATACACTTACTATGCACCATAT									7.44723	41.314	2.66874	5.47588	10.0094	14.674	5	5	5	5	29.8351	36.0378	24.2608	85.5614	36.4653	35.7234	3.06072	3.64616	2.33204	2.32534	2.32315	2.32504	5.6397	5.24304	4.35825
ASHGV40035737	0.00122834	0.0376386	6.93266	down	noncoding	long noncoding	Gold	NR_038840	LINC00693	RefSeq	1666	chr3	+	28616768	28799828	AGATTTATGTTTTGCAATTGTGCCTGCCTTGCAATAAAACACCTTCAGTTGACTCAGCAA	645206	intergenic							70.0322	332.375	5.54685	8.34025	33.4387	168.421	23.2928	104.271	52.6689	38.101	197.74	494.154	85.891	484.595	335.176	396.694	4.60826	7.16659	4.65697	6.48516	5.18437	5.17973	8.4586	9.04687	6.21304
ASHGV40002145	0.00399202	0.0497135	6.88263	down	noncoding	long noncoding	Reliable	ENST00000557067	CTD-2298J14.2	GENCODE	530	chr14	-	42057063	42074059	CCAGACTGAGCAAAGAAACATATATTGGGGAAAGGATACTGTATTCAGTAAATTGTGCTG		intergenic							11.1721	47.2418	2.78903	5.57198	5	42.0328	5	5	5	5	27.6673	62.5256	13.8777	82.4924	48.5072	48.3807	2.32928	5.0993	2.33204	2.32534	2.32315	2.32504	5.52085	6.06293	3.49828
ASHGV40043212	0.00228112	0.0425006	6.87435	down	noncoding	long noncoding	Gold	NR_026973	HLA-F-AS1	RefSeq	698	chr6	-	29694377	29716826	AAGCTGGCTAGTTCCAAATATATGTATATCTTTTCACCATTAAAAGAATCTTAATCTCTC	285830	natural antisense	NM_001098479	HLA-F	HLA class I histocompatibility antigen, alpha chain F isoform 1 precursor	+	29691116	29695073	377.686	2518.62	8.24904	11.0303	243.099	562.185	252.835	222.27	578.18	407.546	1192.53	1363.86	1110.76	7266.55	1952.21	2225.83	7.6085	8.94145	8.13849	7.5534	8.59652	8.65587	11.0959	10.4458	9.91335
ASHGV40023698	0.00170435	0.0400189	6.81604	down	noncoding	long noncoding	Gold	NR_047521	LINC01128	RefSeq	6623	chr1	+	762970	794826	GCTCTCTATTAAGTTGAGAAAATGGGAACTTCAGGTGATCATGTGAGATATTCAAGTTAA	643837								552.456	3430.8	8.85314	11.6221	309.788	376.017	635.032	733.846	748.692	511.362	2105.65	2193.89	1360.71	7510.42	3436.69	3977.43	7.95434	8.35846	9.55152	9.26971	8.9888	8.99602	11.9589	11.1211	10.2257
ASHGV40016260	0.00101183	0.0363539	6.78919	down	noncoding	long noncoding	Reliable	T120973	G028582	RNA-seq: Iyer et al 2015	2818	chr15	-	83763975	83776131	CCAACATTTCAAATGGCATGAGGATTTACATTTATTAATATTCCCTGGCTCCAGTCATAT									51.0041	207.934	4.85717	7.6204	16.512	172.507	14.0272	25.3305	45.1007	32.5468	67.7543	283.897	108.822	450.526	153.863	182.744	3.66077	7.20314	3.87665	4.48026	4.96988	4.95228	6.85887	8.23372	6.56106
ASHGV40009304	0.00212923	0.0419101	6.73763	down	noncoding	long noncoding	Reliable	BC064139	BC064139	NRED	1750	chr1	-	85618177	85619886	TGTATAACAATCTAGTTCATTGCCATATGCCTAGGGACTATAACATAGAAGCTGTTCAAT									1372.44	7393.52	9.95974	12.712	1653.43	337.714	483.322	1838.13	2366.13	1555.92	4213.6	8407.21	1580.19	11701	8831.5	9627.7	10.4677	8.20148	9.12757	10.6533	10.699	10.6094	12.9787	13.0558	10.4468
ASHGV40057484	0.00334681	0.0464568	6.73193	down	noncoding	long noncoding	Gold	NR_026913	LOC100133669	RefSeq	709	chr8	-	144063447	144099807	ATAGATTTTATGGTATGTCTCAAGATATTGAGATAAAGGTAATAAAACAGCTATAAAGTC	100133669	natural antisense	ENST00000517503	LY6E	lymphocyte antigen 6 complex, locus E [Source:HGNC Symbol;Acc:6727]	+	144099398	144103827	15.6893	73.4579	3.45584	6.20686	6.19387	43.2169	7.5492	8.38775	16.596	12.192	38.5861	53.5959	26.9508	102.682	104.241	114.692	2.61771	5.13793	2.93852	2.91241	3.6604	3.46808	6.01524	5.8346	4.51298
ASHGV40059116	0.000331381	0.0287695	6.63364	down	noncoding	long noncoding	Reliable	T359114	G084746	RNA-seq: Iyer et al 2015	589	chr9	+	66243333	66244039	TCAGAGAAAGCTACTGTTTAAGACAGAATTCATCAAGTAGCAGAAGTGATGGAAGGGCCA									10.1676	54.3083	3.0082	5.73801	19.4731	9.76557	5.06514	16.7016	5	5	30.5097	61.7079	23.3291	132.213	43.0176	35.0722	3.87472	3.14827	2.48957	3.88848	2.32315	2.32504	5.66769	6.04137	4.30062
ASHGV40059865	0.000887565	0.0354878	6.55057	down	noncoding	long noncoding	Reliable	uc.109+	uc.109	UCR	224	chr2	+	177503337	177503561	GTAATGAAATAATCATGTCCAGAAATGTATCAAAGGCCAGAGGGATTATCCCACTTAATA									13.4191	56.2893	3.21812	5.92974	5	39.5122	6.93892	7.72536	10.7611	10.5769	27.4979	63.0858	37.3965	96.7207	56.5702	56.4649	2.32928	5.01151	2.84106	2.81976	3.07705	3.23008	5.5119	6.07879	4.99803
ASHGV40034089	0.000102372	0.0251352	6.55021	down	noncoding	long noncoding	Reliable	T239183	G054986	RNA-seq: Iyer et al 2015	1276	chr3	-	23930817	23932093	GAAGTTGTGTGTCTCAACTAGTAGACTGAACTTGATTAAAACTTTCTTTTGAAAAGCCGA									55.9982	296.662	5.41609	8.12763	57.2989	63.9061	17.978	50.8353	91.4493	54.5218	154.19	276.74	70.9271	474.753	367.04	436.326	5.40242	5.72386	4.27048	5.44724	5.9473	5.70523	8.08305	8.20502	5.93227
ASHGV40016938	0.00371678	0.0484906	6.50139	down	noncoding	long noncoding	Reliable	TCONS_00023442	XLOC_011287	RNA-seq: Cabili et al 2011	265	chr15	+	65016564	65016901	AATACCAGATCTCCAACATACCAAATACCAGATCAACAACATACTAGATCTCCTAAGATC		intergenic							141.646	635.02	6.73392	9.43467	79.1181	314.624	150.607	133.453	95.2046	76.8717	613.622	690.613	370.919	865.356	597.937	671.672	5.87812	8.09431	7.38386	6.83748	6.00366	6.20609	10.1234	9.51131	8.34275
ASHGV40053402	0.00386687	0.0491874	6.45918	down	noncoding	long noncoding	Reliable	ENST00000602325	RP11-498E2.9	GENCODE	221	chr9	+	125134883	125135104	CACTAATGCACAATGAGCCATGGTCTGTGCTATTTTGTTTTTTGCCTTTTCTGTTTCCTT									67.5363	416.866	5.5754	8.26675	34.0299	125.671	17.9634	96.912	68.6655	61.9757	410.687	341.062	94.6916	1359.93	134.939	159.888	4.6326	6.72846	4.26919	6.37547	5.55096	5.89569	9.53904	8.50422	6.35967
ASHGV40037734	0.00298142	0.0457744	6.45782	down	noncoding	long noncoding	Reliable	ENST00000610225	RP13-514E23.2	GENCODE	440	chr4	-	86921479	86921919	GGGGACGCAAGAGTAAGAGATAAAGTGATTTTATTCACTTGAAATGCAAGAGACATACAA									14.2	66.2005	3.4887	6.17975	5	26.0689	16.0862	6.61509	13.7189	17.7111	42.9363	58.8572	38.2249	106.577	65.8731	84.7344	2.32928	4.42407	4.098	2.64632	3.3962	4.03834	6.17939	5.97353	5.03041
ASHGV40018379	0.00194696	0.0409466	6.43619	down	noncoding	long noncoding	Reliable	ENST00000599841	RP11-805I24.3	GENCODE	4039	chr16	-	86226398	86232519	TCTGCCATCAGGAAACAGTATTGTCCATAGGTTTTCTTCCTACTTTCTTCCTTTAATTAC									50.297	265.909	5.19175	7.87796	27.5086	35.8522	20.2802	46.8555	101.948	69.3376	230.372	102.487	59.4609	562.912	287.672	352.547	4.3428	4.86685	4.45421	5.33144	6.09959	6.05563	8.67835	6.77241	5.67813
ASHGV40059648	0.00143635	0.0394719	6.4311	down	noncoding	long noncoding	Reliable	TCONS_00020805	XLOC_010097	RNA-seq: Cabili et al 2011	1415	chr12	-	57477094	57481617	CTGGCCACAGATCATACTAAGGATGTTGGACTTCATCCTGTGGTGTTACTGGAACCATAA		intergenic							9.51359	51.1656	3.05858	5.74365	5	10.8139	10.1694	7.76546	11.8651	11.4677	33.6994	41.643	21.839	97.8161	54.3449	57.6516	2.32928	3.25924	3.3695	2.82496	3.20158	3.36695	5.81402	5.46227	4.20573
ASHGV40026331	0.000713563	0.034441	6.42944	down	noncoding	long noncoding	Reliable	ENST00000567540	RP11-254F7.2	GENCODE	1572	chr2	-	10179218	10180790	TCCTGGGCTCACTTACTGACTTTTCAGTCTAAGGGCTTATTGCAATTGGTACATAACGAT		intergenic							124.869	598.204	6.41777	9.10246	38.1844	235.696	56.0763	73.3161	213.879	132.06	186.37	682.731	241.335	1251.28	600.214	627.294	4.79824	7.67126	5.91644	5.98126	7.14215	6.99727	8.3716	9.48933	7.72554
ASHGV40044356	0.00234557	0.042977	6.4062	down	noncoding	long noncoding	Reliable	T314883	G073889	RNA-seq: Iyer et al 2015	1112	chr6	-	163823461	163835106	TGAGAGTAATTCGCGGCTGAGATTTTGTTAATCATTCTGTCTTCTGACTTAACAGTGAAC									13.2708	60.3031	3.25351	5.93298	5.19374	34.0037	5.22547	5.2675	15.1308	14.8034	31.7174	52.0509	23.8617	120.275	63.5807	70.3334	2.47129	4.79356	2.52619	2.42615	3.53543	3.76846	5.72499	5.79196	4.33422
ASHGV40043296	0.0021787	0.0421555	6.39687	down	noncoding	pseudogene	Gold	NR_001284	TNXA	RefSeq	2783	chr6	-	31976196	31980800	TTCCTCAACGGCAACCGGGAGCGGCCCCTGAACGTGTTTTGGGACATGGAGACTGATGGG	7146								48.3315	201.225	4.8371	7.51447	41.5059	145.832	9.27599	19.1407	40.2329	34.0018	62.21	261.788	78.1425	463.867	159.95	181.393	4.91972	6.95459	3.23157	4.08782	4.81741	5.01151	6.72798	8.12386	6.08039
ASHGV40029596	0.000757562	0.0348231	6.36941	down	noncoding	long noncoding	Gold	NR_110237	LOC101928386	RefSeq	1052	chr2	+	144694633	144721722	GGGAGGTTAATACTTGTTAAATCACTAGACTGCTATAAGGTTTGCCCATAAACATTGTAA	101928386								10.7396	54.7659	3.12319	5.79435	5	14.1813	5.13877	7.45897	17.9842	14.6746	29.1981	65.9244	43.5625	127.184	29.2628	33.4639	2.32928	3.60299	2.50693	2.78246	3.76223	3.75525	5.60683	6.14481	5.22345
ASHGV40057816	0.000118266	0.0252115	6.30633	down	noncoding	long noncoding	Gold	ENST00000527511	RP11-356J5.12	GENCODE	597	chr11	+	112163295	112164839	CAGCCAAGATACAAACATTGGACGTATTTGTACAGCAGCTAAAGGTACTATAATAATACA	283140	intergenic							277.272	1566.9	7.66595	10.3227	175.319	153.45	102.971	275.907	564.37	391.615	557.309	885.61	352.887	2374.06	2657.65	2573.86	7.11442	7.02868	6.8207	7.87164	8.56371	8.59652	9.98004	9.83409	8.26514
ASHGV40034499	1.24808e-05	0.0188318	6.29339	down	noncoding	long noncoding	Reliable	ENST00000607115	RP11-245J9.5	GENCODE	611	chr3	-	63993757	63994368	CGCCAGGATAAACTATCTTTTGTGATTATTTTTAAAGCAGAAATGCCAGTTTCTCTTACC									75.1487	352.16	5.72703	8.38087	105.753	56.0405	13.8982	79.1743	112.122	83.9043	193.423	381.683	84.1439	620.785	402.754	430.171	6.31507	5.5249	3.86195	6.08723	6.23749	6.33558	8.42566	8.66906	6.18212
ASHGV40000809	0.00167933	0.0397863	6.28671	down	noncoding	long noncoding	Reliable	ENST00000435271	RP11-40C11.2	GENCODE	446	chr10	-	53004653	53005566	TATTAACAGAGAGAGCAAAAGAGAAATCTGTTGGCAGTACAGTGCTTGCCACATTCCTGT		intronic antisense	NM_001098512	PRKG1	cGMP-dependent protein kinase 1 isoform 1	+	52750910	54058110	17.3033	65.243	3.51674	6.16904	9.3812	49.1593	10.3804	5	19.6827	10.2159	37.9296	74.5291	40.7231	65.0637	84.035	89.1776	2.98764	5.32812	3.4059	2.32534	3.87456	3.17888	5.99111	6.32436	5.12257
ASHGV40000809	0.00167933	0.0397863	6.28671	down	noncoding	long noncoding	Reliable	ENST00000435271	RP11-40C11.2	GENCODE	446	chr10	-	53004653	53005566	TATTAACAGAGAGAGCAAAAGAGAAATCTGTTGGCAGTACAGTGCTTGCCACATTCCTGT		intronic antisense	NM_006258	PRKG1	cGMP-dependent protein kinase 1 isoform 2	+	52834233	54058110	17.3033	65.243	3.51674	6.16904	9.3812	49.1593	10.3804	5	19.6827	10.2159	37.9296	74.5291	40.7231	65.0637	84.035	89.1776	2.98764	5.32812	3.4059	2.32534	3.87456	3.17888	5.99111	6.32436	5.12257
ASHGV40057526	0.00123588	0.0376716	6.26823	down	noncoding	long noncoding	Gold	NR_038921	LOC100130992	RefSeq	6477	chr10	+	22541000	22547477	AATAGCCAAGCAATCATGTAATCGTTCAGTTACTTCAAACGTAAAGTAGGCTCAGATTTA	100130992	intergenic							19.3007	91.3002	3.92308	6.57113	5	23.5826	14.2122	18.4208	25.3716	29.2168	51.6146	64.6298	43.9327	152.003	108.49	127.131	2.32928	4.28545	3.89721	4.02857	4.20073	4.79721	6.45521	6.11666	5.2372
ASHGV40008732	0.00287165	0.0453935	6.21795	down	noncoding	long noncoding	Reliable	ENST00000608748	RP11-17E13.2	GENCODE	565	chr1	-	75164452	75165017	ATAGCTTCTAAGTGCTTCTCAGATTATGTTCCCTTTTATGTCTATCAAACTGTGTTTCCA									171.739	1007.53	7.16432	9.80076	166.546	145.206	121.653	228.181	222.066	146.783	666.811	749.48	189.584	1693.41	1300.48	1445.42	7.03181	6.94577	7.06376	7.59327	7.20049	7.15082	10.245	9.62503	7.37045
ASHGV40019539	0.00305122	0.0458707	6.20539	down	noncoding	long noncoding	Reliable	TCONS_00024494	XLOC_011814	RNA-seq: Cabili et al 2011	226	chr16	+	86337503	86338079	TCCCCCGGACTTTCACACCGAGTTACACAGAGGAGAAAATGGGGATAAAAGTTAAACTGA		intergenic							15.1244	80.9267	3.60929	6.24282	22.0805	6.88977	13.6022	8.22777	20.6782	19.2681	25.469	61.602	30.0688	91.39	127.131	149.899	4.04602	2.78425	3.82794	2.89042	3.93551	4.17163	5.39469	6.03916	4.67291
ASHGV40054679	0.000369634	0.0298989	6.19421	down	noncoding	long noncoding	Reliable	T371275	G087551	RNA-seq: Iyer et al 2015	593	chrX	+	10411134	10412170	AGAAAGGCTGATTTGAGTCAAAATTAGGAAGGAGGTAAAGCTCATCATTAGAATGCTGGC									14.3782	71.6693	3.56078	6.1917	13.4513	25.9044	10.3849	13.0101	11.7198	11.7987	34.1797	56.3677	56.6292	167.315	50.839	64.6857	3.41137	4.41652	3.40687	3.53153	3.18564	3.41275	5.83748	5.90801	5.60415
ASHGV40021910	0.00319321	0.0464467	6.19091	down	noncoding	long noncoding	Reliable	T150196	G034806	RNA-seq: Iyer et al 2015	5167	chr17	+	47928827	47934096	GCATACACTTCTGAGATGAGCTGAAGTAACATCATCCATTTGATATGCTGTATTATTTGA									160.549	731.53	6.87454	9.50469	88.1366	384.757	168.071	91.2895	142.673	88.3667	298.519	441.093	813.711	1386.08	684.067	765.71	6.04105	8.38811	7.54073	6.28984	6.57107	6.41647	9.07724	8.88148	9.45977
ASHGV40041690	0.00267704	0.0445841	6.17143	down	noncoding	long noncoding	Reliable	T281807	G065582	RNA-seq: Iyer et al 2015	8282	chr5	+	43708823	43717951	GAGATATAAATAATCCTCTTCTTATGCATGTAGAGAGGTGTATACAGGCATAACTTGGAG									15.0267	64.9396	3.41202	6.03763	35.869	14.749	5	10.0324	14.2326	10.2772	22.1575	63.5668	33.3426	105.384	76.5019	88.6847	4.70374	3.65213	2.33204	3.14913	3.44766	3.18743	5.17309	6.08931	4.8248
ASHGV40045776	0.000471169	0.0306389	6.06455	down	noncoding	long noncoding	Reliable	T312881	G073331	RNA-seq: Iyer et al 2015	9282	chr6	+	143822043	143831325	TTGACCTACCAATAAGAAAGGTTACTGGTTGCAGGTAGTCAATTTCTTTGTCATGAAAGG									11.6468	52.4379	3.22308	5.82348	11.6628	18.6702	6.48936	8.45008	17.4387	7.16975	26.6013	50.4836	31.6554	62.6068	62.3893	80.8911	3.22873	3.96268	2.76143	2.9229	3.7252	2.73751	5.4555	5.7481	4.74396
ASHGV40042835	0.00347534	0.0471202	6.0603	down	noncoding	long noncoding	Gold	ENST00000519491	RP11-281O15.4	GENCODE	674	chr5	+	178396390	178417117	AGATGCAACGTAGCTGAAATAAAAGGCGTGATGGTATATATCCCCCTAAGGCTAAGAGGC		intronic antisense	NM_000843	GRM6	metabotropic glutamate receptor 6 precursor	-	178405329	178422124	33.0919	132.933	4.47211	7.0715	19.2676	93.0678	12.0191	17.87	30.0015	26.3253	96.5198	116.166	39.759	157.263	170.641	217.252	3.86149	6.28183	3.63322	3.98468	4.42868	4.64276	7.36926	6.94548	5.09114
ASHGV40020061	0.0015985	0.0397863	6.0162	down	noncoding	long noncoding	Reliable	ENST00000609941	RP11-295M18.6	GENCODE	536	chr1	-	221002017	221002553	TGGCCAGTGGTGGGAATTAATTGGTTTTAATTCTCCCGCAAAGATTCTCTTAAGTAAAAG									146.289	544.814	6.35872	8.94758	36.9089	472.859	35.5087	94.3332	140.319	97.8055	172.193	663.159	197.392	1153.14	504.932	578.072	4.74511	8.69168	5.26182	6.33532	6.54464	6.57378	8.25214	9.45213	7.42764
ASHGV40036695	0.00027975	0.0274915	6.00283	down	noncoding	long noncoding	Reliable	T252753	G058204	RNA-seq: Iyer et al 2015	907	chr3	+	152574278	152588682	AGAAAAGCATGAGAAGTGATGAGTCCCTAAGGAGATTTGTTCAAAGGTCAAGAGTGAAAG									12.7198	88.4048	3.12582	5.71146	5	5	20.8732	35.4458	5	5	35.0618	35.9314	123.86	311.665	10.2505	13.6606	2.32928	2.33341	4.49485	4.94918	2.32315	2.32504	5.87636	5.23932	6.74408
ASHGV40009876	0.000720165	0.034441	5.99142	down	noncoding	long noncoding	Reliable	T077403	G017928	RNA-seq: Iyer et al 2015	5089	chr12	-	46773660	46779025	GCTTTAGACTTGAGAGCTATCTTACAAGATTGAATACAACCGTTCATTTATCAAGCACTT									65.9108	270.498	5.58214	8.16504	23.7748	136.033	64.3026	82.5691	54.8954	33.8898	118.332	242.218	396.667	395.206	231.434	239.131	4.1386	6.84379	6.11937	6.14279	5.24099	5.00731	7.67692	8.01918	8.43343
ASHGV40004370	0.00321248	0.0464568	5.98678	down	noncoding	long noncoding	Gold	NR_110151	ADAMTS9-AS1	RefSeq	3691	chr3	+	64547021	64575760	GACAGAGAACAGCCCTGCAAAGCTAATCTGCTCAACCTTCACCTACTGGGTTCAATGAAT	101929335								16.2656	83.1412	3.69338	6.27515	19.8991	24.5143	6.95482	12.2588	18.2177	15.7492	81.6382	75.4917	11.7242	123.591	91.7345	114.667	3.9012	4.33974	2.84347	3.43907	3.77593	3.86084	7.12147	6.34042	3.22166
ASHGV40050532	0.00314852	0.0462843	5.9528	down	noncoding	long noncoding	Gold	ENST00000527912	RP11-513D5.2	GENCODE	434	chr8	+	38193498	38195069	GAAGATAGTATTGGCTGAACCTACAGGAAAGGGTCAAAAAACTTCATCAGAAATTCAAAA		natural antisense	NM_017778	WHSC1L1	histone-lysine N-methyltransferase NSD3 isoform short	-	38173934	38239790	16.9638	95.4031	3.8105	6.38407	5	19.9506	21.2752	17.8992	16.9858	20.6723	49.3856	71.3933	62.0141	299.722	38.7691	51.1351	2.32928	4.05269	4.52338	3.98671	3.69069	4.28026	6.39211	6.25737	5.74031
ASHGV40050532	0.00314852	0.0462843	5.9528	down	noncoding	long noncoding	Gold	ENST00000527912	RP11-513D5.2	GENCODE	434	chr8	+	38193498	38195069	GAAGATAGTATTGGCTGAACCTACAGGAAAGGGTCAAAAAACTTCATCAGAAATTCAAAA		natural antisense	NM_023034	WHSC1L1	histone-lysine N-methyltransferase NSD3 isoform long	-	38132560	38239790	16.9638	95.4031	3.8105	6.38407	5	19.9506	21.2752	17.8992	16.9858	20.6723	49.3856	71.3933	62.0141	299.722	38.7691	51.1351	2.32928	4.05269	4.52338	3.98671	3.69069	4.28026	6.39211	6.25737	5.74031
ASHGV40005898	0.00116095	0.0375543	5.92964	down	noncoding	long noncoding	Gold	ENST00000429109	RP11-399E6.4	GENCODE	394	chr1	-	41840675	41841341	ATGGATTCTGGGACATGGACTCATGGTTGCTGTACCATCTTCTTATTTATTTATAGCCAG		intronic antisense	ENST00000372591	FOXO6	forkhead box O6 [Source:HGNC Symbol;Acc:24814]	+	41827593	41849262	7.24346	35.736	2.66352	5.23146	9.48352	13.2695	5	5.7077	5	5	17.4268	34.5904	20.5311	54.5374	28.0899	59.2405	3.00158	3.51624	2.33204	2.48304	2.32315	2.32504	4.79534	5.18911	4.11483
ASHGV40036269	0.00355078	0.0475441	5.91108	down	noncoding	long noncoding	Reliable	T246688	G056743	RNA-seq: Iyer et al 2015	4306	chr3	+	98620807	98630859	TAGCAAGCTAGAGGATTTGGAATCGTCCAGGCAAGTGACATCTTTCACACTAGGATAAGC									11.0006	47.3706	3.10286	5.66628	11.9719	15.6497	5	20.7701	6.73513	5.87672	25.0298	28.3839	37.9229	57.8222	59.3149	75.75	3.26272	3.72949	2.33204	4.20284	2.57221	2.51783	5.3715	4.88973	5.01937
ASHGV40040372	0.000954693	0.0362684	5.90953	down	noncoding	long noncoding	Reliable	TCONS_00010961	XLOC_004881	RNA-seq: Cabili et al 2011	281	chr5	-	72542336	72570644	TAAACATAAGGAGGCAGGAGACATGAGATGCAGCCGGCTCTGACCCCAAAGAGCCATGGG		intergenic							17.4495	91.4416	3.88609	6.44913	21.0331	16.659	13.9428	15.4258	21.6602	15.976	42.1717	107.133	36.5103	221.668	66.4321	74.7337	3.97926	3.81371	3.86743	3.77351	3.99837	3.88425	6.14907	6.83362	4.96013
ASHGV40059184	0.00073846	0.034441	5.90307	down	noncoding	long noncoding	Reliable	T375477	G088635	RNA-seq: Iyer et al 2015	14851	chrX	-	57831871	57872288	ATTTTGGTGCATTGGCTGGAAATCCAAGGTACAACACTCATCGGAGCGAAAAAGGATCCT									44.9392	208.239	5.10196	7.66343	27.3689	95.084	23.3897	40.8962	44.049	38.8477	62.6148	168.834	121.468	395.178	242.407	258.933	4.33601	6.31442	4.66308	5.15146	4.93939	5.20741	6.73745	7.49595	6.71199
ASHGV40028399	0.00191084	0.0409466	5.87862	down	noncoding	long noncoding	Reliable	T183329	G042078	RNA-seq: Iyer et al 2015	1461	chr2	+	2726121	2727662	GCACTGTTTGCACCTCTGCAAGTGGGTAAATACCCATTCTAAGAAGGACACTGTCTTAAG									10.9924	55.3961	3.14581	5.70129	10.9628	17.0342	5	10.1236	14.5915	8.2422	33	59.4324	10.0739	92.1226	70.8246	66.9231	3.16376	3.84188	2.33204	3.15991	3.48444	2.89284	5.7838	5.98867	2.98874
ASHGV40003391	0.000708803	0.034441	5.87484	down	noncoding	pseudogene	Gold	NR_002793	TPTE2P3	RefSeq	2627	chr13	+	53063127	53161225	CAGTTGTCGGGTATTTCATGACACTGAAACAGACAGGGTAATAATTGATGTGTTCAACTG	220115								24.2385	83.1874	3.91138	6.46593	69.659	13.5583	7.77279	30.8247	14.4529	9.1634	72.5982	74.0316	37.7936	164.756	68.5175	81.4271	5.68856	3.54573	2.97404	4.76321	3.46921	3.02755	6.96422	6.31507	5.01456
ASHGV40043749	0.000813921	0.0352326	5.83767	down	noncoding	long noncoding	Reliable	T307190	G071819	RNA-seq: Iyer et al 2015	4670	chr6	-	82362942	82402721	ATGTGTTGGTGGGAAGTTTTAGTTCTTACATGTTGCCATAAACCCCCAGGAGCTGTGTTG									73.7763	327.74	5.76432	8.30972	36.2273	124.4	32.4824	53.2668	122.391	73.8899	108.371	276.335	439.599	681.214	229.003	231.917	4.71888	6.71181	5.13459	5.5119	6.35519	6.15357	7.54157	8.20378	8.59417
ASHGV40010938	0.000148564	0.0252115	5.80492	down	noncoding	long noncoding	Reliable	T072147	G016628	RNA-seq: Iyer et al 2015	1172	chr12	+	4802073	4803359	ACACATCTTTTCTGGGGCTAGACAGTCCATAAATAGGACTTGGAAATGGAAGTGTAGGGG									74.2314	321.447	5.93336	8.47064	102.812	90.0726	48.2072	65.9173	77.7327	60.6467	254.189	241.803	227.801	385.518	383.456	435.918	6.27476	6.23063	5.69268	5.81783	5.72213	5.86215	8.82908	8.01675	7.63911
ASHGV40004924	0.00161802	0.0397863	5.78989	down	noncoding	long noncoding	Reliable	T048718	G011373	RNA-seq: Iyer et al 2015	4031	chr10	-	114178356	114182387	GCAATACACAGGGCAAAAATGATGAGACCAGGAAAAATGTTTCCAACATGACAAAAGTTA									100.494	417.999	6.23348	8.76702	74.4154	206.167	49.4854	55.6639	129.365	87.868	328.418	335.296	178.166	565.719	505.905	594.49	5.78792	7.47076	5.73155	5.57478	6.42921	6.40668	9.2181	8.47845	7.27438
ASHGV40042705	0.000534443	0.0320682	5.68491	down	noncoding	long noncoding	Reliable	T293037	G068588	RNA-seq: Iyer et al 2015	1752	chr5	+	169839269	169841692	GGTACCCTCTGCTGTGAGACATGCAATCAACCCGATGAAGCTTTTTAGGAAAAAGTCTAT									22.9847	102.142	4.1781	6.68523	37.6557	17.7819	9.97004	23.8271	25.5309	23.1425	71.9003	101.929	27.4849	118.807	125.508	167.224	4.77623	3.9009	3.33751	4.39583	4.20977	4.44834	6.95078	6.7637	4.54051
ASHGV40016629	0.00111137	0.0372003	5.68381	down	noncoding	long noncoding	Reliable	ENST00000559509	RP11-128A17.1	GENCODE	464	chr15	+	37391539	37392374	GCGGTATCTATAATACGATCCTCTCTCTTTAAAGTATTGTTCAAAGAAAGCAGTGAGAAA		intronic antisense	NM_001220482	MEIS2	homeobox protein Meis2 isoform d	-	37183221	37393500	30.3793	130.055	4.61355	7.12041	23.2833	54.9803	20.239	29.6752	31.1266	22.9714	93.9529	109.605	63.3353	207.975	142.366	163.096	4.1123	5.49644	4.45072	4.70745	4.47739	4.437	7.32661	6.86327	5.77102
ASHGV40016629	0.00111137	0.0372003	5.68381	down	noncoding	long noncoding	Reliable	ENST00000559509	RP11-128A17.1	GENCODE	464	chr15	+	37391539	37392374	GCGGTATCTATAATACGATCCTCTCTCTTTAAAGTATTGTTCAAAGAAAGCAGTGAGAAA		intronic antisense	NM_002399	MEIS2	homeobox protein Meis2 isoform f	-	37183221	37393500	30.3793	130.055	4.61355	7.12041	23.2833	54.9803	20.239	29.6752	31.1266	22.9714	93.9529	109.605	63.3353	207.975	142.366	163.096	4.1123	5.49644	4.45072	4.70745	4.47739	4.437	7.32661	6.86327	5.77102
ASHGV40016629	0.00111137	0.0372003	5.68381	down	noncoding	long noncoding	Reliable	ENST00000559509	RP11-128A17.1	GENCODE	464	chr15	+	37391539	37392374	GCGGTATCTATAATACGATCCTCTCTCTTTAAAGTATTGTTCAAAGAAAGCAGTGAGAAA		natural antisense	NM_170674	MEIS2	homeobox protein Meis2 isoform b	-	37183221	37392341	30.3793	130.055	4.61355	7.12041	23.2833	54.9803	20.239	29.6752	31.1266	22.9714	93.9529	109.605	63.3353	207.975	142.366	163.096	4.1123	5.49644	4.45072	4.70745	4.47739	4.437	7.32661	6.86327	5.77102
ASHGV40016629	0.00111137	0.0372003	5.68381	down	noncoding	long noncoding	Reliable	ENST00000559509	RP11-128A17.1	GENCODE	464	chr15	+	37391539	37392374	GCGGTATCTATAATACGATCCTCTCTCTTTAAAGTATTGTTCAAAGAAAGCAGTGAGAAA		natural antisense	NM_170675	MEIS2	homeobox protein Meis2 isoform c	-	37183221	37392341	30.3793	130.055	4.61355	7.12041	23.2833	54.9803	20.239	29.6752	31.1266	22.9714	93.9529	109.605	63.3353	207.975	142.366	163.096	4.1123	5.49644	4.45072	4.70745	4.47739	4.437	7.32661	6.86327	5.77102
ASHGV40016629	0.00111137	0.0372003	5.68381	down	noncoding	long noncoding	Reliable	ENST00000559509	RP11-128A17.1	GENCODE	464	chr15	+	37391539	37392374	GCGGTATCTATAATACGATCCTCTCTCTTTAAAGTATTGTTCAAAGAAAGCAGTGAGAAA		natural antisense	NM_170676	MEIS2	homeobox protein Meis2 isoform d	-	37183221	37392341	30.3793	130.055	4.61355	7.12041	23.2833	54.9803	20.239	29.6752	31.1266	22.9714	93.9529	109.605	63.3353	207.975	142.366	163.096	4.1123	5.49644	4.45072	4.70745	4.47739	4.437	7.32661	6.86327	5.77102
ASHGV40016629	0.00111137	0.0372003	5.68381	down	noncoding	long noncoding	Reliable	ENST00000559509	RP11-128A17.1	GENCODE	464	chr15	+	37391539	37392374	GCGGTATCTATAATACGATCCTCTCTCTTTAAAGTATTGTTCAAAGAAAGCAGTGAGAAA		natural antisense	NM_170677	MEIS2	homeobox protein Meis2 isoform a	-	37183221	37392341	30.3793	130.055	4.61355	7.12041	23.2833	54.9803	20.239	29.6752	31.1266	22.9714	93.9529	109.605	63.3353	207.975	142.366	163.096	4.1123	5.49644	4.45072	4.70745	4.47739	4.437	7.32661	6.86327	5.77102
ASHGV40016629	0.00111137	0.0372003	5.68381	down	noncoding	long noncoding	Reliable	ENST00000559509	RP11-128A17.1	GENCODE	464	chr15	+	37391539	37392374	GCGGTATCTATAATACGATCCTCTCTCTTTAAAGTATTGTTCAAAGAAAGCAGTGAGAAA		natural antisense	NM_172316	MEIS2	homeobox protein Meis2 isoform h	-	37183221	37391597	30.3793	130.055	4.61355	7.12041	23.2833	54.9803	20.239	29.6752	31.1266	22.9714	93.9529	109.605	63.3353	207.975	142.366	163.096	4.1123	5.49644	4.45072	4.70745	4.47739	4.437	7.32661	6.86327	5.77102
ASHGV40034655	0.00322415	0.0464568	5.62894	down	noncoding	long noncoding	Gold	NR_046683	ST3GAL6-AS1	RefSeq	769	chr3	-	98433176	98451495	GTTTCCAGAAGTCTGCACCTGTATTTCAATTACCTATAATGGAGTTTATAGGACTAAACT	100874207	natural antisense	ENST00000265261	ST3GAL6	ST3 beta-galactoside alpha-2,3-sialyltransferase 6 [Source:HGNC Symbol;Acc:18080]	+	98451293	98514689	16.3072	72.6773	3.53519	6.02806	8.84092	35.7273	5.422	7.44527	23.5193	16.8887	14.9785	64.0143	47.3206	184.104	58.6384	67.0081	2.93242	4.86151	2.56462	2.78072	4.10377	3.96812	4.55092	6.10142	5.34479
ASHGV40034655	0.00322415	0.0464568	5.62894	down	noncoding	long noncoding	Gold	NR_046683	ST3GAL6-AS1	RefSeq	769	chr3	-	98433176	98451495	GTTTCCAGAAGTCTGCACCTGTATTTCAATTACCTATAATGGAGTTTATAGGACTAAACT	100874207	natural antisense	ENST00000460774	ST3GAL6	ST3 beta-galactoside alpha-2,3-sialyltransferase 6 [Source:HGNC Symbol;Acc:18080]	+	98451108	98503820	16.3072	72.6773	3.53519	6.02806	8.84092	35.7273	5.422	7.44527	23.5193	16.8887	14.9785	64.0143	47.3206	184.104	58.6384	67.0081	2.93242	4.86151	2.56462	2.78072	4.10377	3.96812	4.55092	6.10142	5.34479
ASHGV40034655	0.00322415	0.0464568	5.62894	down	noncoding	long noncoding	Gold	NR_046683	ST3GAL6-AS1	RefSeq	769	chr3	-	98433176	98451495	GTTTCCAGAAGTCTGCACCTGTATTTCAATTACCTATAATGGAGTTTATAGGACTAAACT	100874207	natural antisense	ENST00000483910	ST3GAL6	ST3 beta-galactoside alpha-2,3-sialyltransferase 6 [Source:HGNC Symbol;Acc:18080]	+	98451098	98513206	16.3072	72.6773	3.53519	6.02806	8.84092	35.7273	5.422	7.44527	23.5193	16.8887	14.9785	64.0143	47.3206	184.104	58.6384	67.0081	2.93242	4.86151	2.56462	2.78072	4.10377	3.96812	4.55092	6.10142	5.34479
ASHGV40034655	0.00322415	0.0464568	5.62894	down	noncoding	long noncoding	Gold	NR_046683	ST3GAL6-AS1	RefSeq	769	chr3	-	98433176	98451495	GTTTCCAGAAGTCTGCACCTGTATTTCAATTACCTATAATGGAGTTTATAGGACTAAACT	100874207	natural antisense	ENST00000497008	ST3GAL6	ST3 beta-galactoside alpha-2,3-sialyltransferase 6 [Source:HGNC Symbol;Acc:18080]	+	98451318	98507039	16.3072	72.6773	3.53519	6.02806	8.84092	35.7273	5.422	7.44527	23.5193	16.8887	14.9785	64.0143	47.3206	184.104	58.6384	67.0081	2.93242	4.86151	2.56462	2.78072	4.10377	3.96812	4.55092	6.10142	5.34479
ASHGV40003756	0.00319661	0.0464467	5.61391	down	noncoding	long noncoding	Gold	NR_034126	LINC01160	RefSeq	1542	chr1	-	112141628	112150940	CATTGAGCAGTGCCGATTTCAAATGAAGACTGACTTGATCCTGAACATAACCTACAAGAA	100129269	intronic antisense	ENST00000356415	RAP1A	RAP1A, member of RAS oncogene family [Source:HGNC Symbol;Acc:9855]	+	112084839	112255735	15.9383	75.9421	3.76476	6.25377	12.3015	10.5893	14.6373	16.8744	20.35	20.8777	42.3822	92.3853	21.1107	112.745	91.1117	95.9175	3.29712	3.23295	3.94628	3.90266	3.91589	4.29367	6.16071	6.62532	4.15408
ASHGV40052806	0.000144939	0.0252115	5.60959	down	noncoding	long noncoding	Gold	NR_024006	LINC00950	RefSeq	5245	chr9	+	35860270	35865515	TTAGAGACTAAAAATCATCCTTCAATAAAGCAGCAGAAGTTGCAAAGTTTCCTATGATGC	92973	intergenic							400.493	1651.08	8.16789	10.6558	656.106	143.255	124.795	383.382	656.69	438.729	897.054	1222.4	941.499	3026.23	1708.33	2111	9.09039	6.92488	7.10598	8.3282	8.79532	8.76257	10.6986	10.2978	9.67527
ASHGV40057142	0.00164543	0.0397863	5.58991	down	noncoding	long noncoding	Reliable	ENST00000603314	RP11-381K20.5	GENCODE	501	chr5	-	137081339	137081840	ATGATCCAACTGTGTACACTTACTGTGTCACTGTAATAAACTTTAGCCATGAGTACGATA									215.625	723.84	6.99673	9.47956	564.597	160.447	21.2671	232.356	189.82	125.265	413.77	698.875	347.977	1531.98	625.454	724.986	8.85504	7.09774	4.5226	7.61708	6.9664	6.92152	9.55033	9.52761	8.24669
ASHGV40014602	0.000132539	0.0252115	5.56958	down	noncoding	long noncoding	Reliable	T110836	G026228	RNA-seq: Iyer et al 2015	930	chr14	-	103199234	103202220	AGATGCAGAAACAGGTGCCGGGGAAAAGGGTTTTAGTCTCAGACTTTGTGTAATTTGGAG									13.2822	54.2459	3.38471	5.86228	7.78502	16.9308	11.3376	7.14234	26.7651	9.73232	20.8125	52.4458	81.8635	76.8588	46.4376	47.0569	2.81642	3.83284	3.54513	2.73242	4.26919	3.11229	5.0764	5.80236	6.14226
ASHGV40041998	8.83752e-05	0.0251352	5.5655	down	noncoding	long noncoding	Reliable	T285256	G066548	RNA-seq: Iyer et al 2015	1407	chr5	+	83852401	83901850	TGAGCAAGAGAAGTTTGCTCATAACAGAGAGACAGCAAGTTATAATATAAAGACCATCGG									12.9379	51.3908	3.34387	5.82038	5	25.8844	10.3644	9.82219	16.7209	9.83573	27.9022	90.8244	44.2176	42.8049	49.4578	53.1377	2.32928	4.41532	3.40228	3.12047	3.66938	3.12648	5.53444	6.60018	5.24744
ASHGV40035709	0.00101405	0.0363539	5.49595	down	noncoding	long noncoding	Gold	NR_046244	THRB-AS1	RefSeq	885	chr3	+	24535577	24541502	GCCGGGCCAAACTCTATCACAGCATAAATAATCTTTTCCTTAAATAAATACAGGTAAAAG	644990	intronic antisense	NM_000461	THRB	thyroid hormone receptor beta	-	24158644	24536313	56.4284	193.567	5.29062	7.74899	23.9113	114.76	25.2574	24.8795	89.8212	59.9412	125.583	198.229	134.802	239.518	216.48	246.788	4.14648	6.59252	4.78147	4.45626	5.92165	5.84536	7.77062	7.73615	6.86607
ASHGV40035709	0.00101405	0.0363539	5.49595	down	noncoding	long noncoding	Gold	NR_046244	THRB-AS1	RefSeq	885	chr3	+	24535577	24541502	GCCGGGCCAAACTCTATCACAGCATAAATAATCTTTTCCTTAAATAAATACAGGTAAAAG	644990	intronic antisense	NM_001128176	THRB	thyroid hormone receptor beta	-	24158644	24536313	56.4284	193.567	5.29062	7.74899	23.9113	114.76	25.2574	24.8795	89.8212	59.9412	125.583	198.229	134.802	239.518	216.48	246.788	4.14648	6.59252	4.78147	4.45626	5.92165	5.84536	7.77062	7.73615	6.86607
ASHGV40035709	0.00101405	0.0363539	5.49595	down	noncoding	long noncoding	Gold	NR_046244	THRB-AS1	RefSeq	885	chr3	+	24535577	24541502	GCCGGGCCAAACTCTATCACAGCATAAATAATCTTTTCCTTAAATAAATACAGGTAAAAG	644990	intronic antisense	NM_001128177	THRB	thyroid hormone receptor beta	-	24158644	24536313	56.4284	193.567	5.29062	7.74899	23.9113	114.76	25.2574	24.8795	89.8212	59.9412	125.583	198.229	134.802	239.518	216.48	246.788	4.14648	6.59252	4.78147	4.45626	5.92165	5.84536	7.77062	7.73615	6.86607
ASHGV40035709	0.00101405	0.0363539	5.49595	down	noncoding	long noncoding	Gold	NR_046244	THRB-AS1	RefSeq	885	chr3	+	24535577	24541502	GCCGGGCCAAACTCTATCACAGCATAAATAATCTTTTCCTTAAATAAATACAGGTAAAAG	644990	intronic antisense	NM_001252634	THRB	thyroid hormone receptor beta	-	24158644	24536313	56.4284	193.567	5.29062	7.74899	23.9113	114.76	25.2574	24.8795	89.8212	59.9412	125.583	198.229	134.802	239.518	216.48	246.788	4.14648	6.59252	4.78147	4.45626	5.92165	5.84536	7.77062	7.73615	6.86607
ASHGV40007654	0.000444858	0.030635	5.48297	down	noncoding	long noncoding	Reliable	T067639	G015693	RNA-seq: Iyer et al 2015	2301	chr11	-	114117518	114127474	AAAGCTGCAACCAGGACTGCACAACTTCGAGTGAAACTGCTTCGGAACTAGAACAGATAA									17.6707	72.646	3.53256	5.98752	5	53.2971	7.92195	15.0417	14.1109	10.6523	34.7764	208.642	22.049	86.26	40.6508	43.4984	2.32928	5.45107	2.99677	3.73836	3.43637	3.24352	5.86105	7.80917	4.22316
ASHGV40005880	0.00265185	0.0445521	5.45541	down	noncoding	long noncoding	Reliable	ENST00000608229	RP11-479O17.10	GENCODE	5001	chr10	+	81727968	81732969	CCCTTTAAACATTGAAACAGAAAGAAAATGACAGTAAAAGTTACAATAGCCCCTCCATGA									27.2367	114.815	4.44098	6.88867	14.3916	47.2753	30.8274	19.8606	31.6007	19.4644	100.28	138.236	85.5418	239.709	52.7065	72.4155	3.49108	5.27212	5.06302	4.13616	4.49559	4.18793	7.43076	7.20205	6.20633
ASHGV40045372	0.000808461	0.0352326	5.4401	down	noncoding	long noncoding	Reliable	T307868	G072003	RNA-seq: Iyer et al 2015	3745	chr6	+	89798034	89801779	TTTGACCACTGATAGGCAGCTCAGAGCTTTGTATATAAAGGACTATTTGTACTTTAGAAT									77.2721	312.69	5.85447	8.2981	50.1571	172.541	46.1098	49.9296	87.187	57.7082	145.19	354.117	166.54	624.877	279.433	305.986	5.20151	7.20369	5.62613	5.42261	5.88356	5.78932	7.99137	8.55622	7.17915
ASHGV40004268	0.00283862	0.0450862	5.4274	down	noncoding	long noncoding	Gold	NR_108083	LOC100506725	RefSeq	1091	chr7	+	35756046	35759322	GATTCTTTCTATTCTTCCACCAGCCAAGGTGATGAGCACAAAAGGATCCATCTTATACAG	100506725								22.8598	103.421	4.00058	6.44084	5	15.5201	12.2091	21.0428	51.6584	31.7285	43.7154	45.2564	26.1179	83.2435	202.361	219.835	2.32928	3.71997	3.6604	4.22248	5.15742	4.91393	6.20533	5.58695	4.46608
ASHGV40036753	0.000888158	0.0354878	5.40252	down	noncoding	long noncoding	Reliable	uc003fdu.3	AK055323	UCSC_knowngene	4249	chr3	+	160792440	160796689	CTATCTCTGATCCTGTGGTGTTGTATAAAAATGAACAGCTAAAAATTTACCCATGACAAG									2937.16	9384.25	10.7903	13.2239	1346.73	858.749	570.471	2564.05	7392.61	4890.37	5894.88	7273.77	5969.71	14362.1	10684.8	12120.2	10.1665	9.57308	9.3848	11.1328	12.2583	12.2261	13.4762	12.8195	12.3342
ASHGV40045668	0.00185832	0.0409466	5.3726	down	noncoding	long noncoding	Gold	ENST00000440246	RP3-523C21.2	GENCODE	490	chr6	+	132411672	132420366	GGGGGCAGTTTGTAGACTTATTGTCAGTCCAGTGTAGAATTTGAGAATATAGCCAGGGCT		intergenic							14.1742	62.1993	3.40141	5.82703	10.2293	24.0477	5.38267	5	21.4117	18.974	15.6242	67.2178	18.9807	89.0907	87.537	94.7451	3.08443	4.31421	2.5563	2.32534	3.98171	4.14648	4.62022	6.17712	3.99401
ASHGV40007046	0.000389569	0.0304575	5.32734	down	noncoding	long noncoding	Reliable	ENST00000607815	RP5-850O15.4	GENCODE	279	chr1	-	50902699	50902978	GCATTTAGTATTTTGTCCTTGTCTCAAATAATCTGCTTTGGAAGGTGACACTTAACCCCA									141.981	544.826	6.67412	9.08754	236.251	96.1187	52.4784	60.6977	243.525	162.816	330.844	457.738	199.513	739.288	699.458	842.115	7.56344	6.33006	5.82339	5.69785	7.32909	7.30091	9.23008	8.93651	7.44212
ASHGV40047221	0.00224626	0.0423749	5.26807	down	noncoding	long noncoding	Reliable	ENST00000610021	RP4-813F11.4	GENCODE	2240	chr7	-	140702409	140704649	GAAGAGGAGGTAGATGAGAGGTAACATCTTATTATTTATGTAATTATGGGCTCCATAAGT									251.56	1080.62	7.64776	10.045	377.177	152.854	176.044	398.697	246.806	157.78	544.588	1055.32	462.598	1472.97	1406.96	1541.3	8.26997	7.02356	7.60631	8.38677	7.34686	7.25311	9.94649	10.0843	8.66874
ASHGV40019408	0.000531355	0.0320682	5.24481	down	noncoding	long noncoding	Reliable	T029851	G006635	RNA-seq: Iyer et al 2015	4878	chr1	-	210534161	210540644	TCTCCCTCTAGTGGGAGAAAGGAACCCCATAGCAGACAAGAGAATTATAATGAAATCTTG									9.84235	40.8283	3.03119	5.42208	10.7892	6.08244	5	14.7269	14.5179	7.9376	31.7812	37.1871	13.8406	56.4161	51.0563	54.6887	3.14588	2.67459	2.33204	3.70817	3.47693	2.84953	5.72744	5.28725	3.49382
ASHGV40054591	0.0016136	0.0397863	5.24396	down	noncoding	long noncoding	Reliable	ENST00000567614	WI2-89031B12.1	GENCODE	792	chrX	-	153746163	153746955	AGGAAGGGAGAGTTGTCTCGGAATGCTCAGGGGGACTCATTAAAGCAACACTTTCATAAA		intergenic							44.5716	164.638	5.07201	7.46267	30.0832	86.9291	33.2385	17.3379	51.467	48.3738	87.5854	192.107	90.0088	224.844	204.232	189.053	4.4647	6.17939	5.16657	3.94176	5.15293	5.52671	7.22226	7.68811	6.28578
ASHGV40026600	0.000146888	0.0252115	5.15246	down	noncoding	long noncoding	Gold	NR_037631	LOC100288911	RefSeq	733	chr2	-	36581891	36582713	AGACTTTGTGAAAGATATTATGTAATGGAGTCTCGGGAACCCTGAGACCTCTCCAGCGAA	100288911	bidirectional	NM_016441	CRIM1	cysteine-rich motor neuron 1 protein precursor	+	36583369	36778278	159.893	679.139	7.03089	9.39615	137.907	209.067	81.1692	167.084	209.138	154.996	310.319	529.688	355.241	971.614	925.342	982.63	6.73302	7.49323	6.46256	7.16382	7.10623	7.22646	9.12701	9.13282	8.27672
ASHGV40009556	0.00195863	0.0410005	5.13094	down	noncoding	long noncoding	Reliable	T073297	G016831	RNA-seq: Iyer et al 2015	1218	chr12	-	9036785	9039679	GAAGTTTATTCTGAACTTTTTGCAAGTCTGAAAATCTCACAAAGTCCTCTGATCTAGACA									10.4685	41.9999	3.11655	5.47577	5.61283	14.5204	9.43996	10.4102	17.8273	5	23.5605	42.4757	20.2233	77.6636	39.7235	48.3529	2.5349	3.63238	3.2562	3.19898	3.75178	2.32504	5.27402	5.49523	4.08805
ASHGV40032325	0.000237364	0.0274915	5.12723	down	noncoding	long noncoding	Reliable	ENST00000437426	AP001627.1	GENCODE	1754	chr21	-	44153703	44161868	GTGTTCATTTTTATTCTTTGGGGCTGAAAGAATGCTTTATACCATGAGCTGTGCTTCTTT	101928284	intronic antisense	NM_001001567	PDE9A	high affinity cGMP-specific 3',5'-cyclic phosphodiesterase 9A isoform b	+	44073861	44195618	23.7935	68.3949	3.59894	5.95712	5	79.7487	5	5	28.1073	19.9052	16.8869	141.187	29.7124	45.0624	82.7999	94.7208	2.32928	6.05126	2.33204	2.32534	4.3335	4.22223	4.74901	7.23877	4.6537
ASHGV40032325	0.000237364	0.0274915	5.12723	down	noncoding	long noncoding	Reliable	ENST00000437426	AP001627.1	GENCODE	1754	chr21	-	44153703	44161868	GTGTTCATTTTTATTCTTTGGGGCTGAAAGAATGCTTTATACCATGAGCTGTGCTTCTTT	101928284	intronic antisense	NM_001001568	PDE9A	high affinity cGMP-specific 3',5'-cyclic phosphodiesterase 9A isoform c	+	44073861	44195618	23.7935	68.3949	3.59894	5.95712	5	79.7487	5	5	28.1073	19.9052	16.8869	141.187	29.7124	45.0624	82.7999	94.7208	2.32928	6.05126	2.33204	2.32534	4.3335	4.22223	4.74901	7.23877	4.6537
ASHGV40032325	0.000237364	0.0274915	5.12723	down	noncoding	long noncoding	Reliable	ENST00000437426	AP001627.1	GENCODE	1754	chr21	-	44153703	44161868	GTGTTCATTTTTATTCTTTGGGGCTGAAAGAATGCTTTATACCATGAGCTGTGCTTCTTT	101928284	intronic antisense	NM_001001569	PDE9A	high affinity cGMP-specific 3',5'-cyclic phosphodiesterase 9A isoform d	+	44073861	44195618	23.7935	68.3949	3.59894	5.95712	5	79.7487	5	5	28.1073	19.9052	16.8869	141.187	29.7124	45.0624	82.7999	94.7208	2.32928	6.05126	2.33204	2.32534	4.3335	4.22223	4.74901	7.23877	4.6537
ASHGV40032325	0.000237364	0.0274915	5.12723	down	noncoding	long noncoding	Reliable	ENST00000437426	AP001627.1	GENCODE	1754	chr21	-	44153703	44161868	GTGTTCATTTTTATTCTTTGGGGCTGAAAGAATGCTTTATACCATGAGCTGTGCTTCTTT	101928284	intronic antisense	NM_001001570	PDE9A	high affinity cGMP-specific 3',5'-cyclic phosphodiesterase 9A isoform e	+	44073861	44195618	23.7935	68.3949	3.59894	5.95712	5	79.7487	5	5	28.1073	19.9052	16.8869	141.187	29.7124	45.0624	82.7999	94.7208	2.32928	6.05126	2.33204	2.32534	4.3335	4.22223	4.74901	7.23877	4.6537
ASHGV40032325	0.000237364	0.0274915	5.12723	down	noncoding	long noncoding	Reliable	ENST00000437426	AP001627.1	GENCODE	1754	chr21	-	44153703	44161868	GTGTTCATTTTTATTCTTTGGGGCTGAAAGAATGCTTTATACCATGAGCTGTGCTTCTTT	101928284	intronic antisense	NM_001001571	PDE9A	high affinity cGMP-specific 3',5'-cyclic phosphodiesterase 9A isoform f	+	44073861	44195618	23.7935	68.3949	3.59894	5.95712	5	79.7487	5	5	28.1073	19.9052	16.8869	141.187	29.7124	45.0624	82.7999	94.7208	2.32928	6.05126	2.33204	2.32534	4.3335	4.22223	4.74901	7.23877	4.6537
ASHGV40032325	0.000237364	0.0274915	5.12723	down	noncoding	long noncoding	Reliable	ENST00000437426	AP001627.1	GENCODE	1754	chr21	-	44153703	44161868	GTGTTCATTTTTATTCTTTGGGGCTGAAAGAATGCTTTATACCATGAGCTGTGCTTCTTT	101928284	intronic antisense	NM_001001572	PDE9A	high affinity cGMP-specific 3',5'-cyclic phosphodiesterase 9A isoform g	+	44073861	44195618	23.7935	68.3949	3.59894	5.95712	5	79.7487	5	5	28.1073	19.9052	16.8869	141.187	29.7124	45.0624	82.7999	94.7208	2.32928	6.05126	2.33204	2.32534	4.3335	4.22223	4.74901	7.23877	4.6537
ASHGV40032325	0.000237364	0.0274915	5.12723	down	noncoding	long noncoding	Reliable	ENST00000437426	AP001627.1	GENCODE	1754	chr21	-	44153703	44161868	GTGTTCATTTTTATTCTTTGGGGCTGAAAGAATGCTTTATACCATGAGCTGTGCTTCTTT	101928284	intronic antisense	NM_001001573	PDE9A	high affinity cGMP-specific 3',5'-cyclic phosphodiesterase 9A isoform g	+	44073861	44195618	23.7935	68.3949	3.59894	5.95712	5	79.7487	5	5	28.1073	19.9052	16.8869	141.187	29.7124	45.0624	82.7999	94.7208	2.32928	6.05126	2.33204	2.32534	4.3335	4.22223	4.74901	7.23877	4.6537
ASHGV40032325	0.000237364	0.0274915	5.12723	down	noncoding	long noncoding	Reliable	ENST00000437426	AP001627.1	GENCODE	1754	chr21	-	44153703	44161868	GTGTTCATTTTTATTCTTTGGGGCTGAAAGAATGCTTTATACCATGAGCTGTGCTTCTTT	101928284	intronic antisense	NM_001001574	PDE9A	high affinity cGMP-specific 3',5'-cyclic phosphodiesterase 9A isoform h	+	44073861	44195618	23.7935	68.3949	3.59894	5.95712	5	79.7487	5	5	28.1073	19.9052	16.8869	141.187	29.7124	45.0624	82.7999	94.7208	2.32928	6.05126	2.33204	2.32534	4.3335	4.22223	4.74901	7.23877	4.6537
ASHGV40032325	0.000237364	0.0274915	5.12723	down	noncoding	long noncoding	Reliable	ENST00000437426	AP001627.1	GENCODE	1754	chr21	-	44153703	44161868	GTGTTCATTTTTATTCTTTGGGGCTGAAAGAATGCTTTATACCATGAGCTGTGCTTCTTT	101928284	intronic antisense	NM_001001575	PDE9A	high affinity cGMP-specific 3',5'-cyclic phosphodiesterase 9A isoform i	+	44073861	44195618	23.7935	68.3949	3.59894	5.95712	5	79.7487	5	5	28.1073	19.9052	16.8869	141.187	29.7124	45.0624	82.7999	94.7208	2.32928	6.05126	2.33204	2.32534	4.3335	4.22223	4.74901	7.23877	4.6537
ASHGV40032325	0.000237364	0.0274915	5.12723	down	noncoding	long noncoding	Reliable	ENST00000437426	AP001627.1	GENCODE	1754	chr21	-	44153703	44161868	GTGTTCATTTTTATTCTTTGGGGCTGAAAGAATGCTTTATACCATGAGCTGTGCTTCTTT	101928284	intronic antisense	NM_001001576	PDE9A	high affinity cGMP-specific 3',5'-cyclic phosphodiesterase 9A isoform j	+	44073861	44195618	23.7935	68.3949	3.59894	5.95712	5	79.7487	5	5	28.1073	19.9052	16.8869	141.187	29.7124	45.0624	82.7999	94.7208	2.32928	6.05126	2.33204	2.32534	4.3335	4.22223	4.74901	7.23877	4.6537
ASHGV40032325	0.000237364	0.0274915	5.12723	down	noncoding	long noncoding	Reliable	ENST00000437426	AP001627.1	GENCODE	1754	chr21	-	44153703	44161868	GTGTTCATTTTTATTCTTTGGGGCTGAAAGAATGCTTTATACCATGAGCTGTGCTTCTTT	101928284	intronic antisense	NM_001001577	PDE9A	high affinity cGMP-specific 3',5'-cyclic phosphodiesterase 9A isoform k	+	44073861	44195618	23.7935	68.3949	3.59894	5.95712	5	79.7487	5	5	28.1073	19.9052	16.8869	141.187	29.7124	45.0624	82.7999	94.7208	2.32928	6.05126	2.33204	2.32534	4.3335	4.22223	4.74901	7.23877	4.6537
ASHGV40032325	0.000237364	0.0274915	5.12723	down	noncoding	long noncoding	Reliable	ENST00000437426	AP001627.1	GENCODE	1754	chr21	-	44153703	44161868	GTGTTCATTTTTATTCTTTGGGGCTGAAAGAATGCTTTATACCATGAGCTGTGCTTCTTT	101928284	intronic antisense	NM_001001578	PDE9A	high affinity cGMP-specific 3',5'-cyclic phosphodiesterase 9A isoform l	+	44073861	44195618	23.7935	68.3949	3.59894	5.95712	5	79.7487	5	5	28.1073	19.9052	16.8869	141.187	29.7124	45.0624	82.7999	94.7208	2.32928	6.05126	2.33204	2.32534	4.3335	4.22223	4.74901	7.23877	4.6537
ASHGV40032325	0.000237364	0.0274915	5.12723	down	noncoding	long noncoding	Reliable	ENST00000437426	AP001627.1	GENCODE	1754	chr21	-	44153703	44161868	GTGTTCATTTTTATTCTTTGGGGCTGAAAGAATGCTTTATACCATGAGCTGTGCTTCTTT	101928284	intronic antisense	NM_001001579	PDE9A	high affinity cGMP-specific 3',5'-cyclic phosphodiesterase 9A isoform g	+	44073861	44195618	23.7935	68.3949	3.59894	5.95712	5	79.7487	5	5	28.1073	19.9052	16.8869	141.187	29.7124	45.0624	82.7999	94.7208	2.32928	6.05126	2.33204	2.32534	4.3335	4.22223	4.74901	7.23877	4.6537
ASHGV40032325	0.000237364	0.0274915	5.12723	down	noncoding	long noncoding	Reliable	ENST00000437426	AP001627.1	GENCODE	1754	chr21	-	44153703	44161868	GTGTTCATTTTTATTCTTTGGGGCTGAAAGAATGCTTTATACCATGAGCTGTGCTTCTTT	101928284	intronic antisense	NM_001001580	PDE9A	high affinity cGMP-specific 3',5'-cyclic phosphodiesterase 9A isoform j	+	44073861	44195618	23.7935	68.3949	3.59894	5.95712	5	79.7487	5	5	28.1073	19.9052	16.8869	141.187	29.7124	45.0624	82.7999	94.7208	2.32928	6.05126	2.33204	2.32534	4.3335	4.22223	4.74901	7.23877	4.6537
ASHGV40032325	0.000237364	0.0274915	5.12723	down	noncoding	long noncoding	Reliable	ENST00000437426	AP001627.1	GENCODE	1754	chr21	-	44153703	44161868	GTGTTCATTTTTATTCTTTGGGGCTGAAAGAATGCTTTATACCATGAGCTGTGCTTCTTT	101928284	intronic antisense	NM_001001581	PDE9A	high affinity cGMP-specific 3',5'-cyclic phosphodiesterase 9A isoform m	+	44073861	44195618	23.7935	68.3949	3.59894	5.95712	5	79.7487	5	5	28.1073	19.9052	16.8869	141.187	29.7124	45.0624	82.7999	94.7208	2.32928	6.05126	2.33204	2.32534	4.3335	4.22223	4.74901	7.23877	4.6537
ASHGV40032325	0.000237364	0.0274915	5.12723	down	noncoding	long noncoding	Reliable	ENST00000437426	AP001627.1	GENCODE	1754	chr21	-	44153703	44161868	GTGTTCATTTTTATTCTTTGGGGCTGAAAGAATGCTTTATACCATGAGCTGTGCTTCTTT	101928284	intronic antisense	NM_001001582	PDE9A	high affinity cGMP-specific 3',5'-cyclic phosphodiesterase 9A isoform n	+	44073861	44195618	23.7935	68.3949	3.59894	5.95712	5	79.7487	5	5	28.1073	19.9052	16.8869	141.187	29.7124	45.0624	82.7999	94.7208	2.32928	6.05126	2.33204	2.32534	4.3335	4.22223	4.74901	7.23877	4.6537
ASHGV40032325	0.000237364	0.0274915	5.12723	down	noncoding	long noncoding	Reliable	ENST00000437426	AP001627.1	GENCODE	1754	chr21	-	44153703	44161868	GTGTTCATTTTTATTCTTTGGGGCTGAAAGAATGCTTTATACCATGAGCTGTGCTTCTTT	101928284	intronic antisense	NM_001001583	PDE9A	high affinity cGMP-specific 3',5'-cyclic phosphodiesterase 9A isoform o	+	44073861	44195618	23.7935	68.3949	3.59894	5.95712	5	79.7487	5	5	28.1073	19.9052	16.8869	141.187	29.7124	45.0624	82.7999	94.7208	2.32928	6.05126	2.33204	2.32534	4.3335	4.22223	4.74901	7.23877	4.6537
ASHGV40032325	0.000237364	0.0274915	5.12723	down	noncoding	long noncoding	Reliable	ENST00000437426	AP001627.1	GENCODE	1754	chr21	-	44153703	44161868	GTGTTCATTTTTATTCTTTGGGGCTGAAAGAATGCTTTATACCATGAGCTGTGCTTCTTT	101928284	intronic antisense	NM_001001584	PDE9A	high affinity cGMP-specific 3',5'-cyclic phosphodiesterase 9A isoform g	+	44073861	44195618	23.7935	68.3949	3.59894	5.95712	5	79.7487	5	5	28.1073	19.9052	16.8869	141.187	29.7124	45.0624	82.7999	94.7208	2.32928	6.05126	2.33204	2.32534	4.3335	4.22223	4.74901	7.23877	4.6537
ASHGV40032325	0.000237364	0.0274915	5.12723	down	noncoding	long noncoding	Reliable	ENST00000437426	AP001627.1	GENCODE	1754	chr21	-	44153703	44161868	GTGTTCATTTTTATTCTTTGGGGCTGAAAGAATGCTTTATACCATGAGCTGTGCTTCTTT	101928284	intronic antisense	NM_001001585	PDE9A	high affinity cGMP-specific 3',5'-cyclic phosphodiesterase 9A isoform g	+	44073861	44195618	23.7935	68.3949	3.59894	5.95712	5	79.7487	5	5	28.1073	19.9052	16.8869	141.187	29.7124	45.0624	82.7999	94.7208	2.32928	6.05126	2.33204	2.32534	4.3335	4.22223	4.74901	7.23877	4.6537
ASHGV40032325	0.000237364	0.0274915	5.12723	down	noncoding	long noncoding	Reliable	ENST00000437426	AP001627.1	GENCODE	1754	chr21	-	44153703	44161868	GTGTTCATTTTTATTCTTTGGGGCTGAAAGAATGCTTTATACCATGAGCTGTGCTTCTTT	101928284	intronic antisense	NM_002606	PDE9A	high affinity cGMP-specific 3',5'-cyclic phosphodiesterase 9A isoform a	+	44073861	44195618	23.7935	68.3949	3.59894	5.95712	5	79.7487	5	5	28.1073	19.9052	16.8869	141.187	29.7124	45.0624	82.7999	94.7208	2.32928	6.05126	2.33204	2.32534	4.3335	4.22223	4.74901	7.23877	4.6537
ASHGV40036080	0.000762271	0.0349171	5.11223	down	noncoding	long noncoding	Gold	NR_038264	ADAMTS9-AS2	RefSeq	2258	chr3	+	64670545	64997143	CAGGGACTCTTTCTTCCCCCACTCTGTAAAGAGTTATTTGCTTAATTTAATGTACATTAT	100507098	intronic antisense	NM_182920	ADAMTS9	A disintegrin and metalloproteinase with thrombospondin motifs 9 preproprotein	-	64501330	64673365	63.3893	253.277	5.63681	7.99076	79.6175	95.9058	27.0269	76.3812	57.7282	43.676	181.54	212.341	84.0295	479.916	265.883	295.954	5.88749	6.32744	4.87524	6.04009	5.31243	5.37817	8.33099	7.83371	6.1808
ASHGV40034241	0.00119731	0.0375543	5.09825	down	noncoding	long noncoding	Reliable	ENST00000607513	RP11-188P20.3	GENCODE	721	chr3	-	43388414	43389135	AAACCTGAACACCACGTCTTGTTTCTTTGGTTCTTAGATCACATAAAGGTATATTACTAC									649.728	2724.91	9.09992	11.4499	720.389	717.563	1019.48	349.56	655.873	435.503	1496.74	2135.05	2859.93	3955.84	2833.13	3068.75	9.22778	9.32049	10.3054	8.1999	8.79266	8.75332	11.4358	11.0868	11.2778
ASHGV40015289	0.00167637	0.0397863	5.09282	down	noncoding	long noncoding	Reliable	ENST00000556328	RP11-507K2.3	GENCODE	718	chr14	+	89017940	89018837	TCTCTGGGAACAAGACAGCGTAATGAGCATCGTGAGAAATCTAAGACGAATCCCTAAACC		intronic antisense	NM_007039	PTPN21	tyrosine-protein phosphatase non-receptor type 21	-	88932121	89021123	22.4874	76.7501	4.05675	6.40521	5	19.3238	15.1737	40.0072	35.2878	20.1317	44.6395	81.1469	46.9929	104.313	92.9423	90.4655	2.32928	4.00896	4.00431	5.11845	4.64021	4.23928	6.23422	6.43657	5.33694
ASHGV40045245	3.04629e-05	0.0238423	5.0647	down	noncoding	long noncoding	Reliable	ENST00000606298	RP11-134K13.4	GENCODE	543	chr6	+	71306140	71306683	GCCACATTCTGCTAGTAAATAACAAATGTTCATTGGATAGTTTGCAGTGAGAAAACTTTG									128.196	491.6	6.63174	8.97222	172.962	122.924	47.1362	196.825	141.701	87.6281	289.234	358.959	439.253	1055.4	365.025	441.723	7.09269	6.69502	5.65849	7.38078	6.56193	6.40154	9.0333	8.57609	8.59301
ASHGV40056817	2.83449e-05	0.0238423	5.04273	down	noncoding	long noncoding	Gold	NR_027267	LINC00310	RefSeq	673	chr21	+	35552977	35555546	CCTAAATCTTGTGAGTTGTCGTATCATTTGTAGATATAATTATAAAATGGCACATGATGC	114036								15.4039	59.0041	3.7011	6.0353	10.3491	23.9063	13.6733	16.2632	15.0176	13.2136	26.3307	67.6034	78.9615	62.3766	55.6502	63.102	3.0963	4.3044	3.83535	3.84862	3.52404	3.59788	5.44233	6.18457	6.09308
ASHGV40015845	0.00102511	0.0363539	5.02635	down	noncoding	long noncoding	Reliable	ENST00000461517	RN7SL494P	GENCODE	301	chr15	-	50536827	50537128	TTTGAAACTGACCACGCAGGGGAGAAAGGGGCTCTGAGAAAGATTTGGAGAAACTCATTT									7.87437	32.3856	2.68962	5.01913	5	19.7181	5	5	5	7.52807	8.38057	47.5229	24.3364	49.6081	34.2672	30.1984	2.32928	4.03644	2.33204	2.32534	2.32315	2.79147	3.60351	5.65943	4.36282
ASHGV40000339	7.78587e-05	0.0251352	4.95324	down	noncoding	long noncoding	Gold	ENST00000413989	AC009228.1	GENCODE	232	chr2	+	24437249	24444375	CCTTTTTGGGAACTGTGCAGAGCGTGTGAAGAATCTCACCACCTCAAGACATTTTTCGAA		intronic antisense	NM_006277	ITSN2	intersectin-2 isoform 1	-	24425734	24583397	23.3025	81.3644	4.04111	6.34948	13.5536	48.5549	5.2146	19.4821	29.0803	23.9298	49.8425	133.166	26.6894	140.172	60.856	77.4609	3.42218	5.30964	2.52282	4.10893	4.38388	4.49923	6.40432	7.14362	4.49872
ASHGV40000339	7.78587e-05	0.0251352	4.95324	down	noncoding	long noncoding	Gold	ENST00000413989	AC009228.1	GENCODE	232	chr2	+	24437249	24444375	CCTTTTTGGGAACTGTGCAGAGCGTGTGAAGAATCTCACCACCTCAAGACATTTTTCGAA		intronic antisense	NM_019595	ITSN2	intersectin-2 isoform 3	-	24425734	24583397	23.3025	81.3644	4.04111	6.34948	13.5536	48.5549	5.2146	19.4821	29.0803	23.9298	49.8425	133.166	26.6894	140.172	60.856	77.4609	3.42218	5.30964	2.52282	4.10893	4.38388	4.49923	6.40432	7.14362	4.49872
ASHGV40000339	7.78587e-05	0.0251352	4.95324	down	noncoding	long noncoding	Gold	ENST00000413989	AC009228.1	GENCODE	232	chr2	+	24437249	24444375	CCTTTTTGGGAACTGTGCAGAGCGTGTGAAGAATCTCACCACCTCAAGACATTTTTCGAA		intronic antisense	NM_147152	ITSN2	intersectin-2 isoform 2	-	24443187	24583397	23.3025	81.3644	4.04111	6.34948	13.5536	48.5549	5.2146	19.4821	29.0803	23.9298	49.8425	133.166	26.6894	140.172	60.856	77.4609	3.42218	5.30964	2.52282	4.10893	4.38388	4.49923	6.40432	7.14362	4.49872
ASHGV40048162	0.000108722	0.0252115	4.95233	down	noncoding	long noncoding	Reliable	T328614	G077043	RNA-seq: Iyer et al 2015	3675	chr7	+	95225731	95240983	CTCAAAGAACATTTCAAGCAAACATCTTATCAGCTACAAATTCATTTGAGGCAGTTCCAG									13.97	50.9104	3.46509	5.7732	7.58119	15.8018	5.43905	14.2884	25.5379	15.1717	24.041	32.3288	44.2706	64.2986	66.8517	73.6718	2.7955	3.74381	2.5677	3.66761	4.21004	3.80585	5.3071	5.08961	5.24904
ASHGV40039112	0.000877211	0.0353514	4.94957	down	noncoding	long noncoding	Reliable	T267262	G061856	RNA-seq: Iyer et al 2015	3449	chr4	+	83332689	83340919	AATCAGCATTGGTGCATTCAATTAGCTGACTTCCTCATTTTAAAATCAGGGGATTAAAGC									12.2637	48.6285	3.22188	5.52919	13.5333	12.2882	5	23.2893	14.4716	5	13.6584	49.6628	39.3893	119.1	30.158	39.8023	3.42038	3.41869	2.33204	4.36421	3.47095	2.32504	4.39992	5.72279	5.07864
ASHGV40014320	0.000996459	0.0363539	4.94835	down	noncoding	long noncoding	Reliable	T107547	G025379	RNA-seq: Iyer et al 2015	4124	chr14	-	75890320	75894760	CTCTTGGAAAAGCCTAGTGTCTTCTCTTTAATCTCCTAACACAATAAAGTTTTTGGAGGA									30.6016	110.275	4.55696	6.86391	21.4744	55.179	14.2434	20.7183	40.1267	31.8676	66.795	78.706	56.6688	143.305	147.242	168.931	4.00808	5.50195	3.90076	4.19944	4.81211	4.91945	6.83766	6.39601	5.60526
ASHGV40052248	0.00260016	0.0442945	4.85697	down	noncoding	long noncoding	Reliable	T365797	G086490	RNA-seq: Iyer et al 2015	4596	chr9	-	123511463	123516059	TGAAAACACACCAGGGAGACACCATAAAACAGACCAAGACTAACTTAAAAACAAATACAT									195.879	777.79	7.36222	9.64228	258.687	230.988	174.25	211.393	177.526	122.427	575.922	565.062	394.239	1014.72	1004.35	1112.45	7.69447	7.64052	7.58951	7.48613	6.87172	6.89098	10.0245	9.2274	8.42721
ASHGV40045526	0.00271182	0.0447818	4.83895	down	noncoding	long noncoding	Reliable	ENST00000531702	C6orf3	GENCODE	2421	chr6	+	111921077	111923498	GGGAACACACTGACTCCATCACATTAGAAGTTATAATAAACATTTAGAGAACAACCTCAA	643749	intronic antisense	NM_001164281	TRAF3IP2	adapter protein CIKS isoform 3	-	111876580	111927477	653.943	2269.26	8.90386	11.1786	343.284	1683.81	390.752	327.173	725.414	453.226	1314.13	2369.89	1398.48	2818.81	2562.96	3151.28	8.12667	10.6167	8.81123	8.1067	8.94568	8.81619	11.2441	11.2211	10.2615
ASHGV40045526	0.00271182	0.0447818	4.83895	down	noncoding	long noncoding	Reliable	ENST00000531702	C6orf3	GENCODE	2421	chr6	+	111921077	111923498	GGGAACACACTGACTCCATCACATTAGAAGTTATAATAAACATTTAGAGAACAACCTCAA	643749	intronic antisense	NM_147686	TRAF3IP2	adapter protein CIKS isoform 2	-	111876580	111927477	653.943	2269.26	8.90386	11.1786	343.284	1683.81	390.752	327.173	725.414	453.226	1314.13	2369.89	1398.48	2818.81	2562.96	3151.28	8.12667	10.6167	8.81123	8.1067	8.94568	8.81619	11.2441	11.2211	10.2615
ASHGV40007441	0.000189376	0.0274419	4.79379	down	noncoding	long noncoding	Reliable	T065391	G015061	RNA-seq: Iyer et al 2015	1028	chr11	-	86715692	86718562	GATTGGAGTTAAGATTCGTCTGGGGGAGAAAACACCATGTAGGTAGTAATAAGCCGTGCA									7.83347	29.7593	2.76759	5.02876	5	5	9.99756	16.2264	5.77683	5	18.5441	24.3573	32.0602	54.5157	21.5297	27.5489	2.32928	2.33341	3.34125	3.84557	2.43097	2.32504	4.89444	4.64867	4.76206
ASHGV40036967	0.000453553	0.030635	4.78473	down	noncoding	long noncoding	Reliable	ENST00000610119	RP11-326G21.1	GENCODE	565	chr1	+	145018394	145018959	TTTTTCGTGCAGCTTACCCAATATAATTGTTCTGTTAGTTGTACACTACTCTGTGATAGC	101929787								1726.38	5304.33	9.96547	12.2239	558.953	1233.71	265.744	859.33	4470.94	2969.59	2292.26	4860.19	1457.99	7768.23	7454.69	7992.62	8.83922	10.1276	8.21019	9.51084	11.5746	11.5303	12.0863	12.2521	10.3275
ASHGV40038680	0.000313106	0.0282234	4.77475	down	noncoding	long noncoding	Reliable	ENST00000610199	RP11-362J17.1	GENCODE	565	chr4	+	20768430	20768995	TAAATGATAGCAGAGGAGAATAAAGGCCACCATCATGGAAATAAATGTCAGTAGAAACCC									74.7686	270.571	5.93523	8.19066	80.8171	97.6741	44.7282	63.9001	96.0515	65.4404	207.445	272.135	125.177	353.726	325.581	339.362	5.91242	6.3546	5.5831	5.77336	6.01546	5.97246	8.53168	8.18506	6.75833
ASHGV40037204	0.000196921	0.0274915	4.76565	down	noncoding	long noncoding	Gold	NR_027441	FLJ36777	RefSeq	2140	chr4	-	7099150	7105103	CAGGTGTCCAGAATTGGTTTATTTCCCATCTTAATTGTAGATTTACAATGTAAATGAGCC	730971	intergenic							8.35556	29.8866	2.83751	5.09019	5	5.77623	5	6.7408	12.9	14.7164	23.1691	35.1326	26.2444	45.6482	21.2209	27.9042	2.32928	2.62603	2.33204	2.66662	3.31129	3.75981	5.24797	5.20811	4.47295
ASHGV40006268	0.00217674	0.0421555	4.76485	down	noncoding	long noncoding	Gold	NR_026940	CASC2	RefSeq	3184	chr10	+	119806331	119969665	GAGGCCTAGGATTTAGCTTGATTAGAAAAGCTGTGGAAAATGAATGTGCTAATTACTTTA	255082	bidirectional	NM_014904	RAB11FIP2	rab11 family-interacting protein 2	-	119764426	119806114	248.489	627.731	7.03995	9.29238	208.192	138.338	18.5942	90.7761	610.077	424.958	320.379	649.419	251.229	869.301	854.818	821.239	7.37278	6.87324	4.32028	6.28183	8.67916	8.71243	9.18044	9.41738	7.79048
ASHGV40026480	0.00208071	0.0417454	4.73706	down	noncoding	long noncoding	Gold	ENST00000431557	AC012074.2	GENCODE	419	chr2	-	25592041	25598714	AAACGCAATCGCACAAAGCAATTGTTCAGCACCAAATATGGGGGACAGAAGAGTGCTAAG		intergenic							37.1592	130.982	4.87711	7.1211	70.3667	40.8057	25.5616	37.742	23.5583	24.9208	74.1098	122.408	71.7389	220.418	136.614	160.601	5.70465	5.05577	4.79807	5.038	4.1054	4.56079	6.99112	7.02155	5.94815
ASHGV40053532	0.000511438	0.0320682	4.72516	down	noncoding	long noncoding	Reliable	ENST00000605780	RP11-138E2.1	GENCODE	369	chr9	+	132806991	132807360	TAAACCTCCAACTCTACTTCCTTTGTTGGGCAGTTACAATAAATTTAAGTTGTCAAAACT									32.5386	117.935	4.67429	6.91465	20.986	44.1617	17.5158	23.7711	53.2495	35.5473	59.6379	103.822	49.3417	188.592	142.167	164.05	3.97643	5.17087	4.23071	4.39268	5.19995	5.0751	6.66203	6.79167	5.40574
ASHGV40014195	5.06013e-05	0.0251352	4.67458	down	noncoding	long noncoding	Reliable	ENST00000606934	RP11-840I19.5	GENCODE	443	chr14	-	65470042	65470485	CCTGCTCTATGAAGTTGTTTGGATGTTCATTAACTCACCACTCTCAAATACATAATTAGT									44.4805	155.074	5.00808	7.23292	21.2637	46.0333	13.8254	57.5165	75.1488	53.0953	69.3523	121.145	67.5462	348.753	148.999	174.651	3.99461	5.23305	3.85322	5.62257	5.6775	5.66753	6.89222	7.00839	5.86284
ASHGV40052066	0.000229937	0.0274915	4.66705	down	noncoding	long noncoding	Reliable	ENST00000608729	RP11-330O11.3	GENCODE	1560	chr10	-	31120756	31122316	CATGTATCTGCTCACCTAGAGCGTTTTGTAATGTCACTGGTGATTTAACAATTACAAAAT									52.8688	201.213	5.42391	7.64642	49.9469	78.5829	33.642	54.5136	62.9043	37.6234	80.3507	199.521	122.729	432.564	175.948	196.164	5.19603	6.02542	5.18451	5.5443	5.43104	5.16216	7.09934	7.7432	6.72706
ASHGV40041138	0.00332507	0.0464568	4.64717	down	noncoding	long noncoding	Reliable	ENST00000607752	RP11-506O24.2	GENCODE	1517	chr1	+	164797672	164799189	CATGAGGTCCAAAAGAGAATTGGTATCAACTAAGTACCGTTAACATACAAGATATGACAA									241.694	780.892	7.43436	9.65071	101.145	361.716	128.592	101.983	451.747	304.983	431.626	704.339	575.569	1468.07	697.038	808.708	6.25026	8.30343	7.14655	6.45125	8.22872	8.22593	9.61062	9.54061	8.97279
ASHGV40032549	0.00365492	0.0480496	4.64134	down	noncoding	long noncoding	Reliable	T224683	G051911	RNA-seq: Iyer et al 2015	864	chr21	+	29291889	29292858	GATGCTTACAAATTTATTGACAGAGGAAAAGGAGCAAAAGTCAGGGACGGCCAATGAAGT									8.24914	31.3499	2.77829	4.99284	5	18.2692	5	7.6863	5	8.53935	11.2549	22.4654	21.1943	47.9424	39.3696	45.873	2.32928	3.93574	2.33204	2.81412	2.32315	2.93542	4.07334	4.51929	4.15985
ASHGV40032931	0.00394428	0.0495678	4.61824	down	noncoding	long noncoding	Reliable	ENST00000609825	KB-1125A3.11	GENCODE	613	chr22	-	24198613	24199226	CAGACTTGGTTTTTGTTTGACTTTTGCTGCTCTGAACTTTAATTCCTAAAAACACTGCAT									172.044	680.246	7.15258	9.35993	111.901	135.163	177.142	176.625	254.572	176.862	399.554	481.299	241.302	1092.12	862.171	1005.03	6.402	6.83625	7.6152	7.24371	7.38979	7.42854	9.4948	9.00465	7.72498
ASHGV40007227	0.000449894	0.030635	4.60842	down	noncoding	long noncoding	Reliable	ENST00000602944	CTC-1337H24.2	GENCODE	611	chr11	-	67229180	67229791	AAGTGGTGATTCCCATCATTAGAAGTCTGCGTTAGGAATCAGCAAGGTATAGTCCACAGA									15.6822	49.7579	3.48915	5.69343	6.3898	15.971	5.2033	8.57758	34.8721	23.0796	19.6878	39.9126	33.9893	90.8308	53.3311	60.7957	2.64542	3.7602	2.52055	2.94027	4.62441	4.44407	4.98821	5.39454	4.85293
ASHGV40051767	0.00125269	0.037773	4.60294	down	noncoding	long noncoding	Gold	NR_121572	GXYLT1P3	RefSeq	2292	chr9	-	43003238	43008397	TCATTATGACCGAAAATGTAGTTCACACAATCATGATGCTCTCTTTATTAGGTGTTACTG	100132541								20.3118	84.6601	3.85788	6.06044	21.3164	37.947	32.3759	8.53678	15.6641	6.03075	26.5542	71.7257	268.66	89.2622	25.6505	26.1075	3.99961	4.95261	5.13006	2.93501	3.58591	2.54409	5.45356	6.26325	7.89123
ASHGV40039221	0.000640492	0.0338507	4.57185	down	noncoding	long noncoding	Reliable	T268838	G062267	RNA-seq: Iyer et al 2015	3648	chr4	+	103768730	103772378	GCAGAAGAGTGACTCGGTCAGACTTGTATCTACCTACCACAAATTTAACCAATTTTACTT									26.0179	96.124	4.3875	6.58027	10.193	27.2323	22.9468	25.315	40.8512	29.5688	31.5712	72.3731	54.3206	156.431	117.882	144.167	3.08035	4.48201	4.63271	4.47984	4.83796	4.81211	5.71728	6.27692	5.54262
ASHGV40020986	0.00371662	0.0484906	4.5681	down	noncoding	long noncoding	Reliable	GSE61474_TCONS_00152495	GSE61474_XLOC_028262	RNA-seq: Clark et al 2015	3662	chr17	-	79361804	79366976	ACACGGCCACCGCCTCTTTTGTTAACAGGACAGTTGATCCATTAAATTAAAAATCATTCA									519.924	1930.35	8.40015	10.5917	114.399	348.379	996.796	1102.49	330.089	227.393	654.521	910.62	5835.58	1981.92	978.789	1220.67	6.43944	8.24535	10.2681	9.88887	7.76051	7.79865	10.2182	9.87793	12.3018
ASHGV40005392	0.000999834	0.0363539	4.54678	down	noncoding	long noncoding	Reliable	ENST00000606988	RP11-573G6.9	GENCODE	584	chr10	+	22621332	22621916	GGTCTTGATCAAATTACATGAAAAACGACTAGACATCATTTTAGATCTGTGCTGCATCTA									30.6015	108.628	4.63848	6.82332	45.1435	36.0683	19.4701	25.1861	35.0382	22.7027	47.0876	83.9113	71.8325	192.027	135.476	121.434	5.04232	4.87543	4.39035	4.47295	4.63113	4.41867	6.31615	6.48828	5.95002
ASHGV40014180	0.000964299	0.0362684	4.53328	down	noncoding	long noncoding	Reliable	ENST00000609125	CTD-2555O16.4	GENCODE	1870	chr14	-	64907086	64908956	CAAATCATCTGGAACTTGTGATCTATTACTAAAGCATACCAGCTATTATTCACTCTGATG									354.402	1192.27	7.8935	10.0741	119.489	647.002	89.2542	254.024	589.919	426.726	431.677	1291.68	468.766	2524.64	1142.89	1293.97	6.50756	9.15977	6.60085	7.74548	8.62796	8.71938	9.61156	10.376	8.68533
ASHGV40016442	0.00106189	0.0370324	4.52409	down	noncoding	pseudogene	Gold	NR_003260	DNM1P46	RefSeq	3831	chr15	-	100330360	100347132	GCAAGGTCTACGATTTTGGCCTATATTTTTCATCTTCAAACACAGTACAAAAATTACCAG	196968								120.264	381.59	6.45124	8.62886	47.7392	267.581	66.4929	121.695	129.187	88.8867	165.692	369.447	301.405	695.329	380.55	377.115	5.13237	7.8557	6.16366	6.70606	6.42624	6.42339	8.19078	8.62004	8.05392
ASHGV40036118	0.0039081	0.0494588	4.52206	down	noncoding	long noncoding	Reliable	T245075	G056219	RNA-seq: Iyer et al 2015	4197	chr3	+	71674274	71678626	GCTGCACCCGCTAGAAGCACTGTAAACTCTCAAACAGCAGTTCTCTAAGATAAATATTTA									28.5115	88.9072	4.30943	6.48641	10.2928	7.71978	26.8446	29.6013	67.7258	28.8846	49.8481	47.2631	40.9754	147.041	118.69	129.625	3.09074	2.88635	4.86577	4.70389	5.53181	4.77804	6.40447	5.65212	5.13287
ASHGV40003932	0.00211186	0.0417886	4.52012	down	noncoding	long noncoding	Gold	NR_039993	TMEM161B-AS1	RefSeq	739	chr5	+	87564698	87732491	CGAACAGCGTGACAATTAAAAGAAGATCTGGGAATCATCCAATGTGATAATTTATGTGAA	100505894	bidirectional	NM_153354	TMEM161B	transmembrane protein 161B	-	87491022	87564665	173.437	620.202	7.17448	9.35084	175.018	267.121	176.289	132.22	175.788	114.188	348.352	562.932	394.235	860.501	711.084	844.11	7.11235	7.85342	7.60889	6.82458	6.8568	6.79084	9.29995	9.21956	8.42683
ASHGV40036453	0.000323201	0.0286098	4.48656	down	noncoding	long noncoding	Reliable	ENST00000609005	RP11-797D24.3	GENCODE	552	chr3	+	122996199	122996751	GGTGAAGCTTATGTATACCTTAGCTATTAGGGCAAGAAGTATACATTTTAGTACTTGTAC									22.0816	70.6558	4.11689	6.2825	29.0766	37.8374	11.3085	16.819	20.6458	16.802	37.2249	79.7067	49.8269	108.725	73.7673	74.6837	4.41972	4.94846	3.5405	3.89835	3.93421	3.96011	5.96623	6.41179	5.41956
ASHGV40034458	0.00102287	0.0363539	4.47322	down	noncoding	long noncoding	Reliable	T015855	G003481	RNA-seq: Iyer et al 2015	18364	chr1	+	97759578	97855299	ATTGCATATGAGATAGAGGGTCTGCTAAGCCAGCTGCTGAAGGAAGACTTTATTTCCCAG									9.11363	29.3649	2.80721	4.96852	5	5	5	5.11356	23.1954	11.3728	28.1987	21.3507	12.2504	34.3157	36.6698	43.4042	2.32928	2.33341	2.33204	2.40742	4.08782	3.35328	5.55253	4.43567	3.29162
ASHGV40026828	0.00317335	0.0464436	4.43344	down	noncoding	pseudogene	Gold	NR_036635	DBIL5P2	RefSeq	1692	chr2	-	63344985	63346677	AGTTCCAGTTCTTGCTGGGAACAATAATAGAAACAACAACCGTAAAGACTTCAGAGAACA	100169989								51.8487	150.495	5.24596	7.39439	43.7262	130.378	36.0465	38.2747	34.0653	28.6014	114.868	169.392	95.8544	209.211	150.08	163.563	4.99658	6.77844	5.28278	5.05885	4.59495	4.76419	7.63342	7.50225	6.37849
ASHGV40035813	0.00101868	0.0363539	4.42672	down	noncoding	long noncoding	Reliable	TCONS_00005989	XLOC_002616	RNA-seq: Cabili et al 2011	347	chr3	+	39219383	39223013	CTCTGAACAGAACCTGGCATGAATGAGGTGCTCAATAAAAGTTACTTGGATGAATCGGCA		intergenic							81.9737	283.653	6.0222	8.16844	115.369	55.9022	46.0734	105.692	109.676	59.1295	131.981	271.881	127.905	427.647	331.719	410.787	6.45185	5.52137	5.62419	6.5019	6.20739	5.82653	7.84252	8.18353	6.78529
ASHGV40043677	0.00350941	0.0473114	4.41013	down	noncoding	long noncoding	Reliable	TCONS_l2_00024807	XLOC_l2_013031	RNA-seq: Cabili et al 2011	3444	chr6	-	69339771	69344969	ATTCTTTTTCAAGTTTCCCTAGTAACAGGTTTGGGGACGGGGTGGGAAGAAGCGAGAAAA									34.2111	118.655	4.78097	6.92179	16.8018	58.5838	32.4173	38.0628	28.2126	31.1884	91.9549	130.965	66.5678	265.618	72.2634	84.5606	3.68331	5.59427	5.13178	5.04927	4.33884	4.88832	7.29147	7.12091	5.84428
ASHGV40041996	1.24925e-05	0.0188318	4.40883	down	noncoding	long noncoding	Reliable	ENST00000502253	CTD-2269F5.1	GENCODE	792	chr5	+	83681296	83696600	GCTATATTGTGAAAATCCCTCTGTGCTTGTAATAAAGGCTTCATCTCCACAAGACCTAAA		bidirectional	NM_005711	EDIL3	EGF-like repeat and discoidin I-like domain-containing protein 3 precursor	-	83238125	83680611	55.9005	180.033	5.48036	7.62075	48.9995	91.4142	27.5659	48.5695	61.0917	57.7623	100.042	284.222	220.033	173.325	133.786	168.789	5.16814	6.25255	4.90241	5.37999	5.3887	5.79037	7.4271	8.23546	7.58826
ASHGV40023989	0.00157629	0.0397863	4.4031	down	noncoding	long noncoding	Reliable	ENST00000589512	CTD-2189E23.2	GENCODE	164	chr19	-	14378618	14380189	CGAATGGCGTCCAACTAACAGCATCTTGTGAAAATAAAATGAGTTAATGAAAGTTAACTC									10.5629	33.3312	3.03694	5.17546	5	14.901	5	5	18.9292	14.5474	23.7715	39.2931	17.5553	61.6405	26.4959	31.2309	2.32928	3.66561	2.33204	2.32534	3.82634	3.74304	5.2892	5.36933	3.87276
ASHGV40055394	0.000495184	0.0314603	4.39336	down	noncoding	long noncoding	Gold	NR_110410	RAP2C-AS1	RefSeq	3422	chrX	+	131352534	131566839	AAAGAGATGAGGGGAAAACTTCGCTGCATACTCTACTATCGTTGAAATTTCTTAAACTTT	101928578								70.4136	222.865	5.72766	7.86298	31.265	68.8536	34.1626	109.47	109.388	69.3426	132.705	223.579	107.92	408.305	230.923	233.758	4.51706	5.83321	5.20484	6.55048	6.20413	6.05624	7.8514	7.90038	6.5503
ASHGV40036963	0.00130171	0.0384983	4.37894	down	noncoding	long noncoding	Reliable	uc001emj.3	BX647792	UCSC_knowngene	704	chr1	+	145013718	145018395	ATTGCTGTATTCTGGGATAAAAGAAAGTCTGATGCAGGGAAAGGGGAAGTTGGAAAAACT		intronic antisense	NM_001198832	PDE4DIP	myomegalin isoform 8	-	144851423	145039992	4315.86	13035.9	11.5312	13.6618	1469.56	4776.35	1333.9	1874.26	9586.01	6855.08	6376.35	11671.3	5918.24	19176	16301.2	18772.2	10.2984	12.202	10.7153	10.6787	12.6135	12.6794	13.5899	13.5264	12.3224
ASHGV40036963	0.00130171	0.0384983	4.37894	down	noncoding	long noncoding	Reliable	uc001emj.3	BX647792	UCSC_knowngene	704	chr1	+	145013718	145018395	ATTGCTGTATTCTGGGATAAAAGAAAGTCTGATGCAGGGAAAGGGGAAGTTGGAAAAACT		intronic antisense	NM_022359	PDE4DIP	myomegalin isoform 3	-	144951760	145076186	4315.86	13035.9	11.5312	13.6618	1469.56	4776.35	1333.9	1874.26	9586.01	6855.08	6376.35	11671.3	5918.24	19176	16301.2	18772.2	10.2984	12.202	10.7153	10.6787	12.6135	12.6794	13.5899	13.5264	12.3224
ASHGV40033462	0.000743569	0.034441	4.366	down	noncoding	long noncoding	Reliable	ENST00000609038	KB-1440D3.14	GENCODE	441	chr22	+	21995132	21995573	GTTGCTGTAATGAAAATGGCTTTACTCTGGATTTTCTGAACGCAAAATTCTGGATGATTT									30.2774	98.838	4.53145	6.65777	22.4878	66.0406	34.0698	20.9956	21.3668	16.7038	37.2547	121.302	118.661	185.103	62.4321	68.275	4.06542	5.77084	5.20207	4.21934	3.97877	3.95228	5.9674	7.00985	6.68215
ASHGV40034313	0.00365994	0.0480496	4.35665	down	noncoding	long noncoding	Gold	NR_033998	LOC729970	RefSeq	954	chr1	+	95393583	95428826	AGATCCCAGGATGAAACCTATGTTTGCCAAATACCAGCTACTGTGCCAGAAGAGATCATG	729970	bidirectional	NM_001839	CNN3	calponin-3	-	95362506	95392735	115.735	419.416	6.53706	8.66028	89.192	185.067	63.8589	146.128	119.2	90.9629	230.984	361.684	123.016	637.752	559.025	604.034	6.05769	7.30989	6.10919	6.96668	6.31822	6.4607	8.68174	8.58732	6.73098
ASHGV40031983	0.00380347	0.0488846	4.35428	down	noncoding	long noncoding	Reliable	uc011abv.2	AK311573	UCSC_knowngene	1609	chr21	-	10450661	10597442	GTAAACTTTTGAGAAAACACTTCCAAATACTGTGACAGCATATCGGCTGCAGTTGTTAAG		intergenic							9.225	28.8316	2.81182	4.93425	6.77755	24.9123	5	5	8.66016	5	12.9963	32.5082	16.8565	31.7858	37.6221	41.2204	2.69652	4.36206	2.33204	2.32534	2.8299	2.32504	4.31644	5.09808	3.80735
ASHGV40028745	0.00334294	0.0464568	4.35411	down	noncoding	long noncoding	Reliable	T187852	G043148	RNA-seq: Iyer et al 2015	2939	chr2	+	38302503	38431044	CCATGATCCTGTGAATTTCAGATGTTGAAAATCTTCGGAAAAGCCCTGAAAGATGAACAG									10.454	32.0182	2.96143	5.08381	5	27.4505	5	8.83619	9.23878	7.19826	11.5588	28.5384	30.5464	36.9391	41.3931	43.1332	2.32928	4.4921	2.33204	2.97841	2.8943	2.74246	4.11805	4.89823	4.69633
ASHGV40016270	0.00146452	0.0397366	4.35235	down	noncoding	long noncoding	Reliable	uc002bke.2	DQ586822	UCSC_knowngene	2994	chr15	-	84944255	84947249	CACATCCTCCTTTACAGTTTTGACAAAATACTCTTATACACCATCTGGTTTAATGCCACC		intergenic							247.736	849.538	7.62289	9.74469	161.121	494.256	186.915	218.273	254.449	171.399	484.945	830.535	529.049	1671.69	745.512	835.494	6.98056	8.75843	7.69876	7.5281	7.38847	7.38305	9.7729	9.75396	8.85192
ASHGV40002240	0.000624719	0.0338507	4.34149	down	noncoding	long noncoding	Reliable	ENST00000562538	AC000032.2	GENCODE	491	chr1	-	110235738	110236364	GGCCAGGCAGGGGTTTAGGGGGAGTGAAGAGGGACAATGAAGTCTTGGGAGTAAAGATGG		natural antisense	NM_000561	GSTM1	glutathione S-transferase Mu 1 isoform 1	+	110230417	110236367	29.2942	88.886	4.51689	6.63508	26.0706	58.4643	19.4626	15.4478	28.6787	27.6414	54.6057	105.67	66.2687	130.208	80.3405	96.2226	4.26738	5.59107	4.38902	3.77571	4.36195	4.71622	6.5384	6.8144	5.83809
ASHGV40002240	0.000624719	0.0338507	4.34149	down	noncoding	long noncoding	Reliable	ENST00000562538	AC000032.2	GENCODE	491	chr1	-	110235738	110236364	GGCCAGGCAGGGGTTTAGGGGGAGTGAAGAGGGACAATGAAGTCTTGGGAGTAAAGATGG		natural antisense	NM_146421	GSTM1	glutathione S-transferase Mu 1 isoform 2	+	110230417	110236367	29.2942	88.886	4.51689	6.63508	26.0706	58.4643	19.4626	15.4478	28.6787	27.6414	54.6057	105.67	66.2687	130.208	80.3405	96.2226	4.26738	5.59107	4.38902	3.77571	4.36195	4.71622	6.5384	6.8144	5.83809
ASHGV40055782	0.000829496	0.0353118	4.33819	down	noncoding	long noncoding	Reliable	T045544	G010573	RNA-seq: Iyer et al 2015	684	chr10	-	88683538	88687721	TAACACCTGACTCAAAGTCAGTAATAAATATGACCACTTTTAAACACTACAAGGGCTATC									25.344	76.7118	3.97722	6.09431	11.5856	14.8684	8.25483	81.9657	17.1693	18.2203	32.6448	53.9616	21.742	204.685	70.922	76.3156	3.22139	3.66263	3.05621	6.13374	3.70425	4.08509	5.76524	5.84622	4.20034
ASHGV40053490	0.00290901	0.0455083	4.33744	down	noncoding	long noncoding	Reliable	ENST00000609315	RP11-339B21.13	GENCODE	573	chr9	+	131078615	131079188	CCCAGAACAAGTCACCTAAATCCTACTTTCTTCTTCCATAAAATCATATAGTATCTACCT									209.22	683.867	7.18459	9.30143	95.1293	458.21	58.8944	174.465	260.444	208.176	252.777	442.666	304.578	1411.05	771.825	920.306	6.15288	8.64848	5.99133	7.22528	7.41881	7.67073	8.82323	8.88863	8.07048
ASHGV40044449	0.000222417	0.0274915	4.3314	down	noncoding	long noncoding	Reliable	ENST00000428573	RP11-569A11.1	GENCODE	314	chr1	+	202573395	202574421	GCCTCTGCCAGAAATTCAAAAGCAGAGAGGGCTTTTATTTTCTATCTTCCAAAATAAATT		intronic antisense	NM_001136504	SYT2	synaptotagmin-2	-	202559724	202612581	189.383	650.331	7.18558	9.30041	140.268	109.113	88.9525	271.573	311.121	215.272	228.871	427.983	954.462	1221.83	482.449	586.394	6.75937	6.51617	6.59342	7.84744	7.67867	7.71838	8.67132	8.83806	9.70022
ASHGV40044449	0.000222417	0.0274915	4.3314	down	noncoding	long noncoding	Reliable	ENST00000428573	RP11-569A11.1	GENCODE	314	chr1	+	202573395	202574421	GCCTCTGCCAGAAATTCAAAAGCAGAGAGGGCTTTTATTTTCTATCTTCCAAAATAAATT		intronic antisense	NM_177402	SYT2	synaptotagmin-2	-	202559724	202679551	189.383	650.331	7.18558	9.30041	140.268	109.113	88.9525	271.573	311.121	215.272	228.871	427.983	954.462	1221.83	482.449	586.394	6.75937	6.51617	6.59342	7.84744	7.67867	7.71838	8.67132	8.83806	9.70022
ASHGV40026310	9.75244e-05	0.0251352	4.31382	down	noncoding	long noncoding	Reliable	ENST00000569008	RP11-434B12.1	GENCODE	1553	chr2	-	8861263	8862816	CTTGCCCTTTCATATGTCTCTTGTCACTATTCTGTGTAAGATTATAATCCCAAATACCAC		intergenic							1008.14	3538.84	9.65294	11.7619	1010.82	830.481	313.192	1617.26	1316.22	960.876	2087.56	2571.69	3274.63	7075.78	2861.53	3361.86	9.73557	9.52128	8.45883	10.4414	9.83805	9.92257	11.9462	11.3249	11.4573
ASHGV40051066	0.00193517	0.0409466	4.28438	down	noncoding	long noncoding	Reliable	T349391	G082417	RNA-seq: Iyer et al 2015	5903	chr8	+	109205302	109213496	TGCCTAGTCTCCGTAACTATACAGTGAGTGACTGAGGAGCCACTTTTAAGAAATTAAGGA									28.8661	74.5548	4.21342	6.3125	25.8732	89.3786	14.3974	12.5544	14.3787	16.6145	61.5388	118.23	54.167	126.029	37.6321	49.7321	4.25557	6.22018	3.91914	3.47983	3.46172	3.94405	6.71181	6.97264	5.53782
ASHGV40030725	0.00346122	0.0470486	4.27476	down	noncoding	long noncoding	Reliable	T215907	G049958	RNA-seq: Iyer et al 2015	6899	chr20	-	29624751	29631650	CGGAGAGAAAATTAATTATAGGACATCAAAACAGGACATGTGTATGTGTGTGGGTGTGTA									249.064	908.364	7.66225	9.75809	214.514	412.241	185.748	134.437	315.716	231.728	498.257	897.232	427.265	2064.8	724.936	837.693	7.4169	8.48774	7.69058	6.84981	7.70242	7.82601	9.81586	9.85139	8.54635
ASHGV40049687	0.00147018	0.0397366	4.27341	down	noncoding	long noncoding	Reliable	ENST00000521696	RP11-410L14.2	GENCODE	380	chr8	-	100008990	100025272	CGCTGGTTCGATGCAGAGGAAGAAACCACACCTAGCACGTAAAGCCCTGAAAAAATAGAG		bidirectional	NM_015243	VPS13B	vacuolar protein sorting-associated protein 13B isoform 3	+	100025493	100222015	335.534	1192.71	8.00244	10.0978	223.21	357.019	141.775	206.057	662.436	422.71	694.646	982.191	321.155	2023.07	1489.21	1646.02	7.4767	8.28245	7.29807	7.44647	8.80697	8.70397	10.3054	9.9778	8.13931
ASHGV40049687	0.00147018	0.0397366	4.27341	down	noncoding	long noncoding	Reliable	ENST00000521696	RP11-410L14.2	GENCODE	380	chr8	-	100008990	100025272	CGCTGGTTCGATGCAGAGGAAGAAACCACACCTAGCACGTAAAGCCCTGAAAAAATAGAG		bidirectional	NM_017890	VPS13B	vacuolar protein sorting-associated protein 13B isoform 5	+	100025493	100889814	335.534	1192.71	8.00244	10.0978	223.21	357.019	141.775	206.057	662.436	422.71	694.646	982.191	321.155	2023.07	1489.21	1646.02	7.4767	8.28245	7.29807	7.44647	8.80697	8.70397	10.3054	9.9778	8.13931
ASHGV40049687	0.00147018	0.0397366	4.27341	down	noncoding	long noncoding	Reliable	ENST00000521696	RP11-410L14.2	GENCODE	380	chr8	-	100008990	100025272	CGCTGGTTCGATGCAGAGGAAGAAACCACACCTAGCACGTAAAGCCCTGAAAAAATAGAG		bidirectional	NM_152564	VPS13B	vacuolar protein sorting-associated protein 13B isoform 1	+	100025493	100889814	335.534	1192.71	8.00244	10.0978	223.21	357.019	141.775	206.057	662.436	422.71	694.646	982.191	321.155	2023.07	1489.21	1646.02	7.4767	8.28245	7.29807	7.44647	8.80697	8.70397	10.3054	9.9778	8.13931
ASHGV40049687	0.00147018	0.0397366	4.27341	down	noncoding	long noncoding	Reliable	ENST00000521696	RP11-410L14.2	GENCODE	380	chr8	-	100008990	100025272	CGCTGGTTCGATGCAGAGGAAGAAACCACACCTAGCACGTAAAGCCCTGAAAAAATAGAG		bidirectional	NM_181661	VPS13B	vacuolar protein sorting-associated protein 13B isoform 4	+	100025493	100133987	335.534	1192.71	8.00244	10.0978	223.21	357.019	141.775	206.057	662.436	422.71	694.646	982.191	321.155	2023.07	1489.21	1646.02	7.4767	8.28245	7.29807	7.44647	8.80697	8.70397	10.3054	9.9778	8.13931
ASHGV40000404	0.0026901	0.0446519	4.26895	down	noncoding	long noncoding	Gold	ENST00000416352	RP1-76B20.11	GENCODE	590	chr22	-	30101244	30115848	TGTGCAAGCACTGGCCTGGCCAGAGCAGGCATTCAGAAGACATTGTGGCCCCAACCCCAC		bidirectional	NM_182527	CABP7	calcium-binding protein 7	+	30116343	30127820	11.331	37.6756	3.27047	5.36435	6.2624	6.23572	9.49651	13.0911	19.2098	13.6906	36.2229	35.9248	16.0417	61.292	37.669	38.9033	2.62712	2.69455	3.26514	3.53949	3.84557	3.65096	5.92589	5.23905	3.73378
ASHGV40036033	0.000344212	0.0289648	4.26191	down	noncoding	long noncoding	Gold	ENST00000470427	RP11-755B10.2	GENCODE	364	chr3	+	57614536	57640645	CTTTACTTTGCTTTCAAGCTCAGTCTTGGTGTAAATCTATCACCTTCAATATAACTGGAT		natural antisense	NM_152678	FAM116A	protein FAM116A	-	57611180	57678816	29.1869	79.5976	4.13502	6.22652	11.1711	20.4381	7.63736	85.9523	35.4295	14.4931	24.0772	78.0344	38.7438	190.302	62.2982	84.1301	3.1839	4.08889	2.95292	6.20229	4.64413	3.738	5.30976	6.38373	5.05248
ASHGV40022414	0.00188619	0.0409466	4.25542	down	noncoding	long noncoding	Reliable	GSE61474_TCONS_00156600	GSE61474_XLOC_029042	RNA-seq: Clark et al 2015	696	chr18	-	2489309	2510913	GCAACCTGCCAGAGGACTATTTTCTATAAATTTAAGCTGAACTAATATCTGTGGAAATCT									24.3929	80.5192	4.3302	6.4195	20.3721	37.0805	17.8141	24.7651	27.888	18.4377	42.0692	48.2335	59.3687	122.689	98.5502	112.205	3.93519	4.91728	4.25601	4.44887	4.32289	4.10097	6.14438	5.67915	5.6753
ASHGV40032244	7.33773e-06	0.0188318	4.19597	down	noncoding	long noncoding	Gold	NR_131189	LOC105372795	RefSeq	1027	chr21	-	38435340	38436366	GAACACCAATGTTTTGCAAACTATGGGCAGCAGTGTTTTTGAGGGTCATGATCAGTTTAG	105372795								67.0207	197.799	5.64391	7.71292	54.4135	53.4762	21.9565	67.0752	122.707	82.4953	92.4251	215.603	123.299	202.751	245.312	307.4	5.32482	5.45748	4.56612	5.84235	6.36068	6.31205	7.29807	7.85441	6.73625
ASHGV40021562	0.00101974	0.0363539	4.19495	down	noncoding	long noncoding	Reliable	GSE61474_TCONS_00136434	GSE61474_XLOC_025855	RNA-seq: Clark et al 2015	552	chr17	+	30738235	30739439	CTCTTCAAAAAGAGACAGTGAAATACTCTTGAGATGAATCCAGGTATTAAAAAGTTCAGG									273.919	938.252	7.79664	9.8653	277.862	484.44	180.401	273.342	261.926	165.542	460.67	701.785	769.977	1915.35	875.232	906.498	7.79626	8.7246	7.64449	7.85844	7.42872	7.32735	9.702	9.53559	9.38069
ASHGV40016845	0.00365803	0.0480496	4.19121	down	noncoding	long noncoding	Reliable	T117077	G027603	RNA-seq: Iyer et al 2015	3575	chr15	+	55880424	55884482	AGCTTGGGAGGCAGGTAGCTGATGATGTTTTTAGGAGAGCCTTAAAAAGAACATATAGGA									17.6458	56.3766	3.86004	5.92741	20.7658	22.8214	15.4103	10.2122	22.4047	14.2602	43.703	58.1335	24.5035	94.3995	50.6832	66.8371	3.96282	4.23641	4.02826	3.17245	4.04654	3.71377	6.20468	5.95481	4.3731
ASHGV40025354	0.00356782	0.0475575	4.17533	down	noncoding	long noncoding	Reliable	T170643	G039611	RNA-seq: Iyer et al 2015	1671	chr19	+	18392476	18396572	TGGTGCAGAAAGGAAAAGCATTGCGATTTTTATTGGATTTGAAGAAATAGTAAGGGGTCA									55.0328	178.854	5.35726	7.41915	45.0397	124.296	36.7271	57.7073	40.0174	26.4093	91.2182	108.798	308.057	370.012	80.878	114.164	5.03857	6.711	5.30976	5.62646	4.80954	4.64823	7.27869	6.85374	8.08668
ASHGV40014127	0.000146311	0.0252115	4.16425	down	noncoding	long noncoding	Reliable	T105115	G024824	RNA-seq: Iyer et al 2015	3259	chr14	-	58701671	58705464	CAGAACAGGTTATGTGAACTGTGGAGAAATACTGTTCTTTTTGAAAGACAAGCAACATAG									52.3817	146.263	5.28433	7.34239	28.3218	61.8332	18.4007	67.1524	87.3836	51.1984	86.4236	160.903	106.127	169.357	182.585	172.185	4.38413	5.67573	4.30509	5.84383	5.88642	5.61081	7.20292	7.42212	6.52815
ASHGV40027766	2.18166e-05	0.0212801	4.16066	down	noncoding	long noncoding	Reliable	T203777	G047097	RNA-seq: Iyer et al 2015	7282	chr2	-	179374092	179381483	ATTCAACACACTACGTGCCCAGCACTTTTCTAACTGCTTTTTATGAATTGATTCTTCTAA									21.2062	61.2419	3.96387	6.02068	15.7112	23.0074	5	27.3893	32.7556	23.3738	37.118	49.8087	28.987	101.989	77.4235	72.1247	3.59877	4.24927	2.33204	4.5939	4.54471	4.46453	5.96222	5.72656	4.61917
ASHGV40032099	0.000207731	0.0274915	4.13574	down	noncoding	long noncoding	Gold	NR_024092	LINC00515	RefSeq	459	chr21	-	26955086	26955536	CCTTTTTCCTTATTTCCTTCAGATCCTTTTGTGTTTAAATAAAGGAAAAGCTGCACATCC	282566	intergenic							64.1031	193.11	5.54345	7.5916	72.8359	50.3556	19.5373	41.6531	124.197	76.0399	81.2906	187.084	78.1905	314.647	234.41	263.037	5.75847	5.36491	4.39594	5.1765	6.37411	6.19077	7.11688	7.65013	6.08152
ASHGV40003578	0.00296498	0.0457414	4.09417	down	noncoding	long noncoding	Gold	NR_027037	MBNL1-AS1	RefSeq	6658	chr3	-	151980404	151987415	CCCGACAAAGAGGCGGCCCCACTGTCGACCAAGTGCCCAAGGCATTGTGGGAGTCATGAT	401093								23.0409	74.0528	4.28239	6.31596	18.6472	23.4801	22.7712	27.613	28.0027	17.7314	44.4896	71.403	35.6976	107.23	84.4897	101.007	3.82232	4.27941	4.61992	4.60524	4.3274	4.04003	6.2291	6.2579	4.9279
ASHGV40040781	0.000560899	0.0323043	4.09086	down	noncoding	long noncoding	Reliable	ENST00000608740	RP11-122G18.8	GENCODE	579	chr1	+	161344551	161345130	ATATCTTGGCTATGTGCTTTAACAATATACAGGTTGACCATGAAGTCTGGAAATAGATAC									810.054	2650.78	9.34727	11.3797	1500.96	706.396	352.546	602.114	1024.61	673.696	1317.25	1914.23	2267.25	3573.68	3346.52	3485.75	10.3294	9.29878	8.64329	8.96717	9.46018	9.3848	11.2485	10.9071	10.9433
ASHGV40012487	0.00386807	0.0491874	4.08618	down	noncoding	long noncoding	Gold	NR_033877	LINC00548	RefSeq	2551	chr13	-	40768645	40794639	GAGGAGGAGGATTGGCCCGGCTGCTGAAAACATACGTGTAATTGAAGGAATTCTATTAAG	400123	intergenic							90.1204	272.97	6.08701	8.11777	145.064	159.849	85.6334	39.6244	54.8397	55.7118	137.892	478.373	198.687	448.938	200.743	173.189	6.80985	7.09183	6.53868	5.10486	5.24008	5.73676	7.90647	8.99675	7.43551
ASHGV40006796	0.00343853	0.046851	4.08319	down	noncoding	long noncoding	Reliable	ENST00000561816	RP11-215H22.1	GENCODE	2280	chr11	-	30001659	30003939	CTCTGACTGCTATAACAAGGTATGTATCACAGCTATGTAATGTAAGAATGCAAAATCTAC		intergenic							6.644	24.563	2.64509	4.67479	5	5	9.94844	6.7436	5	8.17195	21.9602	22.3052	16.964	56.6176	16.2636	13.2672	2.32928	2.33341	3.33414	2.66709	2.32315	2.88348	5.15642	4.50759	3.81758
ASHGV40046644	0.00333039	0.0464568	4.06977	down	noncoding	long noncoding	Gold	NR_108105	LOC100507468	RefSeq	571	chr7	-	69061123	69062481	AATCCACGCTGAGGTTATCAAGCTCATCCTACAAAATAAAGCAAGTTCTTCGCAATTTAA	100507468								74.6622	140.381	3.86735	5.8923	6.81253	402.839	8.68977	5.77798	16.402	7.45117	20.887	678.641	17.0425	48.0329	39.4088	38.2762	2.70039	8.45413	3.12948	2.49381	3.64634	2.77998	5.08202	9.48164	3.8266
ASHGV40028172	0.00334025	0.0464568	4.06619	down	noncoding	long noncoding	Reliable	T209219	G048395	RNA-seq: Iyer et al 2015	3556	chr2	-	229760490	229764284	TTATACCACCAAAAGGCAACACAGAGGGGAGTAGGTGTACCACCAAAAGGGAACACAAAA									57.7041	186.977	5.46028	7.48395	27.6364	83.079	107.201	37.5225	51.1233	39.6624	135.493	96.5025	504.25	162.997	113.887	108.733	4.34987	6.11149	6.8851	5.03074	5.14423	5.24022	7.88084	6.68064	8.78365
ASHGV40057016	0.000637442	0.0338507	4.06533	down	noncoding	long noncoding	Gold	NR_037969	SRD5A3-AS1	RefSeq	943	chr4	-	56232767	56251747	TTAGCCTAGTCGGAGGCTTGACTGAAGAAACAAATGTATCCACTGATAATGGGCAAGAGC	100506462	intronic antisense	NM_024592	SRD5A3	probable polyprenol reductase	+	56212387	56239266	47.6398	141.736	5.14536	7.16873	23.1398	106.738	28.5339	44.7868	50.6624	31.9778	54.7293	178.323	87.6779	277.513	124.305	127.867	4.1054	6.48343	4.95305	5.27436	5.13019	4.92573	6.5424	7.57643	6.24419
ASHGV40013805	0.000706633	0.034441	4.05531	down	noncoding	long noncoding	Gold	NR_038971	LINC00641	RefSeq	2159	chr14	-	21668237	21675059	CTCCTACAAGACTTTCAGAAGTCTAGGAAAATTGTGGCTTTTGGATTATTACATTACCAA	283624	intergenic							28.7095	86.468	4.51986	6.53967	12.1101	45.1931	31.0392	20.2428	34.7655	28.906	35.2437	102.216	77.2033	139.84	78.0954	86.2093	3.2765	5.20625	5.07184	4.16357	4.62092	4.78005	5.88626	6.76837	6.06066
ASHGV40025353	0.00254171	0.0439944	4.01301	down	noncoding	long noncoding	Reliable	T170641	G039610	RNA-seq: Iyer et al 2015	1611	chr19	+	18385325	18387737	AGGAGTCAGATCTGTGATTTAGAAAAAGCCCTTCACATCACAGCTCATGCCTGCTTGACT									99.0402	419.237	6.24047	8.24515	51.6921	202.658	67.5203	73.2811	119.247	79.8431	41.2803	873.451	354.201	875.88	178.779	191.829	5.24628	7.44693	6.18744	5.97994	6.31897	6.26325	6.11848	9.81894	8.27243
ASHGV40008264	0.000266277	0.0274915	4.00548	down	noncoding	long noncoding	Gold	NR_015451	LINC00294	RefSeq	3322	chr11	+	33097695	33101000	TTCATCATCTCTTCTATACTAGAGCTGCAGTCTTACATTTGCTTACTTCCTGACATCCAC	283267	intron sense-overlapping	ENST00000324357	TCP11L1	t-complex 11 (mouse)-like 1 [Source:HGNC Symbol;Acc:25655]	+	33080517	33127488	392.571	1274.36	8.38289	10.3849	285.968	475.85	350.212	357.98	545.499	339.919	783.672	1131.12	1074.22	1687.48	1443.3	1526.37	7.83501	8.69728	8.63348	8.23257	8.5109	8.38811	10.4868	10.178	9.86625
ASHGV40008264	0.000266277	0.0274915	4.00548	down	noncoding	long noncoding	Gold	NR_015451	LINC00294	RefSeq	3322	chr11	+	33097695	33101000	TTCATCATCTCTTCTATACTAGAGCTGCAGTCTTACATTTGCTTACTTCCTGACATCCAC	283267	intron sense-overlapping	ENST00000528962	TCP11L1	t-complex 11 (mouse)-like 1 [Source:HGNC Symbol;Acc:25655]	+	33090232	33127489	392.571	1274.36	8.38289	10.3849	285.968	475.85	350.212	357.98	545.499	339.919	783.672	1131.12	1074.22	1687.48	1443.3	1526.37	7.83501	8.69728	8.63348	8.23257	8.5109	8.38811	10.4868	10.178	9.86625
ASHGV40027632	0.00360513	0.0478242	4.00342	down	noncoding	long noncoding	Reliable	uc002ubv.4	BC073897	UCSC_knowngene	620	chr2	-	162196026	162196646	GCTTGGATCTCTGTATTCAGCCTTTGTTCAGTCCAATAAACTTTGAGTAGATGATCTCAA		intronic antisense	NM_005805	PSMD14	26S proteasome non-ATPase regulatory subunit 14	+	162164785	162268228	21923.6	64668	14.0266	16.0278	23511.8	41554.8	6948.68	11093.8	27966.5	20466.2	55406.1	76827	15208.2	100882	64226.1	75458.7	14.1555	15.0334	13.2318	13.3078	14.2015	14.2295	16.475	16.4336	13.6458
ASHGV40050317	0.00193971	0.0409466	4.00194	down	noncoding	long noncoding	Reliable	T339817	G079699	RNA-seq: Iyer et al 2015	548	chr8	+	17968125	17984872	GATAACTCTCTGTATAACTCTAGTGAATCCCCAGTAAGTGCAAATTAAAATGGTGACCTG									35.3584	111.344	4.82855	6.82925	25.5188	53.3638	19.7443	35.2285	46.575	31.7202	64.0563	103.413	38.746	170.41	147.628	143.808	4.23612	5.45338	4.41352	4.9414	5.01414	4.91274	6.77483	6.78548	5.05288
ASHGV40010743	0.000700275	0.034441	3.99515	down	noncoding	long noncoding	Reliable	ENST00000602292	RP11-380L11.3	GENCODE	585	chr12	-	124420168	124420753	CTAATCAAGTGTTTTCTCTGAGAAGGAAAAGAAAACTCCACACATCTTAAAATACTCTCC									362.922	1233.59	8.23867	10.2369	338.464	293.043	264.234	342.957	633.79	305.043	772.018	1157.26	566.536	2362.03	1261.36	1282.36	8.1026	7.9872	8.20148	8.1744	8.7394	8.22695	10.4669	10.2166	8.94917
ASHGV40012160	0.00265513	0.0445604	3.99146	down	noncoding	long noncoding	Reliable	T018573	G004190	RNA-seq: Iyer et al 2015	5284	chr1	-	120907683	120912967	TAGAGGTCTTCAGAAATTCACCCCACATATTAACTGTGGCCTTCTCTACACCACAAATTC									69.8704	200.268	5.58073	7.57765	47.1484	161.459	19.6781	33.9873	85.2084	71.7414	91.457	189.202	61.8767	177.332	324.011	357.731	5.11332	7.10638	4.40683	4.89459	5.8533	6.10995	7.28313	7.66887	5.73703
ASHGV40044786	0.00201701	0.0412415	3.98921	down	noncoding	long noncoding	Reliable	ENST00000565046	RP1-265C24.8	GENCODE	2830	chr6	+	28104626	28107456	TGTTTCATTGAGTAAACTAAGGAAGCCTCTCAAGCCTGAATAACTTAGAAATTGGCGATA		intergenic							9.89377	29.9442	2.95109	4.9472	10.6506	5	5	18.031	15.6811	5	11.1602	19.1303	27.6729	43.3902	42.8124	35.4994	3.1318	2.33341	2.33204	3.99682	3.58745	2.32504	4.06138	4.25186	4.55154
ASHGV40003751	0.000260976	0.0274915	3.96826	down	noncoding	long noncoding	Gold	NR_034109	TRAF3IP2-AS1	RefSeq	4652	chr6	+	111804674	111923497	TTTTCACAAGGCTTTCTCCATATTTACGTGCTTGTAACTCTGGCATGACCTTTGCTCCAG	643749	intronic antisense	NM_001164281	TRAF3IP2	adapter protein CIKS isoform 3	-	111876580	111927477	26.2993	73.0035	4.22422	6.21273	20.0159	57.4261	8.18953	20.1681	33.7706	18.2256	27.9588	105.799	34.817	124.369	66.9186	78.1581	3.90937	5.56441	3.04384	4.159	4.58343	4.08528	5.53782	6.81614	4.89189
ASHGV40003751	0.000260976	0.0274915	3.96826	down	noncoding	long noncoding	Gold	NR_034109	TRAF3IP2-AS1	RefSeq	4652	chr6	+	111804674	111923497	TTTTCACAAGGCTTTCTCCATATTTACGTGCTTGTAACTCTGGCATGACCTTTGCTCCAG	643749	intronic antisense	NM_001164283	TRAF3IP2	adapter protein CIKS isoform 5	-	111876580	111888563	26.2993	73.0035	4.22422	6.21273	20.0159	57.4261	8.18953	20.1681	33.7706	18.2256	27.9588	105.799	34.817	124.369	66.9186	78.1581	3.90937	5.56441	3.04384	4.159	4.58343	4.08528	5.53782	6.81614	4.89189
ASHGV40003751	0.000260976	0.0274915	3.96826	down	noncoding	long noncoding	Gold	NR_034109	TRAF3IP2-AS1	RefSeq	4652	chr6	+	111804674	111923497	TTTTCACAAGGCTTTCTCCATATTTACGTGCTTGTAACTCTGGCATGACCTTTGCTCCAG	643749	intronic antisense	NM_147686	TRAF3IP2	adapter protein CIKS isoform 2	-	111876580	111927477	26.2993	73.0035	4.22422	6.21273	20.0159	57.4261	8.18953	20.1681	33.7706	18.2256	27.9588	105.799	34.817	124.369	66.9186	78.1581	3.90937	5.56441	3.04384	4.159	4.58343	4.08528	5.53782	6.81614	4.89189
ASHGV40005787	0.00117081	0.0375543	3.95107	down	noncoding	long noncoding	Reliable	T043739	G010130	RNA-seq: Iyer et al 2015	2076	chr10	+	73997839	73999915	GGTAATGAAACAACATACAATTTGTTACAGCAATAGAGAGGATGTTCCTTTCCAAATGTC									55.5054	136.387	5.20519	7.18744	30.2602	56.4635	12.4814	35.7349	119.216	78.8763	85.0184	86.0332	90.832	210.603	155.612	190.221	4.47311	5.53558	3.69676	4.96208	6.31883	6.2448	7.18151	6.52002	6.29879
ASHGV40014341	0.000561952	0.0323043	3.945	down	noncoding	long noncoding	Reliable	T107812	G025437	RNA-seq: Iyer et al 2015	1287	chr14	-	77562061	77564323	GGTCCTATCTTAGTTTTCCGAAGGGGCAAATAAATAAACTATGAGAGGAATGAATTAATG									14.853	39.2527	3.51769	5.49772	8.93831	8.4489	6.46973	13.5748	26.7555	24.9306	32.1948	31.4713	42.4549	57.2361	31.5052	40.6541	2.94314	2.97988	2.75845	3.595	4.26851	4.56118	5.74515	5.04579	5.18498
ASHGV40036448	0.000927812	0.036115	3.94194	down	noncoding	long noncoding	Reliable	ENST00000610128	RP11-67L2.2	GENCODE	5456	chr3	+	122605787	122611243	CTCCTGTTCCGTTAGGAAATACGGTTATGTTGACATTATGGTTACTGTGCTTGTGGTTTT	100129550								1465.47	4760.41	10.1779	12.1568	968.347	1329.55	488.933	1424.49	2735.06	1846.44	2366.14	3228.67	4803.17	9762.83	3931.61	4470.05	9.66898	10.2326	9.14557	10.2501	10.9048	10.8654	12.1194	11.6488	12.0187
ASHGV40031972	0.00249995	0.0439206	3.9416	down	noncoding	long noncoding	Reliable	ENST00000603233	RP4-802A10.1	GENCODE	470	chr1	+	61590404	61590874	AGTGAATCTGTGCTGCCTTAGGAGGCATGGAACCTGGGACTTTTCTTCCTTGTTTAATGT									71.4	205.479	5.80132	7.7801	89.1214	110.608	44.1049	35.5098	94.6166	54.4396	140.958	187.468	97.0926	299.023	251.603	256.726	6.05608	6.5384	5.56339	4.9529	5.99423	5.70293	7.94194	7.65175	6.3981
ASHGV40006083	5.92811e-05	0.0251352	3.92888	down	noncoding	long noncoding	Reliable	ENST00000608396	RP11-285F16.1	GENCODE	488	chr10	+	102172690	102173178	CTCTGTGACCAATAGTTCTTTCTTCACTGTACACAGCTTTCATACTGTTTCTCATGAATA									49.6325	130.444	5.13271	7.10682	60.5517	38.9737	10.5099	38.441	77.042	72.2766	81.3235	107.557	65.6953	219.639	137.512	170.94	5.48164	4.99051	3.4266	5.06488	5.71208	6.12052	7.11773	6.83838	5.82653
ASHGV40049692	0.00318474	0.0464467	3.91327	down	noncoding	long noncoding	Reliable	T348396	G082164	RNA-seq: Iyer et al 2015	925	chr8	-	101254235	101257263	GTCCCATTTCTGTAAGTAAACTCCATACATAGGATACATTTCTAACAATCCACCATTTAC									49.3812	138.204	5.28593	7.2543	40.6089	97.3472	40.9749	34.0835	48.0746	35.1981	80.4972	95.116	164.826	142.728	178.278	167.776	4.88642	6.34882	5.46212	4.89879	5.05865	5.06079	7.10325	6.66357	7.16427
ASHGV40011758	0.00136989	0.0391647	3.90987	down	noncoding	long noncoding	Reliable	ENST00000548575	RP11-263K4.3	GENCODE	3141	chr12	+	82906455	82909596	TGTGGGAATATGTGCATGTTTAGTGACATTCTTTGTGGTGGCAAAAAGTAAAATAAACTC		intergenic							11.421	38.2241	3.30226	5.26938	5	7.50874	14.8488	12.9357	14.5502	13.6824	25.344	28.0713	62.0863	77.0384	16.757	20.0478	2.32928	2.86057	3.96864	3.52457	3.48044	3.65005	5.38701	4.87199	5.74153
ASHGV40014792	0.000703549	0.034441	3.90063	down	noncoding	long noncoding	Gold	ENST00000554403	RP11-66N24.4	GENCODE	2524	chr14	+	23982557	24013485	GACAACATCTCTTAAAGTTGAAGGTCTACACATGTGTATCCATATTAGCATATGAACTTC	79178								58.302	171.653	5.47917	7.44287	72.2566	55.8262	74.6722	91.6529	32.0604	23.3436	84.8176	120.753	247.882	344.648	107.781	124.037	5.74473	5.519	6.33869	6.29534	4.51407	4.46317	7.17836	7.00286	7.7701
ASHGV40060527	0.00396791	0.0497135	3.873	down	noncoding	long noncoding	Reliable	uc.409+	uc.409	UCR	244	chr16	+	73092870	73093114	ATTAGCCACCTTCTGGATCAATAAGATTCAGCAAAAAAGAAAAGGGGGAGGTGGAGGGAG									213.601	573.539	7.30211	9.25556	176.231	390.683	117.095	69.249	324.706	203.64	406.812	679.081	414.594	968.782	448.097	523.87	7.12147	8.41122	7.00888	5.89477	7.73772	7.63861	9.52289	9.48192	8.49702
ASHGV40020660	3.30704e-05	0.0238423	3.86614	down	noncoding	long noncoding	Reliable	T151758	G035220	RNA-seq: Iyer et al 2015	3884	chr17	-	59144776	59213898	TAGGAAAGAATTTGGAATACAGCTTCTGTTTGGAAAACATTTTCTGTAACCAGCCCGACA									8.75355	26.5368	2.91825	4.86914	5	15.0445	6.89169	10.8811	7.97127	6.73274	13.3698	40.963	25.9276	33.4212	22.1156	23.4239	2.32928	3.67888	2.83294	3.26052	2.74268	2.66521	4.36562	5.43324	4.457
ASHGV40051071	0.000735829	0.034441	3.81692	down	noncoding	long noncoding	Reliable	TCONS_00014831	XLOC_006901	RNA-seq: Cabili et al 2011	285	chr8	+	109504676	109559554	GGAAATCAGTTTGTCATACACTTTTATATTACAACTGTCATGCACCTTTTATTGGGAGAG		intergenic							30.9414	85.8667	4.62397	6.55638	54.5138	34.6253	17.6168	27.2364	30.2483	21.4078	45.9578	63.6505	114.251	135.648	73.5894	82.103	5.32691	4.82006	4.23854	4.58665	4.44039	4.33127	6.27799	6.09257	6.63093
ASHGV40038799	0.00139572	0.0394719	3.81084	down	noncoding	long noncoding	Gold	NR_026854	LOC401127	RefSeq	1651	chr4	+	39481874	39483523	GTATGTTAAAGTTTCAGATTTGTAACATTTACTCTGTAAATAAAAATAGGGAATAAGTAA	401127								50.7338	142.637	5.40001	7.33012	42.7628	63.8878	51.9574	53.5521	55.5861	36.6566	108.6	130.12	113.535	178.514	138.887	186.163	4.96488	5.72323	5.80687	5.51945	5.26016	5.12549	7.54472	7.11509	6.62191
ASHGV40033342	0.00188539	0.0409466	3.8102	down	noncoding	long noncoding	Reliable	ENST00000607943	RP3-402G11.25	GENCODE	679	chr22	-	50630152	50630831	TCATGCATGTCCTGGCGGATGGATGTGTCACCAGGCAGAATCATTAAAATATCCCAAACA									15.3349	42.515	3.64135	5.57122	5	13.7882	16.1823	12.6769	25.4023	18.9595	27.4036	35.7941	40.2827	74.2011	34.2391	43.1695	2.32928	3.56859	4.10883	3.49487	4.2015	4.14505	5.50763	5.23372	5.10797
ASHGV40058630	0.00301022	0.0458253	3.80523	down	noncoding	long noncoding	Reliable	T238278	G054722	RNA-seq: Iyer et al 2015	1117	chr3	+	13554969	13556224	ACCCCTTTGCCACAGCGATGGAGGGAGCACATTTCAACGATAAATAAACCTTGATTGTTT									12.4584	35.7235	3.25413	5.18211	18.9195	17.0063	5	5	15.3327	13.4917	28.864	24.8584	12.1703	38.3487	47.0266	63.0731	3.84188	3.83972	2.33204	2.32534	3.55497	3.63082	5.58902	4.68276	3.28162
ASHGV40016925	0.00229485	0.0425602	3.80233	down	noncoding	long noncoding	Reliable	T117925	G027837	RNA-seq: Iyer et al 2015	880	chr15	+	63899502	63900808	ATGTTTCTGAATGGGTCAAAAAGCCATCAGAGCAAGACCAGCCTGGAAGCTCATTCTGTT									138.977	418.684	6.84661	8.7735	116.945	147.341	122.025	93.8235	208.575	145.152	290.945	268.342	231.836	540.538	545.38	635.062	6.47413	6.97203	7.06821	6.32579	7.10276	7.13676	9.04262	8.1639	7.66164
ASHGV40037085	0.000363028	0.0298119	3.79901	down	noncoding	long noncoding	Reliable	ENST00000610089	RP11-803P9.1	GENCODE	670	chr3	+	197516570	197517240	TCCCACATTTAGATTACAGTGAGATCATTTTCTGTTCCTCAATTTTGGTTCCAGACCAAC									93.6463	277.711	6.15597	8.08159	85.0846	125.472	28.7725	76.59	145.479	100.48	87.1386	238.584	153.803	482.95	334.005	369.785	5.99263	6.72689	4.96415	6.04432	6.59796	6.60986	7.21368	7.99685	7.06497
ASHGV40009843	0.0030405	0.0458253	3.77397	down	noncoding	long noncoding	Reliable	T077029	G017820	RNA-seq: Iyer et al 2015	1656	chr12	-	42548243	42550139	AATTGGTTGCCCGATATTTTTGCTGTAGTTGTGAGAAATCTCCTATTAAAATTGGGTTCA									58.8654	153.426	5.48458	7.40066	101.412	81.2388	30.332	67.1716	45.6096	27.4287	75.249	145.391	211.839	186.633	146.258	155.185	6.2564	6.07428	5.04186	5.84514	4.9862	4.70359	7.01117	7.2844	7.53031
ASHGV40015950	0.00385714	0.0491874	3.74846	down	noncoding	long noncoding	Reliable	T117601	G027761	RNA-seq: Iyer et al 2015	10158	chr15	-	61263143	61274066	TTATGACTATGCTTTCTTCCAACATGAGTCAGTTGAACCCCTGCTATAAGTGATGATTGC									13.2317	34.5029	3.27801	5.18431	11.3804	30.8399	5	15.6895	7.6354	8.84472	18.9042	38.9262	14.9359	54.4706	38.2208	41.5595	3.20288	4.65786	2.33204	3.79897	2.69776	2.97854	4.92166	5.35701	3.61645
ASHGV40055822	0.00171975	0.0400384	3.74501	down	noncoding	long noncoding	Gold	NR_002779	NUDT9P1	RefSeq	1089	chr10	-	92911760	92912837	TGGGAAAAGTTCAATCTCTATTTTGGTCCACAAGGATCAAGTGCTTATGAACCAGACCAA	119369								112.82	296.908	6.36249	8.26746	57.6565	273.299	70.9646	89.4344	115.476	70.0897	119.801	340.619	220.28	510.165	266.214	324.367	5.41232	7.88901	6.2599	6.2586	6.27928	6.07583	7.69846	8.50289	7.59032
ASHGV40053543	0.000268452	0.0274915	3.73072	down	noncoding	long noncoding	Reliable	uc004bzx.1	AX748265	UCSC_knowngene	2439	chr9	+	133738695	133741134	GCCTATTTGTCAAATAAGATTAGTGTAAATATGGGGCATTTACCTTTGCTATAGAAGCTG		intron sense-overlapping	NM_005157	ABL1	tyrosine-protein kinase ABL1 isoform a	+	133710830	133763062	361.988	1206.49	8.27681	10.1763	368.101	427.76	306.747	348.015	460.449	260.856	539.3	1881.07	837.717	2205.86	802.293	972.709	8.23484	8.54541	8.42566	8.19405	8.2551	8.00583	9.93111	10.8794	9.50173
ASHGV40053543	0.000268452	0.0274915	3.73072	down	noncoding	long noncoding	Reliable	uc004bzx.1	AX748265	UCSC_knowngene	2439	chr9	+	133738695	133741134	GCCTATTTGTCAAATAAGATTAGTGTAAATATGGGGCATTTACCTTTGCTATAGAAGCTG		intron sense-overlapping	NM_007313	ABL1	tyrosine-protein kinase ABL1 isoform b	+	133589267	133763062	361.988	1206.49	8.27681	10.1763	368.101	427.76	306.747	348.015	460.449	260.856	539.3	1881.07	837.717	2205.86	802.293	972.709	8.23484	8.54541	8.42566	8.19405	8.2551	8.00583	9.93111	10.8794	9.50173
ASHGV40044481	0.00164423	0.0397863	3.72969	down	noncoding	long noncoding	Reliable	ENST00000607084	RP11-532F6.5	GENCODE	2055	chr6	+	761674	780648	ATATACACTAAATGGGTGAACTTTCTCATTGAATTATATACACTAATGGGTGAACTTTCT									66.8569	167.279	5.6434	7.54246	32.43	51.8014	36.6078	60.7465	129.138	90.4176	102.68	198.152	217.822	214.852	136.612	133.556	4.56873	5.40834	5.305	5.69972	6.42582	6.4528	7.46626	7.73469	7.57242
ASHGV40033391	0.00241375	0.0433386	3.71859	down	noncoding	long noncoding	Reliable	uc002znb.3	DQ570096	UCSC_knowngene	2415	chr22	+	18215565	18217980	GGATACTGCCTGCTGTAAGACCATCCTCTATGGTTGTACTTTAATAAACAGTAATTTTTT		natural antisense	NM_001196	BID	BH3-interacting domain death agonist isoform 2	-	18216905	18257261	902.53	2636.9	9.4444	11.3392	2011.87	750.21	354.665	659.878	881.468	757.086	1242.9	1853.65	1971.32	4208.63	2864.47	3680.44	10.7469	9.37999	8.65078	9.09978	9.235	9.55395	11.1586	10.8607	10.7518
ASHGV40033391	0.00241375	0.0433386	3.71859	down	noncoding	long noncoding	Reliable	uc002znb.3	DQ570096	UCSC_knowngene	2415	chr22	+	18215565	18217980	GGATACTGCCTGCTGTAAGACCATCCTCTATGGTTGTACTTTAATAAACAGTAATTTTTT		natural antisense	NM_001244567	BID	BH3-interacting domain death agonist isoform 2	-	18216905	18257431	902.53	2636.9	9.4444	11.3392	2011.87	750.21	354.665	659.878	881.468	757.086	1242.9	1853.65	1971.32	4208.63	2864.47	3680.44	10.7469	9.37999	8.65078	9.09978	9.235	9.55395	11.1586	10.8607	10.7518
ASHGV40033391	0.00241375	0.0433386	3.71859	down	noncoding	long noncoding	Reliable	uc002znb.3	DQ570096	UCSC_knowngene	2415	chr22	+	18215565	18217980	GGATACTGCCTGCTGTAAGACCATCCTCTATGGTTGTACTTTAATAAACAGTAATTTTTT		natural antisense	NM_001244569	BID	BH3-interacting domain death agonist isoform 3	-	18216905	18257261	902.53	2636.9	9.4444	11.3392	2011.87	750.21	354.665	659.878	881.468	757.086	1242.9	1853.65	1971.32	4208.63	2864.47	3680.44	10.7469	9.37999	8.65078	9.09978	9.235	9.55395	11.1586	10.8607	10.7518
ASHGV40033391	0.00241375	0.0433386	3.71859	down	noncoding	long noncoding	Reliable	uc002znb.3	DQ570096	UCSC_knowngene	2415	chr22	+	18215565	18217980	GGATACTGCCTGCTGTAAGACCATCCTCTATGGTTGTACTTTAATAAACAGTAATTTTTT		natural antisense	NM_001244570	BID	BH3-interacting domain death agonist isoform 3	-	18216905	18257261	902.53	2636.9	9.4444	11.3392	2011.87	750.21	354.665	659.878	881.468	757.086	1242.9	1853.65	1971.32	4208.63	2864.47	3680.44	10.7469	9.37999	8.65078	9.09978	9.235	9.55395	11.1586	10.8607	10.7518
ASHGV40033391	0.00241375	0.0433386	3.71859	down	noncoding	long noncoding	Reliable	uc002znb.3	DQ570096	UCSC_knowngene	2415	chr22	+	18215565	18217980	GGATACTGCCTGCTGTAAGACCATCCTCTATGGTTGTACTTTAATAAACAGTAATTTTTT		natural antisense	NM_001244572	BID	BH3-interacting domain death agonist isoform 3	-	18216905	18256808	902.53	2636.9	9.4444	11.3392	2011.87	750.21	354.665	659.878	881.468	757.086	1242.9	1853.65	1971.32	4208.63	2864.47	3680.44	10.7469	9.37999	8.65078	9.09978	9.235	9.55395	11.1586	10.8607	10.7518
ASHGV40033391	0.00241375	0.0433386	3.71859	down	noncoding	long noncoding	Reliable	uc002znb.3	DQ570096	UCSC_knowngene	2415	chr22	+	18215565	18217980	GGATACTGCCTGCTGTAAGACCATCCTCTATGGTTGTACTTTAATAAACAGTAATTTTTT		natural antisense	NM_197966	BID	BH3-interacting domain death agonist isoform 1	-	18216905	18256808	902.53	2636.9	9.4444	11.3392	2011.87	750.21	354.665	659.878	881.468	757.086	1242.9	1853.65	1971.32	4208.63	2864.47	3680.44	10.7469	9.37999	8.65078	9.09978	9.235	9.55395	11.1586	10.8607	10.7518
ASHGV40033391	0.00241375	0.0433386	3.71859	down	noncoding	long noncoding	Reliable	uc002znb.3	DQ570096	UCSC_knowngene	2415	chr22	+	18215565	18217980	GGATACTGCCTGCTGTAAGACCATCCTCTATGGTTGTACTTTAATAAACAGTAATTTTTT		natural antisense	NM_197967	BID	BH3-interacting domain death agonist isoform 3	-	18216905	18257261	902.53	2636.9	9.4444	11.3392	2011.87	750.21	354.665	659.878	881.468	757.086	1242.9	1853.65	1971.32	4208.63	2864.47	3680.44	10.7469	9.37999	8.65078	9.09978	9.235	9.55395	11.1586	10.8607	10.7518
ASHGV40041829	0.00404342	0.0499221	3.71643	down	noncoding	long noncoding	Reliable	ENST00000606057	RP11-307L14.2	GENCODE	376	chr5	+	64316440	64316816	CCACAAGGAGCAGAAAGATCTGAAATTCTACAGAGATTAGAATTTTATCAGAAGAACTTC									116.122	300.594	6.40482	8.29874	172.053	214.023	39.4535	132.002	81.1151	58.0851	147.355	297.296	191.354	510.97	302.807	353.782	7.08431	7.53195	5.40935	6.8231	5.78146	5.79879	8.01227	8.29538	7.38278
ASHGV40013978	3.9536e-05	0.0251352	3.7111	down	noncoding	long noncoding	Reliable	T103112	G024295	RNA-seq: Iyer et al 2015	2657	chr14	-	37990162	37992819	AGGCCAAAACACCCACAATGTGCTATTTGTGAAAATATTCTAGAAAACAGAGGCTCTATT									57.0061	167.109	5.54161	7.43345	35.5953	68.9871	68.3046	66.7282	62.0283	40.3932	57.5308	144.14	256.125	253.513	123.355	167.992	4.69363	5.83684	6.20701	5.83413	5.41026	5.26778	6.611	7.27136	7.82396
ASHGV40003434	0.00295933	0.0457414	3.69061	down	noncoding	long noncoding	Gold	NR_015359	WDFY3-AS2	RefSeq	1569	chr4	+	85887970	85928168	AATATAGTCTAAGGACACAGCAAGAGGCAACATTTTGGAAGCAGAGGGCAACTCTCACTG	404201	bidirectional	NM_014991	WDFY3	WD repeat and FYVE domain-containing protein 3	-	85590692	85887544	25.8806	68.258	4.33379	6.21764	16.7132	53.0006	19.3345	17.8598	30.1444	18.231	36.9648	72.9262	40.3944	107.129	76.2608	75.8726	3.67708	5.44156	4.37918	3.98366	4.43527	4.08597	5.95793	6.28818	5.11144
ASHGV40027147	0.00109752	0.0372003	3.67775	down	noncoding	long noncoding	Reliable	T195283	G044984	RNA-seq: Iyer et al 2015	549	chr2	-	100948875	100956466	ATTTCTCCAGGCTTCAATCCTGTTCTGTCTTCAACTGTGTGTGAACAAGTAAAGGAAAAT									10.0633	27.6576	3.06142	4.94024	7.62114	16.1746	5.11495	10.1405	14.9044	6.42408	19.2764	21.3699	20.1004	44.5656	32.3852	28.248	2.79997	3.77703	2.50069	3.16311	3.51448	2.61324	4.95453	4.43746	4.07791
ASHGV40005177	0.00356771	0.0475575	3.65985	down	noncoding	long noncoding	Reliable	ENST00000608587	RP11-809C18.4	GENCODE	1122	chr10	+	714399	715521	TATGAAGATGAGCCGAAAAATAACATTAATTCACAATGTAGAGTGATGATTCAGCCACAG									280.47	759.017	7.6841	9.55589	230.612	73.956	225.185	244.873	553.144	355.051	378.942	516.696	1244.86	1338.71	491.856	583.032	7.52481	5.93723	7.96498	7.69314	8.53093	8.45351	9.42202	9.10174	10.0814
ASHGV40046211	0.00402891	0.0499221	3.6526	down	noncoding	long noncoding	Reliable	T319327	G074791	RNA-seq: Iyer et al 2015	333	chr7	-	17724077	17728066	AACTCTTTACTCTGGGGGTTACAAAATGCCCTGGGCCAGAATCCTACACTATCACCATTA									26.7022	77.6704	4.46989	6.33881	21.6732	35.1962	16.6287	25.8559	31.706	29.1529	71.2318	77.7525	25.4378	142.545	68.7002	80.3549	4.0216	4.84134	4.14954	4.51184	4.49968	4.79534	6.93664	6.37808	4.42895
ASHGV40011784	0.00276241	0.0447818	3.65188	down	noncoding	long noncoding	Reliable	ENST00000605051	RP11-1109F11.5	GENCODE	540	chr12	+	89765596	89766136	CAGAAGTGAGGGATCTTATTGCTAAGTAGATCAGACAGAGTTCTTAAAGATTCTAATATG									57.8586	154.365	5.5292	7.39784	98.3267	60.0055	50.3576	63.6555	43.5666	31.2395	77.8919	118.961	173.79	215.22	157.547	182.781	6.20376	5.62899	5.75889	5.76851	4.92525	4.88983	7.05673	6.97963	7.23804
ASHGV40049165	0.00200383	0.0412252	3.6411	down	noncoding	long noncoding	Gold	ENST00000533301	RP11-350N15.3	GENCODE	377	chr8	-	38258053	38259201	TGAGTCCCAGCTAAGACATCCAAATTACTAACTGCTTATGATGGCCTTCTCAAGAAATGG		intronic antisense	NM_001199659	LETM2	LETM1 domain-containing protein LETM2, mitochondrial isoform 1	+	38243958	38266062	28.9314	86.286	4.57747	6.44185	29.4628	36.3708	19.1794	25.2596	39.1762	24.1392	36.4357	84.4084	37.0993	163.003	92.6081	104.162	4.43889	4.88902	4.36828	4.47648	4.77864	4.51354	5.93598	6.49723	4.98677
ASHGV40049165	0.00200383	0.0412252	3.6411	down	noncoding	long noncoding	Gold	ENST00000533301	RP11-350N15.3	GENCODE	377	chr8	-	38258053	38259201	TGAGTCCCAGCTAAGACATCCAAATTACTAACTGCTTATGATGGCCTTCTCAAGAAATGG		intronic antisense	NM_001199660	LETM2	LETM1 domain-containing protein LETM2, mitochondrial isoform 3	+	38244648	38266062	28.9314	86.286	4.57747	6.44185	29.4628	36.3708	19.1794	25.2596	39.1762	24.1392	36.4357	84.4084	37.0993	163.003	92.6081	104.162	4.43889	4.88902	4.36828	4.47648	4.77864	4.51354	5.93598	6.49723	4.98677
ASHGV40049165	0.00200383	0.0412252	3.6411	down	noncoding	long noncoding	Gold	ENST00000533301	RP11-350N15.3	GENCODE	377	chr8	-	38258053	38259201	TGAGTCCCAGCTAAGACATCCAAATTACTAACTGCTTATGATGGCCTTCTCAAGAAATGG		intronic antisense	NM_144652	LETM2	LETM1 domain-containing protein LETM2, mitochondrial isoform 2	+	38243958	38266062	28.9314	86.286	4.57747	6.44185	29.4628	36.3708	19.1794	25.2596	39.1762	24.1392	36.4357	84.4084	37.0993	163.003	92.6081	104.162	4.43889	4.88902	4.36828	4.47648	4.77864	4.51354	5.93598	6.49723	4.98677
ASHGV40057471	0.00131502	0.038594	3.63534	down	noncoding	long noncoding	Gold	ENST00000520544	RP11-760H22.2	GENCODE	490	chr8	+	121064418	121068423	AATTCCTGCCACAGAGTAGTGTGTCAGCTCTCTATTGTTGTCTAAAAACCCACCTCAAGG		intergenic							379.836	1104.52	8.08821	9.9503	391.575	723.474	79.7583	484.666	353.513	246.032	852.004	1501.38	181.175	1728.55	1147.19	1216.85	8.31953	9.33246	6.43599	8.66017	7.86605	7.91503	10.6186	10.5807	7.30287
ASHGV40040226	0.00252004	0.0439403	3.6285	down	noncoding	long noncoding	Reliable	ENST00000606157	CTD-2366F13.2	GENCODE	453	chr5	-	52384845	52385298	TGGCCTTGGTGACTGTATTTCCTTTCATTTGTATCTTCAAGAGCTAAAATGTAAGGCTTT									111.801	342.12	6.532	8.39137	105.822	113.896	92.4678	149.044	136.734	72.8387	128.681	224.043	208.137	600.618	404.11	487.13	6.31558	6.58155	6.65614	6.99678	6.50908	6.13288	7.80388	7.90267	7.50121
ASHGV40004272	0.00140485	0.0394719	3.62633	down	noncoding	long noncoding	Gold	NR_108097	LINC01108	RefSeq	3461	chr6	-	14280357	14285685	CTTCCAGGAGATCTGCAAGAACTCTGAACTCATAGATTATGTCCAAACTGAGAAGCACTG	102216342								12.2054	31.357	3.30017	5.15868	5	5	16.6685	9.69236	19.1872	17.6846	26.2402	21.0895	43.1805	32.1473	34.4397	31.0447	2.32928	2.33341	4.15385	3.10429	3.84385	4.03634	5.43693	4.41417	5.20954
ASHGV40040124	0.0040112	0.0497485	3.62516	down	noncoding	long noncoding	Reliable	ENST00000605892	CTD-2653M23.3	GENCODE	482	chr5	-	36861837	36862319	GAATGCAAAACTGCAATCTCACATTACATCCACTAAAGCAAAGTGCAGATGAAATTCTAA									45.7981	124.791	5.22983	7.08788	34.6653	66.6512	45.6054	29.4589	52.1858	46.2221	83.2452	84.5386	94.5941	206.27	133.652	146.448	4.6539	5.78433	5.60949	4.69761	5.17067	5.46301	7.14933	6.4992	6.3577
ASHGV40046923	0.00123253	0.0376386	3.62136	down	noncoding	long noncoding	Reliable	uc003vcp.1	AF520793	UCSC_knowngene	487	chr7	-	104748533	104749020	GGTGAAATAAATCATCTTGAGATTTTTCTGAAACCATGCTGCTTACAAGGATTTCCCATA		intronic antisense	NM_018682	MLL5	histone-lysine N-methyltransferase MLL5	+	104654636	104754532	957.121	2816.48	9.53514	11.3917	1537.57	1200.57	295.234	517.341	1294.95	897.064	1669.64	2486.69	1153.59	5095.75	3171.65	3321.55	10.3666	10.0932	8.36729	8.74597	9.81352	9.82427	11.5963	11.2764	9.97062
ASHGV40046923	0.00123253	0.0376386	3.62136	down	noncoding	long noncoding	Reliable	uc003vcp.1	AF520793	UCSC_knowngene	487	chr7	-	104748533	104749020	GGTGAAATAAATCATCTTGAGATTTTTCTGAAACCATGCTGCTTACAAGGATTTCCCATA		intronic antisense	NM_182931	MLL5	histone-lysine N-methyltransferase MLL5	+	104654636	104754532	957.121	2816.48	9.53514	11.3917	1537.57	1200.57	295.234	517.341	1294.95	897.064	1669.64	2486.69	1153.59	5095.75	3171.65	3321.55	10.3666	10.0932	8.36729	8.74597	9.81352	9.82427	11.5963	11.2764	9.97062
ASHGV40026500	0.00274094	0.0447818	3.60164	down	noncoding	long noncoding	Reliable	ENST00000607407	RP11-503P10.1	GENCODE	659	chr2	-	27276485	27277144	GAAAAAGCTGATACTTAAACCTGTTGTCCCACCTGCTTCATACTTGTATCAAGGAAAAAA									155.612	466.548	7.03228	8.88093	194.197	187.509	94.9584	151.036	159.737	146.233	309.247	305.407	210.485	615.149	613.122	745.878	7.26665	7.33123	6.69892	7.01602	6.73403	7.14683	9.12172	8.33877	7.52028
ASHGV40055913	0.00146955	0.0397366	3.59397	down	noncoding	long noncoding	Reliable	ENST00000608554	RP11-179B2.2	GENCODE	1637	chr10	-	102670859	102672496	CATCTACGAAACATTTAATCCGATTCATTTCCTTGCATGCCTAATCGATAAAGAGTAATG									26.0492	74.2087	4.42223	6.2678	19.8342	24.1434	18.1058	22.7108	40.2442	31.2569	51.234	61.4862	52.9315	173.689	48.3845	57.5267	3.8978	4.31997	4.28057	4.32593	4.81841	4.89067	6.44431	6.03686	5.5038
ASHGV40043002	0.000170961	0.0267441	3.58509	down	noncoding	long noncoding	Reliable	ENST00000414377	GS1-115G20.1	GENCODE	423	chr1	+	184377470	184381494	AAGGGATAGATTACAGACTCAGGGTAATGTGAACCTGTTTCCATGCTTGGGAATGTCCTC		intron sense-overlapping	NM_030806	C1orf21	uncharacterized protein C1orf21	+	184356149	184598155	88.2074	240.728	6.01785	7.85985	35.6302	133.18	100.368	34.4572	141.171	84.4377	48.2906	252.128	443.279	216.197	235.108	249.367	4.6948	6.81242	6.78489	4.91154	6.55499	6.34844	6.35294	8.0726	8.60764
ASHGV40045493	0.00120291	0.0375543	3.58405	down	noncoding	long noncoding	Reliable	ENST00000605885	RP11-787I22.3	GENCODE	644	chr6	+	109319684	109320328	GTGGCTGCTGTATTTCAGATGCTGGATTATGAATGAATTACTGTGTTGTTAGTTCAAAAT									150.306	346.534	6.68535	8.52694	170.086	321.722	34.198	71.7761	188.189	115.867	204.36	505.068	227.951	541.469	282.858	317.499	7.06629	8.12651	5.20643	5.94588	6.95438	6.8126	8.50994	9.07445	7.64132
ASHGV40036078	0.00214383	0.0421197	3.57547	down	noncoding	long noncoding	Reliable	ENST00000448680	RP4-666F24.3	GENCODE	491	chr1	+	115642292	115645279	TTATACCTGCTTGTGGGGACATGAGTGAAGAAAGAGAGGGGACTTTGAAACAAGAGAAGA		intergenic							15.6358	40.8704	3.70496	5.5431	8.15865	13.3645	12.0165	26.2253	16.2985	17.7515	34.9598	32.5804	29.6989	55.341	43.8456	48.7969	2.85733	3.52457	3.6328	4.53368	3.63847	4.04293	5.87169	5.10215	4.65288
ASHGV40057904	1.23554e-05	0.0188318	3.54609	down	noncoding	long noncoding	Reliable	T012533	G002678	RNA-seq: Iyer et al 2015	41841	chr1	-	65436148	65533721	AGCATTCTTTTTCTACAGGCAGGGCAACCCAGTTACCCGAAGAAATACAACTTAAAGGGC									35.8823	94.7724	4.8031	6.62933	20.3085	34.9778	18.9845	45.9401	61.2581	33.8247	39.015	72.0828	77.0737	181.45	93.9611	105.052	3.9313	4.83318	4.35137	5.30563	5.39259	5.00451	6.03336	6.27124	6.05687
ASHGV40048206	0.00055207	0.0322713	3.53826	down	noncoding	long noncoding	Reliable	ENST00000608397	RP11-757A13.1	GENCODE	350	chr7	+	99364165	99364515	CAGGTTTGTACTTGAAATGAGTCTTTACCAATTTATGATCTGGGGAAAGCATAATATCAG									41.1538	109.971	5.06742	6.89046	35.7092	63.7733	37.9296	36.4113	47.5132	25.5865	43.2197	97.9336	151.002	141.274	106.373	120.023	4.69754	5.7198	5.3552	4.98734	5.04353	4.60113	6.19008	6.70193	7.03478
ASHGV40048554	0.000758119	0.0348231	3.53229	down	noncoding	long noncoding	Reliable	T334431	G078433	RNA-seq: Iyer et al 2015	1451	chr7	+	140756753	140758589	GGTTTCTGGCTTAGTTTCCTTTCTTTTGAGGATTTTTAACATATAAGCCAAACGAAATCC									15.4226	39.7732	3.64874	5.46934	12.6272	17.3381	12.2557	16.5918	24.8996	8.82307	28.2119	57.4443	27.1734	62.4445	29.8401	33.5247	3.32931	3.86428	3.66887	3.87819	4.17693	2.97486	5.5532	5.93802	4.52326
ASHGV40053114	0.000443937	0.030635	3.53087	down	noncoding	long noncoding	Reliable	ENST00000423719	LINC00484	GENCODE	2941	chr9	+	93921854	93927858	ATGGGCCATGATTTACCTGAATTCTCACAGTGGCTTAGACAATGGAGACCTTGTCCACAA	100129347								38.0423	95.6293	4.86584	6.68587	27.1073	72.6087	23.956	19.9062	51.8716	32.804	37.7291	128.896	81.2626	134.804	93.9967	97.0871	4.3237	5.91006	4.69754	4.13951	5.1615	4.96276	5.98395	7.09958	6.13164
ASHGV40013772	8.52585e-05	0.0251352	3.51873	down	noncoding	long noncoding	Reliable	ENST00000556738	CTD-2292M16.8	GENCODE	3829	chr14	-	20728638	20732467	CCTAATTCTAGTGTAGTGTCAATTTATAGTACACAATAAATATTTAATGAATAAACATTA									209.527	552.229	7.3556	9.17066	203.828	227.794	76.1102	340.52	246.362	162.546	284.271	489.505	519.346	1027.19	464.657	528.411	7.33886	7.62118	6.36817	8.16206	7.34527	7.29807	9.0069	9.02996	8.82276
ASHGV40007665	0.00189988	0.0409466	3.51796	down	noncoding	long noncoding	Reliable	T067756	G015721	RNA-seq: Iyer et al 2015	6237	chr11	-	115035395	115041632	ACGTTAGCCCCAGCCAAGATCACCAATTTTCTCTCTATCTGGCTTCAGTTACAAAGGCTA									46.8044	132.509	5.23964	7.05438	50.8288	52.6927	28.1425	36.4185	73.8938	38.8503	87.1783	90.1786	69.2333	310.694	117.194	120.574	5.222	5.43373	4.93352	4.98748	5.6536	5.20751	7.21424	6.58712	5.8958
ASHGV40054087	2.13337e-05	0.0212801	3.43143	down	noncoding	long noncoding	Reliable	T375615	G088681	RNA-seq: Iyer et al 2015	1744	chrX	-	64126626	64128370	ACCCATAATGTGGCGGATTTTGTCCTAAGTGCTTTCACATACTTAATTATATATGGGGTG									94.8271	233.249	6.22671	8.00552	85.6346	74.7858	47.3379	84.3445	155.459	121.401	169.741	198.577	149.365	314.748	249.072	317.99	5.99981	5.95324	5.66621	6.17085	6.69268	6.87746	8.22772	7.73866	7.01925
ASHGV40014613	0.000681999	0.034441	3.42976	down	noncoding	long noncoding	Reliable	uc001ymp.1	BC042372	UCSC_knowngene	694	chr14	-	103798010	103798704	GTGAGAGGCCTGCCTTTTCAGAAAAGTTTTAATGAAACACGAAGTAATTAGCTTTTTTGT									17.734	52.5604	3.88519	5.66329	10.8906	19.3419	13.2433	28.4751	16.9313	17.5219	20.3239	42.1487	27.2399	129.863	40.6495	55.1371	3.15599	4.01053	3.78858	4.64857	3.68657	4.02089	5.03965	5.48282	4.5271
ASHGV40055504	0.000142308	0.0252115	3.41867	down	noncoding	long noncoding	Reliable	T381473	G090429	RNA-seq: Iyer et al 2015	8981	chrX	+	149088315	149097296	GAGAAATGTCAGTGGTGTTGCAGGAGAGCTGAAATGCTGCAATGAAACCAGCAAAAACCA									63.6742	167.496	5.71366	7.48709	62.3306	61.5939	43.7453	57.7218	92.6686	63.9851	83.8696	153.629	111.241	256.641	186.06	213.535	5.52703	5.67038	5.55168	5.62702	5.96416	5.94166	7.16082	7.36305	6.59217
ASHGV40036796	0.00113834	0.0372003	3.4169	down	noncoding	long noncoding	Reliable	ENST00000602835	RP11-362K14.6	GENCODE	1252	chr3	+	169512749	169514001	TTGCTGACTACTGACAACCTGAAACCAATAATTCCACAAGGAAAGAATACAAAAATTAGC									108.591	287.509	6.43968	8.21237	123.649	135.21	48.4759	152.631	110.042	81.5367	159.637	233.254	141.223	473.203	377.77	339.965	6.5595	6.83652	5.70332	7.03055	6.21209	6.29612	8.1363	7.96272	6.9365
ASHGV40041973	0.0030425	0.0458253	3.40646	down	noncoding	long noncoding	Reliable	T025337	G005549	RNA-seq: Iyer et al 2015	2628	chr1	+	173760120	173762748	CTGCAACAGATATAGTTAAACGTATTTCTCTACGAAGATACTCACATTAAGAGGCTGTTA									117.307	286.608	6.4806	8.24887	112.718	212.197	59.1135	174.626	80.681	64.508	115.181	297.096	392.834	392.439	236.842	285.258	6.41511	7.51861	5.99737	7.22718	5.77246	5.95286	7.63832	8.29444	8.42211
ASHGV40041518	0.000281998	0.0274915	3.37939	down	noncoding	pseudogene	Gold	NR_027026	GUSBP1	RefSeq	4245	chr5	+	21459588	21589481	TCACAGTGAATTTCACAGAAGATGGTGCTGCCCTAACTGAGGTTCAATCCATGTATAAGC	728411								224.474	535.589	7.45941	9.21617	285.383	315.463	74.1125	204.427	271.404	196.055	392.943	692.461	587.951	545.548	464.374	530.259	7.83203	8.09855	6.32554	7.43733	7.47975	7.58327	9.47072	9.51605	8.99964
ASHGV40034793	0.00313143	0.046212	3.37464	down	noncoding	long noncoding	Reliable	ENST00000609385	RP11-190C22.9	GENCODE	439	chr3	-	119298058	119298497	ATTTGGCAGCAGCGTAGAATTCTTGTATCCTGATCGTAAATAAAAGCAAAGAAAAACGAA									51.3341	134.008	5.33667	7.0914	21.7598	48.8914	50.185	42.5144	80.9367	63.7172	52.875	137.864	83.4296	270.659	131.989	127.231	4.02746	5.32135	5.75395	5.20353	5.77776	5.93598	6.49034	7.19721	6.1731
ASHGV40056916	0.00165289	0.0397863	3.37434	down	noncoding	long noncoding	Gold	NR_047469	LINC00506	RefSeq	4300	chr3	+	87138429	87147852	CTCACTGCCACCTAACTTTTCAACTGGAAATGATTACTCTGTAAAGCAATGACATAATAA	100846978								30.9817	80.3004	4.67748	6.43209	27.8962	48.2742	20.7896	27.72	32.8038	28.4064	39.865	70.5156	49.8007	124.268	101.617	95.736	4.36282	5.30178	4.49	4.61003	4.54669	4.75359	6.06596	6.24057	5.41898
ASHGV40004158	0.00312692	0.046212	3.37023	down	noncoding	long noncoding	Gold	NR_102756	LOC100996255	RefSeq	1234	chr15	+	32828959	32872810	ACAGTCCCAGGCATAACTGAAGGTGAAAGGACAGAATCACCGTGTGTTACTGGCACAGAT	100996255								360.018	872.365	8.04985	9.80269	141.891	825.614	215.344	338.989	384.395	253.877	321.967	809.898	1002.3	1125.84	949.395	1024.79	6.77429	9.51046	7.90137	8.15521	7.99108	7.96668	9.18947	9.72157	9.76981
ASHGV40005337	0.00148502	0.0397863	3.36839	down	noncoding	long noncoding	Reliable	ENST00000600850	RP11-295P9.8	GENCODE	1978	chr10	+	13724520	13726874	GAATCGGTTGTTCTAGAACTAAAGAAGGGAAATGACAATCCGTCTCTTTAGACCTTAGAG									187.449	447.441	7.0921	8.84416	329.765	325.476	177.058	138.73	91.8139	61.8494	313.45	447.278	835.668	595.606	247.63	245.013	8.05528	8.14525	7.61477	6.89253	5.95261	5.89218	9.14635	8.90172	9.4982
ASHGV40034887	0.000320977	0.0286098	3.36488	down	noncoding	long noncoding	Reliable	ENST00000609183	RP11-434H6.7	GENCODE	335	chr3	-	128882448	128882783	GACATATATGTGAATGTTAGGCAAAAGTGCTGCCTGAAGCCAGAAAATACCTTTTTAATA									604.669	1732.74	8.97146	10.722	759.712	573.118	303.553	461.081	903.162	627.385	801.874	1227.63	1275.14	3218.31	1828.66	2044.85	9.31175	8.97078	8.4068	8.59138	9.26543	9.28265	10.5216	10.3028	10.1258
ASHGV40045459	0.00205969	0.0416591	3.34767	down	noncoding	long noncoding	Reliable	ENST00000452363	RP3-355L5.4	GENCODE	1198	chr6	+	105726890	105729630	GCACTAATCCTGCTGTGACTGTGTTCAACTTTATATCAAACCACTAACAACATATATATG		natural antisense	NM_002726	PREP	prolyl endopeptidase	-	105725441	105850999	13.8693	40.5884	3.57893	5.32209	14.1231	9.4821	12.0447	18.3193	13.4333	15.8133	22.0265	28.4333	19.5545	101.557	33.3732	38.586	3.47205	3.11241	3.6364	4.02077	3.36526	3.86672	5.1617	4.89272	4.03634
ASHGV40017025	0.00206439	0.0416591	3.32575	down	noncoding	long noncoding	Reliable	ENST00000566291	RP11-1006G14.4	GENCODE	2155	chr15	+	72882031	72884186	AATTGCTGGTCTTCCTGGTATGAACAAAGATGTTTGCTTGTTAATAAATTCCTACCACAT		intergenic							495.919	1351.51	8.62403	10.3577	743.424	748.79	199.12	416.966	519.16	348.054	734.408	1175.59	616.51	2329.05	1462.21	1791.28	9.27957	9.37707	7.78683	8.44506	8.4311	8.42458	10.3849	10.2424	9.06908
ASHGV40039429	0.00103279	0.0363539	3.32532	down	noncoding	long noncoding	Reliable	T271975	G063095	RNA-seq: Iyer et al 2015	1529	chr4	+	140684060	140691023	TAAATATGACACTTATGAACCGGCAATAAAATATGGTGAGTCTAAAGACCTTCCATGTCA									48.205	94.956	4.82202	6.55551	10.1118	145.561	18.8397	18.4524	55.5665	40.6982	27.2122	188.633	59.6756	85.3661	100.57	108.279	3.0723	6.95014	4.34131	4.0307	5.25973	5.27791	5.49509	7.66359	5.68419
ASHGV40014925	0.000543411	0.0321518	3.32525	down	noncoding	long noncoding	Reliable	T103330	G024363	RNA-seq: Iyer et al 2015	5269	chr14	+	40687675	40860327	CTGGATCCCCTCAACACAGCTTAATAAAAAGCCACTGTGCTTTTTCTTTTAAAACAGAAA									9.69493	24.8442	3.0496	4.78307	12.801	10.8102	6.53466	12.3334	9.91991	5.77035	19.559	26.2731	15.2464	42.0037	26.9914	18.9915	3.34779	3.25902	2.76995	3.45033	2.97414	2.49639	4.9785	4.77121	3.65082
ASHGV40041866	0.000191971	0.0274419	3.31862	down	noncoding	long noncoding	Reliable	T283813	G066149	RNA-seq: Iyer et al 2015	1536	chr5	+	69339430	69343503	GTTCCAGGAGTCAACTGAAGAGAGATTTTTGGTATGAAAATTACATATGCAAAAAGACTG									87.0811	219.632	6.18183	7.91241	112.189	105.885	64.207	72.6227	94.891	72.6919	200.262	175.753	265.221	369.534	146.841	160.18	6.40747	6.47188	6.11759	5.96542	5.99934	6.12929	8.48038	7.55349	7.87316
ASHGV40017894	0.000368089	0.0298989	3.3113	down	noncoding	long noncoding	Reliable	ENST00000565549	RP11-626K17.3	GENCODE	4147	chr16	-	32465932	32470079	AAGGAGAAAAGGGTAGTACATTTCATAATTACTGAGATGAACCCTGTACTAGTGAGAAAA		intergenic							77.7321	180.308	5.83701	7.56441	59.4613	74.0356	25.5686	59.2814	157.89	90.156	108.97	161.466	100.429	344.828	170.205	195.949	5.4561	5.93872	4.79879	5.66577	6.71495	6.44773	7.55239	7.42661	6.44789
ASHGV40033073	0.00380594	0.0488846	3.30949	down	noncoding	long noncoding	Gold	ENST00000447396	RP1-302D9.1	GENCODE	437	chr22	-	33501368	33502045	GCGGGTGGGCCCCGCTGTAAGAAAGCCTGCCATTTGGAAATGAGAATTAGAGCAAAAGGA		intergenic							21.8735	57.1839	4.09299	5.8196	9.86392	14.7542	14.832	22.0908	41.6958	28.0043	31.8802	29.0111	72.701	136.521	32.1573	40.8334	3.04647	3.65259	3.9674	4.29141	4.86483	4.73523	5.7313	4.92296	5.97371
ASHGV40005819	0.00111809	0.0372003	3.30409	down	noncoding	long noncoding	Reliable	ENST00000599110	RP11-178G16.5	GENCODE	322	chr10	+	75880799	75881121	GCACCACTTAAGGAATGAACCTATCACAGGAACTCCCTTTGAATAAAATGATGGTGACTC									145.753	366.848	6.85768	8.58193	200.432	189.071	72.0811	83.401	189.516	140.018	232.902	384.118	169.947	566.218	379.993	467.909	7.31394	7.34224	6.28217	6.15869	6.96474	7.08431	8.69365	8.67886	7.20543
ASHGV40000437	0.00288627	0.0455083	3.30351	down	noncoding	pseudogene	Gold	NR_003929	PPIEL	RefSeq	2640	chr1	-	39987951	40025370	GGCACAGCAGAAACAAGGAGAGTCAGCAATTACCAGCCAGCCAAGGTCCTGGAAGCTGAC	728448								669.666	1670.48	9.0327	10.7567	276.3	851.587	447.019	422.846	1205.84	814.403	949.646	1173.9	2058.54	1994.75	1779.15	2066.89	7.79003	9.56302	9.01415	8.46324	9.69883	9.66693	10.7786	10.24	10.8142
ASHGV40024483	0.00240119	0.043326	3.30212	down	noncoding	long noncoding	Gold	NR_038334	LOC100505715	RefSeq	2206	chr19	-	44395955	44405955	TGCTTTAATATAATTGTTTTATACTTTTACCCTTTATTCAGCAATAAATTATTTAATTTA	100505715	intergenic							17.3642	37.8681	3.61218	5.33557	5	29.8477	5.48067	11.8856	31.2513	20.7199	19.8788	58.7033	26.1474	65.1912	25.5333	31.7548	2.32928	4.61109	2.57688	3.38933	4.48277	4.28371	5.0052	5.96948	4.46778
ASHGV40025642	0.00182179	0.0408266	3.30096	down	noncoding	long noncoding	Reliable	ENST00000443870	CTD-2554C21.3	GENCODE	2607	chr19	+	38320190	38322797	TCAGATCCCTGTTCCCTCTGGTGTGACTAAGGAAAGACTAGACAGCTTGACTTTAGGAAT		intergenic							142.324	354.179	6.79163	8.51451	119.896	198.364	59.3762	91.9304	214.415	169.962	261.898	334.841	147.203	637.886	381.673	361.574	6.51429	7.41415	6.00446	6.29916	7.1477	7.36998	8.87913	8.47592	7.00051
ASHGV40029750	0.000732606	0.034441	3.29722	down	noncoding	long noncoding	Reliable	T202639	G046809	RNA-seq: Iyer et al 2015	1952	chr2	+	170947442	170949394	GGGATAGATGTTCCAAAGTCCTTGCATTATCTCAGAAAATGGTGAAGGTTAATATTATAC									10.0279	24.5101	3.03571	4.75696	7.35112	18.6544	5	13.3068	7.28516	8.56992	12.5042	32.3325	19.8194	30.8246	21.7012	29.8785	2.76654	3.96093	2.33204	3.56414	2.65088	2.93974	4.24513	5.09007	4.05768
ASHGV40028867	0.000591867	0.0331566	3.29679	down	noncoding	long noncoding	Reliable	T189689	G043611	RNA-seq: Iyer et al 2015	12366	chr2	+	55527866	55540232	CCCCAAACACTGCTTTCTGTCTTTAAAACTGTTTAACTTATAGTATAGTCCAAAAGCTAG									8.70844	21.6128	2.92579	4.64685	6.48062	12.6303	7.34019	9.55233	11.2472	5	17.8686	23.2812	23.2365	22.6998	23.5029	19.0879	2.65597	3.45284	2.90322	3.08383	3.13387	2.32504	4.83524	4.57842	4.29536
ASHGV40006067	0.00116489	0.0375543	3.29315	down	noncoding	long noncoding	Reliable	ENST00000416191	RP11-441O15.3	GENCODE	2998	chr10	+	101190947	101197874	ATGCCAGAAAAGAAGGTGCCGCTATAAAATGCTTTCTTGAGTGATTTATGTCTAACATAC		bidirectional	NM_002079	GOT1	aspartate aminotransferase, cytoplasmic	-	101156626	101190530	567.656	1497.71	8.79419	10.5137	1030	343.695	233.574	511.667	786.251	500.755	707.413	857.536	1456.57	2815.77	1477.13	1671.85	9.76021	8.22695	8.02147	8.73009	9.06251	8.96389	10.3329	9.79468	10.3258
ASHGV40057535	0.000993203	0.0363539	3.29229	down	noncoding	long noncoding	Reliable	ENST00000446984	RP11-88I18.2	GENCODE	630	chr9	-	71012848	71021370	CATTCTATAGCAGAAGCAATGTATGGGAGACTGAGTAATTACATATAAGCTCACATCACT		intronic antisense	NM_021965	PGM5	phosphoglucomutase-like protein 5	+	70971814	71145977	22.0011	50.9888	4.11101	5.8301	23.9721	33.3851	10.4161	17.3125	29.9748	16.9459	41.6542	46.3578	28.419	64.4093	51.5231	73.5693	4.14929	4.7646	3.41275	3.93958	4.42725	3.97258	6.13223	5.62503	4.59232
ASHGV40035158	0.00120717	0.0375543	3.2905	down	noncoding	long noncoding	Reliable	ENST00000607044	RP11-379F4.9	GENCODE	679	chr3	-	158519045	158519724	TTGAGCGGGTTGGTTGCAGGGCGGGCAGTTACGAGGGATAATAAAGACAAAAGCGTGAAA									109.166	266.159	6.48115	8.19946	88.1434	176.524	134.038	77.481	96.639	82.1683	136.68	307.637	293.574	325.175	273.378	260.507	6.04137	7.24241	7.21463	6.05769	6.02456	6.30622	7.89186	8.35143	8.01615
ASHGV40036795	0.000431757	0.030635	3.28374	down	noncoding	long noncoding	Reliable	ENST00000602913	RP11-362K14.7	GENCODE	472	chr3	+	169511282	169511754	CCACATCTGTATTGTCTGGTTTTAGACAACCCATTTGAATTAAGTCTGAATATGCCTAGG									40.2735	95.9276	4.97877	6.69411	52.9477	48.6006	15.3296	36.8423	52.1114	35.8091	44.3059	85.2225	78.3341	161.732	100.504	105.466	5.28191	5.31068	4.02021	5.00463	5.16862	5.08655	6.22269	6.50879	6.0832
ASHGV40016305	0.00304268	0.0458253	3.28032	down	noncoding	long noncoding	Reliable	T121570	G028694	RNA-seq: Iyer et al 2015	1309	chr15	-	88261617	88266774	ATTCAATTCACTGGCTTGTTGGTGATTCACTTTGTAGACCTGAACTGACCAATATGGTAG									11.9668	29.0104	3.25247	4.96631	22.9636	10.4017	8.3971	5.75647	13.5049	10.7769	17.0517	25.2128	40.7204	51.8396	20.2891	18.9487	4.09446	3.21386	3.07984	2.49019	3.37312	3.26337	4.76199	4.70399	5.12247
ASHGV40060889	9.78134e-05	0.0251352	3.27746	down	noncoding	pseudogene	Reliable	uc011cnn.1	GUSBP1	UCSC_knowngene	1012	chr5	+	21341941	21544886	ACTAACCAGTGCTGATTCGTCATTTGCAAAGATCTGGGAAGCAATATTAGCAAAGCAATC	728411								8.88496	21.9893	2.89498	4.60756	5.9265	5.49053	5.65034	8.15128	20.6095	7.48161	11.0288	25.7463	28.2666	24.3456	22.6013	19.9472	2.58216	2.58129	2.61024	2.87993	3.93201	2.78425	4.04279	4.73877	4.58343
ASHGV40026927	0.000716152	0.034441	3.2764	down	noncoding	long noncoding	Reliable	T191717	G044154	RNA-seq: Iyer et al 2015	5389	chr2	-	72396077	72401466	GCATGAAGATGATAAACACCAAATTTGGTATAGTAGTTATCCCTGCAGAGGGAGAAAAAA									51.0276	128.788	5.38781	7.09992	33.7403	71.5722	53.832	39.1185	60.8769	47.0256	61.557	115.873	149.66	233.031	92.4853	120.123	4.61992	5.89034	5.85831	5.088	5.38291	5.48741	6.71224	6.94173	7.02285
ASHGV40028902	0.00289962	0.0455083	3.27493	down	noncoding	long noncoding	Reliable	ENST00000609422	RP11-493E12.2	GENCODE	791	chr2	+	61427113	61427904	GTGGCCCTTGGACATGTAACCTCAACGTTCAAATGATTAAAGATATAACCAATTTAAACT									37.0683	100.933	4.96195	6.67341	31.3119	42.7279	37.7881	37.0059	42.7499	30.826	27.7239	80.1508	83.995	147.021	125.914	140.796	4.51841	5.12169	5.3505	5.01093	4.89861	4.87156	5.5235	6.41889	6.18033
ASHGV40033762	0.000631935	0.0338507	3.26083	down	noncoding	long noncoding	Reliable	ENST00000609279	RP5-1042K10.13	GENCODE	443	chr22	+	40811006	40811449	CACAGGAACACCAGTGACTGAGCTCTTGTCTTAAATTGAAATAAAATTCACACAACATCA									24.0687	64.072	4.27887	5.9841	7.76559	19.9825	35.3593	27.1002	27.3638	26.8408	28.2125	40.4272	150.437	83.5217	38.4789	43.3551	2.8143	4.05484	5.25526	4.57854	4.29994	4.67031	5.55333	5.41232	7.03032
ASHGV40060897	0.00179601	0.0408266	3.26068	down	noncoding	long noncoding	Reliable	uc021tyr.1	LOC51326	UCSC_knowngene	452	chr17	+	43623170	43623702	CATCTCTTGGACAGATGATGCCAGTTAATTACTTTGAATAAATATGGGCAAAAGCTTATC									127.247	301.024	6.56969	8.27486	144.915	164.549	36.0648	83.175	208.097	126.681	319.224	307.088	136.537	591.058	201.86	250.376	6.80825	7.13501	5.2832	6.15416	7.09976	6.93776	9.17356	8.34838	6.88322
ASHGV40052877	0.00366558	0.0480496	3.25723	down	noncoding	long noncoding	Reliable	ENST00000591621	RP11-187C18.2	GENCODE	935	chr9	+	45487055	45487990	CATTTGCAAAAGGTTGTTGGATAACCTTTATCTTTTACCACTAACTTCTTACTCTGATCC									34.5171	77.538	4.72966	6.4333	45.5744	56.0356	20.0674	43.6119	25.5936	16.2197	58.366	78.2218	47.3786	123.928	71.9489	85.3845	5.05595	5.52471	4.43826	5.23882	4.21233	3.90787	6.63093	6.38744	5.34702
ASHGV40008327	0.000525141	0.0320682	3.23803	down	noncoding	long noncoding	Reliable	ENST00000607528	RP4-535B20.4	GENCODE	618	chr1	-	65469152	65469770	TCAGTGTCTACTAAGCACAATCATTGTTAATAAACACTATGATTCTTGGAGAGCTCCAAA									115.52	279.098	6.3868	8.08192	54.9667	141.345	37.0841	116.372	210.6	132.748	87.4375	197.546	209.04	576.431	275.647	328.489	5.33829	6.90252	5.32338	6.63318	7.11859	7.00485	7.2185	7.73018	7.50814
ASHGV40037096	0.000104933	0.0252115	3.2345	down	noncoding	long noncoding	Reliable	ENST00000609771	RP11-2H3.6	GENCODE	420	chr4	-	409906	410326	CACTCCCAAAATATACAGATCTGAAAAACTTATTACACGTGTCAAGGGAAAACGAAAGAA									91.9388	224.926	6.20824	7.90178	64.5416	79.526	59.6538	129.259	134.841	83.8118	142.794	163.146	238.908	431.523	164.225	208.96	5.57647	6.0465	6.01165	6.79312	6.48771	6.33397	7.96498	7.44272	7.70799
ASHGV40010480	0.000463517	0.030635	3.2277	down	noncoding	long noncoding	Reliable	TCONS_00021393	XLOC_010172	RNA-seq: Cabili et al 2011	1247	chr12	-	102089779	102091162	CCATGAACAGTCCAAGGAAAAAATCCTTTTCTAGATTAGCCGATTTCACTGTATTAAAGA		intergenic							27.5387	68.2913	4.28869	5.97919	29.6507	7.20062	55.1104	25.9431	35.5972	11.7304	31.0582	29.1542	190.487	70.6076	41.9583	46.4821	4.4467	2.8225	5.89218	4.51601	4.65111	3.40361	5.69328	4.93166	7.37685
ASHGV40054285	0.000696275	0.034441	3.22617	down	noncoding	long noncoding	Gold	NR_039980	LOC286437	RefSeq	2328	chrX	-	103366999	103369317	TTTACAGAAGCCTTTACCCATCCTGAGACTCAGTTCTGCTGTTGGTCTTCAGAGAAGTGT	286437	intron sense-overlapping	NM_001012755	SLC25A53	solute carrier family 25 member 53	-	103343897	103401708	1043.22	2785.61	9.8095	11.4993	1329.81	1324.45	733.052	576.613	1240.19	1055.21	1770.98	2282.89	2409.18	3556.55	3237.1	3456.96	10.1453	10.2284	9.77659	8.90468	9.74471	10.0574	11.6873	11.1716	11.0307
ASHGV40038926	0.00339825	0.046535	3.22248	down	noncoding	long noncoding	Reliable	ENST00000602749	RP11-646I6.6	GENCODE	560	chr4	+	57262477	57263037	CGAATGTGTACCTTGGAAAGAAATCATTGCACACAAGGTTTTTAAGACTATGCAAAATTC									71.9583	188.345	5.83989	7.52806	58.6546	85.6792	64.4717	127.156	51.5547	44.233	55.7086	114.871	212.909	368.704	173.254	204.624	5.43693	6.15702	6.12373	6.77029	5.1545	5.39687	6.56451	6.93071	7.53723
ASHGV40041026	0.000903318	0.0358298	3.22052	down	noncoding	long noncoding	Reliable	ENST00000607135	CTB-113P19.5	GENCODE	526	chr5	-	151104391	151104917	GGTCTTCCTGCTAAAAACAAAACTCAAAAAGCCACAGGATTAAAGAGTCTTTCATCTTGG									409.343	1068.17	8.38252	10.0698	463.296	484.613	161.939	514.18	467.495	364.532	497.389	805.896	792.075	1404.81	1468.47	1440.38	8.57257	8.72513	7.48948	8.73818	8.2777	8.4921	9.81228	9.71608	9.42041
ASHGV40023519	0.00269741	0.0447016	3.21579	down	noncoding	long noncoding	Reliable	T163675	G037966	RNA-seq: Iyer et al 2015	552	chr18	+	67054428	67055836	CTGTTGACATCTGAGTGTATGATCTGAAACATCAAGTGCAAGAAATGTCTCAGGGAAGAG									13.0446	30.1653	3.26559	4.95076	11.8417	34.2333	8.97209	8.18312	5	10.0376	14.0763	39.6369	62.4161	27.3641	17.0124	20.486	3.24582	4.80544	3.18136	2.88379	2.32315	3.15399	4.44558	5.38485	5.74764
ASHGV40027783	0.000866935	0.0353514	3.21082	down	noncoding	long noncoding	Reliable	ENST00000602843	RP3-426I6.6	GENCODE	359	chr1	+	28146493	28146852	CCTTCAATTTGGTGTTGCATGGCTTTTTAGAAATAAATAGCATTTCATGTCCTTCGCCCA									114.456	290.842	6.51654	8.19948	69.8552	144.499	91.7837	74.2456	181.849	124.503	102.261	410.113	227.422	508.513	227.369	269.374	5.69293	6.93884	6.64592	6.00115	6.90643	6.91397	7.45983	8.77061	7.63679
ASHGV40058321	0.000878349	0.0353514	3.20763	down	noncoding	long noncoding	Reliable	T131230	G030722	RNA-seq: Iyer et al 2015	1210	chr16	+	33040439	33045441	TTTGAATCTAGATACATTCTGGCCGAGTGTGAGTACAACCTATGGATGTGGTTGGAGAGA									26.6508	56.0821	4.29657	5.97808	20.2947	50.2369	7.57218	30.8287	27.0989	23.8733	34.3293	62.8608	38.853	70.8482	57.3254	72.2761	3.93036	5.36111	2.94221	4.76335	4.28705	4.49532	5.84469	6.07189	5.05675
ASHGV40058066	0.00217207	0.0421555	3.20265	down	noncoding	long noncoding	Reliable	T054994	G012667	RNA-seq: Iyer et al 2015	4222	chr11	-	12552271	12556868	ACAAAGACACATAAGGAAAGATGGGGTAACCCCTAAAGCCTGAATGAGAAAAAGCTTCCA									8.94993	21.7433	2.9822	4.66146	5	8.54653	9.1151	14.6291	7.48992	8.91894	19.8482	24.1606	23.1383	24.5796	17.2324	21.5005	2.32928	2.99218	3.20549	3.69909	2.67828	2.98886	5.0025	4.63443	4.29074
ASHGV40006717	0.00336581	0.0464568	3.19561	down	noncoding	long noncoding	Reliable	T055692	G012825	RNA-seq: Iyer et al 2015	2093	chr11	-	18292831	18296760	GCAATTGCAGTGTAAAAGATGGCAGCGATTCTAGTTACTATTCACTGGCCTTCCATATTC									36.036	93.5696	4.84079	6.51688	55.2685	51.2225	17.9069	31.7224	32.8228	27.2726	45.1144	76.8605	50.7905	236.688	70.2779	81.6865	5.34826	5.39045	4.26451	4.79999	4.5473	4.69423	6.25145	6.36421	5.44651
ASHGV40036045	0.00378457	0.0488846	3.19392	down	noncoding	long noncoding	Reliable	TCONS_00006034	XLOC_002675	RNA-seq: Cabili et al 2011	309	chr3	+	58419677	58468999	CTTTGGGCACCAAGAAGTGCTTGCACACGCTCTACTGATGGGGAACTTAACACTTCATGA		intergenic							96.0832	222.6	6.19471	7.87004	28.4047	88.9143	98.5714	108.512	151.22	100.876	87.9453	254.642	155.46	326.058	239.518	271.975	4.38856	6.21355	6.75905	6.5384	6.65177	6.61693	7.2282	8.08602	7.08146
ASHGV40002517	0.00257682	0.0440645	3.19166	down	noncoding	long noncoding	Gold	NR_026986	LINC01140	RefSeq	3229	chr1	+	87597608	87602352	AGGGTGTGGGCACCAGATACTGCTACACCATCTCATCGGCATGGACCTATATGTGGCAGC	339524	exon sense-overlapping	ENST00000356813	HS2ST1	heparan sulfate 2-O-sulfotransferase 1 [Source:HGNC Symbol;Acc:5193]	+	87458764	87602334	39.6635	77.6077	4.4676	6.14191	13.3688	141.458	11.8608	18.6903	30.2029	22.3999	18.6746	168.034	31.7958	107.279	72.3159	67.5473	3.40434	6.90442	3.60958	4.04996	4.43826	4.39903	4.90414	7.4852	4.75025
ASHGV40002517	0.00257682	0.0440645	3.19166	down	noncoding	long noncoding	Gold	NR_026986	LINC01140	RefSeq	3229	chr1	+	87597608	87602352	AGGGTGTGGGCACCAGATACTGCTACACCATCTCATCGGCATGGACCTATATGTGGCAGC	339524	exon sense-overlapping	ENST00000370548	HS2ST1	heparan sulfate 2-O-sulfotransferase 1 [Source:HGNC Symbol;Acc:5193]	+	87458691	87634887	39.6635	77.6077	4.4676	6.14191	13.3688	141.458	11.8608	18.6903	30.2029	22.3999	18.6746	168.034	31.7958	107.279	72.3159	67.5473	3.40434	6.90442	3.60958	4.04996	4.43826	4.39903	4.90414	7.4852	4.75025
ASHGV40022094	0.00255652	0.0440006	3.16421	down	noncoding	long noncoding	Gold	NR_110801	LOC100507002	RefSeq	701	chr17	+	63096929	63107212	GGAGGAAAGAAAAATGAATCTGATGTTACTTCTTGAAACCACATTTTCTGAAGTCACCAT	100507002								921.779	2242.32	9.44116	11.103	831.392	400.613	995.429	289.557	1828.44	1185.24	887.681	1491.94	3608.42	2593.8	2329.98	2542.12	9.43735	8.4471	10.2649	7.93854	10.3319	10.2272	10.6769	10.5696	11.616
ASHGV40000110	0.00330632	0.0464568	3.15978	down	noncoding	long noncoding	Reliable	ENST00000358484	RP11-640N20.6	GENCODE	431	chr17	+	30410197	30424008	AACGCGTCAGGAAGCCAGAGCTATCAGCTTCCCAGTTTGCACACTTCATCAAGAAATAAT									78.9889	187.054	5.98401	7.64383	69.8232	94.0587	35.9047	73.6276	112.815	87.7041	238.437	200.457	94.0373	315.467	135.254	138.674	5.69231	6.29779	5.27688	5.98828	6.24547	6.40332	8.73031	7.75124	6.35044
ASHGV40051555	0.00236334	0.0430097	3.15799	down	noncoding	long noncoding	Reliable	AK022061	AK022061	NRED	1427	chr9	-	19228914	19230326	CCCCCTGGAAACTATCTTTGACATTGACAATCCGAAGAGCAAAAGTTTAAGAAAGGATCT		intergenic							97.7521	216.711	6.21015	7.86915	227.187	69.4649	81.0602	84.5576	70.1033	54.139	127.599	195.118	277.389	370.824	159.33	170.005	7.50247	5.84622	6.4607	6.17524	5.58097	5.69529	7.79321	7.7102	7.94177
ASHGV40026501	0.000187017	0.0274419	3.1528	down	noncoding	long noncoding	Reliable	ENST00000607659	RP11-195B17.1	GENCODE	480	chr2	-	27285295	27285775	TGCAGTGTTGTGCATTGGAAGCGGGGCAGGGAGGATGTCAATAAAATAGTGATTAAAAAG									141.454	350.977	6.89304	8.54967	133.216	165.271	99.7078	124.554	185.337	140.641	189.88	247	525.375	511.916	299.042	332.649	6.67679	7.14215	6.77531	6.73985	6.93451	7.08959	8.40082	8.04378	8.84199
ASHGV40059722	0.00119851	0.0375543	3.15137	down	noncoding	long noncoding	Reliable	TCONS_00023891	XLOC_011193	RNA-seq: Cabili et al 2011	375	chr15	+	28936496	28944750	GTTTCCCTACAACAAGATCACAAAGACAGAAATTAAAATGTATTCAGTGGAACTCACAGT		intergenic							11.8276	28.743	3.19839	4.85436	5	28.0237	9.24235	12.3791	7.31198	9.0084	11.2423	39.0586	21.3595	58.2347	15.9193	26.6433	2.32928	4.51959	3.22631	3.45742	2.65427	3.00343	4.07117	5.36075	4.17271
ASHGV40021377	0.00325583	0.0464568	3.14936	down	noncoding	long noncoding	Reliable	T142944	G033273	RNA-seq: Iyer et al 2015	3654	chr17	+	17111943	17115597	TGTGCCTGAGCGCAAATAAATAGTAGGCATCAAACCAATAAAACCATGTAGTAACAATTT									46.284	93.0108	5.05528	6.71034	28.2535	62.5352	11.7542	43.6813	76.4647	55.0151	52.545	78.7028	106.155	105.063	96.8	118.8	4.38083	5.69328	3.59657	5.24168	5.70089	5.71841	6.48003	6.39552	6.52877
ASHGV40044233	0.000120164	0.0252115	3.14917	down	noncoding	long noncoding	Reliable	GSE61474_TCONS_00293536	GSE61474_XLOC_055723	RNA-seq: Clark et al 2015	340	chr6	-	149912890	149913799	CTCCTGCATCTCAGCCATTCTTACCTGGGCAAAGGTTTTATATCAGTGTAACCAAAACAG									160.845	397.714	7.07517	8.73014	142.298	221.801	118.597	149.795	195.897	136.68	200.026	337.685	499.127	621.011	346.862	381.572	6.7802	7.58359	7.02641	7.00433	7.0079	7.04856	8.47826	8.49168	8.76776
ASHGV40027438	0.000772612	0.0352326	3.14412	down	noncoding	long noncoding	Reliable	T199539	G046014	RNA-seq: Iyer et al 2015	1735	chr2	-	132384891	132386989	GCCGTTCCGGTTTTCAAATCCTGAGTCAAGCCAATAAAAAACAAAACAAAAAATGAAACA									6923.82	18630.3	12.4354	14.088	7944.57	4303.36	2088.72	13674.2	7418.8	6113.23	10249.3	18292.5	5519.65	41818	16807	19095.3	12.7236	12.0553	11.4322	13.6222	12.2641	12.5147	14.2736	14.1995	12.2157
ASHGV40033277	0.00243229	0.0433885	3.13424	down	noncoding	long noncoding	Gold	NR_027036	LINC00899	RefSeq	1625	chr22	-	46435786	46440748	AGCAAGCAAAAAAGACTCTCTTCCACAAAAATAGTGTTCATTACAGAAAAGTACAAAAAA	100271722	intergenic							1318.26	3513.46	10.1543	11.8025	971.41	1358.66	835.581	2171.69	1540.79	1031.41	2206	2397.61	2737.96	4789.81	4098.17	4851.21	9.67217	10.263	9.99048	10.8998	10.0803	10.0203	12.0308	11.2347	11.2253
ASHGV40033344	0.000944806	0.0362657	3.1291	down	noncoding	long noncoding	Reliable	ENST00000610050	RP3-402G11.27	GENCODE	478	chr22	-	50644013	50644491	CAGGCATGGGGAAGGGGATGTGAGATCTGAGGGCCAGATGACTGCCCCCTTTTTCTTCAA									59.3483	145.077	5.63466	7.28041	63.8297	67.0956	52.986	43.8591	73.0731	55.2463	75.6738	129.104	123.006	268.157	125.233	149.287	5.56043	5.79844	5.83782	5.24797	5.63737	5.72594	7.01981	7.10347	6.73047
ASHGV40036073	0.00329618	0.0464568	3.12292	down	noncoding	long noncoding	Reliable	ENST00000605919	RP11-245J9.6	GENCODE	418	chr3	+	64005183	64005601	TCTCAAAGCACTGTGGAATGTTTCCTTTGCTTTGAATATGAATAAAATAATTTGTTCACA									71.6275	167.753	5.85405	7.49695	90.2993	91.7059	50.9528	93.2813	63.4065	40.1193	69.4509	138.034	204.939	226.544	182.96	184.592	6.07428	6.25766	5.77722	6.31763	5.4407	5.25681	6.89461	7.20018	7.48001
ASHGV40035829	0.000944299	0.0362657	3.11343	down	noncoding	long noncoding	Reliable	BC030084	BC030084	RNAdb	629	chr3	+	40508031	40508647	CCAATTCCAGTACCCTGTGTAAAGGAAAACATATACATCTTGCAGACATTTTTTAATGTG		intergenic							362.412	950.577	8.16147	9.79997	481.13	318.3	120.342	457.607	481.693	315.399	442.875	683.274	357.599	1395.72	1296.93	1527.07	8.62928	8.1138	7.04671	8.57713	8.32254	8.27934	9.64501	9.49107	8.28948
ASHGV40000534	0.000177595	0.0271437	3.11097	down	noncoding	long noncoding	Reliable	T018732	G004229	RNA-seq: Iyer et al 2015	5502	chr1	-	143117762	143265784	CTACTTGACTGAGACACCCATAAACTCAGAAAATACAGTGTAAAACAAAGTGAAGAACAA									40.0626	93.0882	4.96891	6.60628	13.6335	62.5308	31.8863	46.2681	41.4353	44.6219	27.4009	140.101	108.298	96.7462	91.122	94.8602	3.43094	5.69316	5.10938	5.31476	4.85473	5.41052	5.5073	7.22646	6.55354
ASHGV40029034	2.97656e-05	0.0238423	3.10136	down	noncoding	long noncoding	Reliable	TCONS_00002935	XLOC_001532	RNA-seq: Cabili et al 2011	2915	chr2	+	74378364	74381319	AGGCAAACCTTGGGCATGGGGAGATAAAAGTGAGAAGAGTCAAAAAGATTGATTTCTATA		intergenic							256.427	603.853	7.72307	9.35597	350.816	310.889	126.391	233.765	303.296	213.401	442.754	603.716	433.716	918.29	567.87	656.769	8.15979	8.07602	7.1237	7.62444	7.64527	7.70919	9.64426	9.31317	8.57313
ASHGV40017548	0.00296814	0.0457414	3.09446	down	noncoding	long noncoding	Gold	NR_120311	LOC102724927	RefSeq	1394	chr16	-	3997625	4000445	CCGTGTATATTCCTTGGTAATCGTTGAATTTTAAGCCATATGAATGCATTGTCTACTCAA	102724927								180.172	382.245	6.84241	8.4721	25.5493	426.294	158.941	218.98	147.291	103.974	76.244	610.99	382.175	640.938	274.132	308.994	4.23794	8.54179	7.4633	7.53298	6.61574	6.66271	7.032	9.33066	8.38135
ASHGV40031487	0.000576266	0.0328133	3.09425	down	noncoding	long noncoding	Reliable	T216136	G050032	RNA-seq: Iyer et al 2015	793	chr20	+	30925532	30928437	TTTCAACCTCCATTTCTTTCACTAGTCTTGTGGTTAACCGGTCCCTGGGTGCTTCAGTTA									43.5783	101.236	5.10664	6.73624	53.0184	44.4923	16.8107	50.9085	52.7632	43.4769	98.3488	83.3562	36.3377	167.807	114.371	107.193	5.28381	5.18268	4.16632	5.44897	5.18645	5.37163	7.3985	6.47798	4.95281
ASHGV40010221	0.00233372	0.0428546	3.09343	down	noncoding	long noncoding	Gold	NR_038930	LOC100507250	RefSeq	1737	chr12	-	69068150	69080639	ACACCACAAGATTATGATGATAGAGACATCATTTGAAGTGGTAGAGAGTACTGTGAAATA	100507250	natural antisense	ENST00000229179	NUP107	nucleoporin 107kDa [Source:HGNC Symbol;Acc:29914]	+	69080513	69136785	11.5379	26.2135	3.2045	4.83371	5	13.0097	10.267	6.99082	23.5235	10.4365	14.1828	21.3743	19.91	29.4904	33.6132	38.7105	2.32928	3.49056	3.38635	2.7084	4.10404	3.20836	4.46045	4.43808	4.06408
ASHGV40015969	0.000407015	0.0305889	3.08897	down	noncoding	long noncoding	Reliable	T117821	G027806	RNA-seq: Iyer et al 2015	7244	chr15	-	63356927	63364285	TCCTTTCATAAAAACACAAAATTAAAGGCTTGGTTACTCAGCAGAGGGTTCTTTTTACTC									25.0261	55.0738	4.16728	5.79441	6.91979	13.6817	13.4869	30.2053	51.1374	34.7257	20.8449	37.5515	30.8582	81.7712	72.9205	86.4962	2.71135	3.55796	3.81504	4.73297	5.14439	5.04198	5.07848	5.30406	4.70882
ASHGV40041527	0.000328142	0.0287695	3.08557	down	noncoding	long noncoding	Reliable	T279896	G065000	RNA-seq: Iyer et al 2015	1346	chr5	+	24323977	24338228	TAGAAAGTAGCAACCCTAATGAAGCACAGTCATAGTTATGAAAAATGAAGCACTTAGAAC									11.0867	33.5772	3.22153	4.84706	5.65567	14.6439	19.4983	6.04674	10.9729	9.70294	11.3505	22.8348	105.151	18.2226	23.4156	20.4883	2.54191	3.6433	4.39268	2.54117	3.10217	3.10791	4.0899	4.54408	6.51297
ASHGV40043961	6.32519e-05	0.0251352	3.07784	down	noncoding	long noncoding	Reliable	uc003pvc.4	AF216583	UCSC_knowngene	848	chr6	-	111816121	111816969	AGGGCAGGGGGAAATTATTTCTGCAGTACCAACCATATATCTGGTACTGTGCAAAGGGAA		intergenic							78.2821	184.751	5.96627	7.58819	47.3308	128.461	51.1677	75.0288	96.4097	71.2951	64.4073	220.316	168.356	304.019	178.906	172.502	5.11827	6.75988	5.78246	6.01505	6.02127	6.10067	6.78277	7.87995	7.19206
ASHGV40048951	0.00162721	0.0397863	3.07285	down	noncoding	long noncoding	Reliable	ENST00000606659	RP11-242F4.2	GENCODE	506	chr8	-	17082472	17082978	GTTGTGAGCAGGTGTCTTGTATCACTGCGAAACCCATGCATAATAAAAACTTGTTCTTGA									230.23	520.175	7.47061	9.09018	323.401	231.964	70.5026	174.855	350.566	230.092	223.921	457.435	467.952	829.871	565.177	576.696	8.02385	7.64815	6.25076	7.22998	7.85342	7.81749	8.63682	8.93578	8.68265
ASHGV40013048	0.000460856	0.030635	3.07082	down	noncoding	long noncoding	Reliable	T090902	G020967	RNA-seq: Iyer et al 2015	2129	chr13	+	20437960	20450148	TGAGTTCGTGGAGAAGGGCTCCATAGAGAAAATTTGAAGGTCTGACAGAAACTTTAAATG									33.873	81.156	4.77142	6.39004	26.3584	42.8359	31.3852	46.0756	38.5827	18.0004	35.6513	64.1742	91.7451	172.336	55.9768	67.0527	4.28228	5.12469	5.088	5.30894	4.75901	4.06557	5.90534	6.10605	6.31526
ASHGV40059817	0.000876984	0.0353514	3.06809	down	noncoding	long noncoding	Reliable	TCONS_00029073	XLOC_013995	RNA-seq: Cabili et al 2011	4150	chr21	-	10196441	10200844	ATGGAAGGATGGTAGGGAGGAATTAGGTGTGTTCTTTGTTAAGCAGGTAGTCTTATTTGT		intergenic							187.594	538.718	7.10694	8.72428	117.253	412.899	119.659	74.8886	232.438	168.424	86.2833	1589.19	328.085	294.309	423.98	510.462	6.47798	8.49092	7.03973	6.01235	7.26398	7.35666	7.20049	10.6497	8.17
ASHGV40040933	0.000404705	0.0305889	3.05921	down	noncoding	long noncoding	Reliable	T290532	G067898	RNA-seq: Iyer et al 2015	3373	chr5	-	141533941	141549738	CCAGCCACAACCCCTGTGGGGAGGAGGGGCTGCTGTGGAGAATGAGATATGAAGTTGAAA									39.2949	85.3894	4.94447	6.55763	17.3051	32.9514	30.1838	36.142	60.5818	58.6052	38.4135	89.5615	80.7823	110.818	100.524	92.2364	3.72124	4.74616	5.0333	4.97703	5.37683	5.81229	6.0093	6.57614	6.12307
ASHGV40009299	0.000373832	0.0299463	3.04236	down	noncoding	long noncoding	Reliable	T069351	G016050	RNA-seq: Iyer et al 2015	2028	chr11	+	124020913	124022941	AGGGTAAAGACGCTTAAGCTTACAAGCATGTTTTCTGCTTTACTGAGGTACAATAGACAA									106.115	254.226	6.39148	7.99667	145.354	65.6809	89.1114	178.435	95.2021	62.9049	113.154	208.061	307.341	536.49	157.437	202.874	6.81386	5.76406	6.59718	7.25477	6.00344	5.9156	7.61236	7.80586	8.08441
ASHGV40048846	0.000685992	0.034441	3.03097	down	noncoding	long noncoding	Gold	NR_027000	LINC00965	RefSeq	2874	chr8	-	7118140	7121014	TGTTTCGGAGACGTAACGATTTGGATTGCCAACAAGTCAAGAAATGTTCAAGCCCTTGGA	349196								80.908	180.801	5.84259	7.44237	53.6428	192.138	29.8032	89.0168	75.4643	45.3827	90.2127	246.715	114.119	422.747	99.3291	111.684	5.30241	7.36816	5.01426	6.25204	5.68176	5.43693	7.26275	8.04179	6.62945
ASHGV40016873	0.000914391	0.035845	3.02365	down	noncoding	long noncoding	Reliable	uc002afm.3	unknown	UCSC_knowngene	1117	chr15	+	59152981	59154098	CTTTCATGTTTGTTATTGTACCACAAAGATAGTGTCATTGTTGGGTTAAAATGTTGGCTG									2794.6	7298.44	11.2015	12.7978	1699.56	4006.84	1221.47	2455.37	4382.3	3002.08	3748.05	7633.77	5721	14444.4	5859.39	6384.04	10.505	11.9493	10.5869	11.0718	11.5508	11.5454	12.8114	12.8957	12.2661
ASHGV40019307	0.000832968	0.0353118	3.0118	down	noncoding	long noncoding	Reliable	TCONS_00024443	XLOC_011766	RNA-seq: Cabili et al 2011	899	chr16	+	68613485	68614640	TCAACACCTGGAGACCAAGAAACACAGAAAAAGAGGGGTTAGAAGTAAAAAGCCGGAGTT		intergenic							33.0904	74.9846	4.77827	6.3689	26.4894	49.9033	34.5882	31.5541	32.1059	23.9017	43.9821	56.3894	116.029	104.325	58.8999	70.2814	4.28936	5.35097	5.22419	4.79255	4.51542	4.49716	6.21165	5.90847	6.65012
ASHGV40022415	0.00236296	0.0430097	3.01156	down	noncoding	long noncoding	Reliable	AK025194	AK025194	NRED	1957	chr18	-	2517267	2519259	AGGCCCTGCATTTGGTAGGAAATAAAAAGAGTCAAGTCTTTGGACAAATTTGATCACTTA									69.9937	159.796	5.84759	7.4381	59.9625	106.079	75.9311	70.5983	61.1855	46.2056	81.964	114.661	223.679	223.265	161.992	153.213	5.46889	6.47413	6.36471	5.92463	5.39062	5.46255	7.12799	6.92797	7.61211
ASHGV40032612	0.000854314	0.0353514	3.00224	down	noncoding	long noncoding	Reliable	uc021wiq.1	intersectin 1 long form	UCSC_knowngene	2253	chr21	+	35269910	35272163	AGTAGCAACATCAGTACAAATTGCTCTTCCTGTGTATCTTGAACCTAAAAAGAACAATCT									312.127	766.443	8.0351	9.62114	221.577	446.705	246.368	274.756	398.871	284.482	445.988	700.648	773.917	1509.38	562.349	606.373	7.46517	8.6142	8.0977	7.8652	8.04179	8.12651	9.65212	9.53192	9.39006
ASHGV40060036	0.00203249	0.0414548	2.9881	down	noncoding	long noncoding	Reliable	uc.188-	uc.188	UCR	215	chr6	-	16299383	16299598	GAATTTTATGGTCCCTTTCTTTGATGGTGCTTGCAGGTTTTCTAGGTAGAAATTATTTCA									7146.43	17090.9	12.5568	14.136	4049.99	11779.2	3208.44	8213.23	9240.6	6387.15	10195.3	15823.7	13346.7	28906.2	15990.7	18282.7	11.7912	13.4724	12.0694	12.8781	12.5586	12.5709	14.2653	13.9693	13.4504
ASHGV40042024	0.000127581	0.0252115	2.98471	down	noncoding	long noncoding	Reliable	T285658	G066644	RNA-seq: Iyer et al 2015	574	chr5	+	88552435	88553098	GGGAAGCATGATGGTGGAAAGGCAATTCTCCCAGATGCTATGGAAGATACATGAGACAAA									41.4306	91.7244	5.04419	6.62178	55.6629	51.0142	17.3346	41.4838	46.1007	36.9871	61.8467	88.8726	51.5336	173.859	81.7828	92.4515	5.35642	5.38344	4.21292	5.171	5.00152	5.13981	6.7199	6.56484	5.46529
ASHGV40060372	0.000935786	0.0362536	2.97966	down	noncoding	long noncoding	Reliable	uc.34-	uc.34	UCR	208	chr1	-	97280171	97280379	AACAGAATCTATGAATCTTGAAACTAAGTACATCAATTTCAAAAAGTATTGGTCATTTAA									138.413	291.064	6.69896	8.27411	123.085	268.248	50.6509	175.221	127.321	85.9496	299.655	413.547	151.463	458.137	189.024	234.558	6.55354	7.85821	5.76929	7.23284	6.40605	6.37384	9.08356	8.783	7.04008
ASHGV40017111	0.00355821	0.0475441	2.97592	down	noncoding	long noncoding	Reliable	ENST00000566715	RP11-285A1.1	GENCODE	1931	chr15	+	78433584	78435515	TGTGCTGCTAGAAAGTTGAGGTATAGGGACTTTTTAGGAACACAATTTTTATTGACAAGT		intergenic							27.7763	67.1102	4.48928	6.06262	25.6008	24.6197	23.6737	46.3974	30.0152	16.351	55.6422	26.1834	144.696	94.8497	38.6355	42.6542	4.24116	4.34663	4.68005	5.31879	4.42942	3.91965	6.56334	4.76502	6.97423
ASHGV40026636	0.00166031	0.0397863	2.97547	down	noncoding	long noncoding	Reliable	TCONS_00004213	XLOC_002055	RNA-seq: Cabili et al 2011	1016	chr2	-	39010341	39012094	ATCTTGTTATTAGACAACTATGCAGGAAAATAGCTATGTTATCAGGGCCTGTATTCAAAG		intergenic							91.6836	174.781	6.02352	7.59664	136.542	99.9335	16.1073	119.55	108.18	69.7892	118.468	184.805	110.175	226.418	183.229	225.594	6.71806	6.38601	4.09992	6.67849	6.1897	6.06893	7.67974	7.62897	6.57807
ASHGV40004844	0.00306793	0.0459417	2.97537	down	noncoding	long noncoding	Gold	NR_130770	LOC101928402	RefSeq	340	chrX	-	123093082	123095191	GGAGTAGGAGTGTATTGGACCTTTGACCGCCAAGAGCTCTTTACTCGGGGGAGAAAAACT	101928402								133.885	307.183	6.68649	8.25956	64.0529	117.839	97.7983	98.1859	251.385	174.05	123.98	298.844	141.888	448.185	384.438	445.761	5.5664	6.63115	6.74684	6.39643	7.37206	7.40606	7.7457	8.30649	6.94299
ASHGV40042020	0.000602556	0.0333053	2.97252	down	noncoding	long noncoding	Reliable	TCONS_00010734	XLOC_004458	RNA-seq: Cabili et al 2011	508	chr5	+	87620833	87643119	AAGCCTGGTGGTATAATCCTCTCATATGATAGTGTACTTTTGTGAGTTAGAAGTCAACAT		intergenic							18.6757	39.346	3.9259	5.49759	20.1273	18.6401	14.8858	17.7673	29.4308	11.2026	31.5625	35.5052	32.0915	51.7652	49.3605	35.7911	3.91728	3.95951	3.9733	3.97598	4.40072	3.3286	5.71642	5.22433	4.76361
ASHGV40045965	0.000534819	0.0320682	2.97189	down	noncoding	long noncoding	Gold	NR_040022	LOC100289495	RefSeq	3908	chr6	+	166756118	166764957	AGCTGTATTTCAGACCGTCTCAGGAGAAATAGCAAGAGGCTGCCTCACTCCTTTGCCCTT	100289495	bidirectional	NM_145169	SFT2D1	vesicle transport protein SFT2A	-	166733516	166755991	96.5972	211.603	6.20584	7.77722	59.3815	123.091	41.2727	79.6166	168.266	107.954	103.966	172.341	116.461	223.247	324.617	328.984	5.45414	6.69754	5.47436	6.09546	6.79983	6.71369	7.48497	7.52697	6.6551
ASHGV40060072	0.00379108	0.0488846	2.96953	down	noncoding	long noncoding	Reliable	uc.203-	uc.203	UCR	202	chr6	-	163991703	163991905	TTTCTTTGTCTTTTGTTTGGTTAGATGGTAAGACGAACGGACAAGTGCCTCAGCTCGCTG									40.2316	78.3089	4.76776	6.338	15.8456	98.6409	13.8504	30.8675	51.9404	30.2445	50.041	136.345	38.2492	133.412	49.2171	62.5894	3.61045	6.3671	3.85581	4.76524	5.16352	4.84444	6.41073	7.17936	5.03234
ASHGV40022568	0.00209797	0.0417886	2.96222	down	noncoding	long noncoding	Reliable	ENST00000577659	MIR1-2	GENCODE	418	chr18	-	19409393	19411359	AGACTATTTCCTAAGAAGTCAGAAGAACCCAATGTATTCTGGAGGGCAAAGAAAAACAGG	406905								11.2227	25.4996	3.3021	4.86878	7.34975	7.38256	12.483	11.3373	12.6314	16.1522	19.7501	27.1093	20.0533	35.286	22.7871	28.0119	2.76617	2.84454	3.69697	3.32257	3.28162	3.90076	4.99427	4.81658	4.07495
ASHGV40041891	0.00154612	0.0397863	2.9567	down	noncoding	long noncoding	Reliable	ENST00000607825	RP11-389C8.3	GENCODE	777	chr5	+	71663445	71664222	CTGGACTAAATGGGCCATGTGCAATTTTGCTGTCTGTTCACATTTCAAATAAACTAATGT									433.908	972.526	8.43501	9.999	702.78	545.91	205.213	505.886	388.069	255.592	595.093	956.865	751.302	1377.6	1012.68	1141.61	9.19243	8.89908	7.82754	8.71044	8.00359	7.97697	10.0725	9.94399	9.34653
ASHGV40045811	0.000912323	0.035845	2.95649	down	noncoding	pseudogene	Gold	NR_077247	RPS18P9	RefSeq	993	chr6	+	149914751	149915720	TAAAAATGTTCAGGGATTTTCAGTTATCCGCTGGCACCCAGAGGCAATGGGTAAGGTTAA	645958								132.096	287.84	6.71845	8.28233	83.9605	193.434	92.7898	97.5882	209.866	114.94	152.138	238.806	492.538	303.164	261.838	278.557	5.97136	7.37875	6.65967	6.38724	7.11287	6.80081	8.06494	7.99922	8.75176
ASHGV40034200	0.00345189	0.0469945	2.92122	down	noncoding	long noncoding	Gold	NR_033965	EIF1B-AS1	RefSeq	2125	chr3	-	40214637	40351189	GGTGCTCTCATGTGGAGCTAAGGAAACAATATGTGAAAGCCCGTTGCATATAAAATTTAT	440952	intronic antisense	NM_015460	MYRIP	rab effector MyRIP	+	39851302	40301811	121.628	233.652	6.41546	7.96204	47.1658	134.797	48.7096	79.0947	244.701	175.3	152.687	310.982	110.545	206.849	304.631	316.22	5.11385	6.83149	5.70896	6.08522	7.33636	7.4169	8.07026	8.36531	6.58276
[truncated: 253 more rows]
[truncated: 3 more columns]
