# Supplementary material for: Comprehensive analysis of microarray expression profiles of circRNAs and lncRNAs with associated co-expression networks in human colorectal cancer
Source: Funct Integr Genomics. 2018 Nov 16;19(2):311–27. doi: 10.1007/s10142-018-0641-9 (PMC6394731; doi:10.1007/s10142-018-0641-9)
Supplement: Supplementary file 5 — (XLSX 880 kb) [file 10142_2018_641_MOESM4_ESM.xlsx]

## Sheet: Sheet1
# Column A: ProbeName it represents probe name. # Column B: P-value, P-value calculated from paired t-test. # Column C: FDR, FDR is calculated from Benjamini Hochberg FDR. # Column D: Fold Change, the absolute ratio (no log scale) of normalized intensities between two conditions. # Column E: Regulation, it depicts which group has greater or lower intensity values wrt other group. # Column F ~ S: …
ProbeName	P-value	FDR	Fold Change	Regulation	type	seqname	GeneSymbol	source	RNAlength	chrom	strand	txStart	txEnd	Sequence	EntrezID	Unigene	GOaccession	description	group-A(raw)	group-N(raw)	group-A(normalized)	group-N(normalized)	[A1, A](raw)	[A3, A](raw)	[A4, A](raw)	[A11, A](raw)	[A14, A](raw)	[A17, A](raw)	[N1, N](raw)	[N3, N](raw)	[N4, N](raw)	[N11, N](raw)	[N14, N](raw)	[N17, N](raw)	[A1, A](normalized)	[A3, A](normalized)	[A4, A](normalized)	[A11, A](normalized)	[A14, A](normalized)	[A17, A](normalized)	[N1, N](normalized)	[N3, N](normalized)	[N4, N](normalized)	[N11, N](normalized)	[N14, N](normalized)	[N17, N](normalized)
ASHGV40048839	0.00360141	0.0406651	149.448	up	protein_coding	NM_001926	DEFA6	RefSeq	479	chr8	-	6782215	6783598	GTCCTATACATTGCCATCAACTTTGTTTCCTCATCTCAAATAAAGTCCTTTCAGCAAGTT	1671	Hs.711	GO:0005515|GO:0005576|GO:0005615|GO:0005796|GO:0019731|GO:0031640|GO:0045087|GO:0045087|GO:0050832	defensin alpha 6	34478.5	244.561	13.5125	6.28897	154575	14568.4	1682	12140.7	14252.8	9652.11	19.3544	115.037	1232.07	53.172	24.6036	23.1334	16.4429	13.7293	11.0758	13.4399	13.2115	13.1754	4.96194	6.93238	10.0696	5.55271	5.25346	4.96374
ASHGV40013362	0.00143647	0.0320691	145.891	up	protein_coding	NM_006418	OLFM4	RefSeq	2935	chr13	+	53602875	53626196	ATTGACATCATGGAGAAGGATACCATTTCTTACACTGAACTGGACTTCGAGCTGATCAAG	10562	Hs.508113	GO:0003824|GO:0005515|GO:0005615|GO:0005615|GO:0005739|GO:0005886|GO:0007155|GO:0008152|GO:0010939|GO:0030141|GO:0042581|GO:0042582|GO:0042803|GO:0042981|GO:0043124|GO:0045296|GO:0048471|GO:0050764|GO:0050777|GO:0051260|GO:0070062|GO:1900026|GO:2000389	olfactomedin 4	3261.46	41.127	10.7821	3.59333	10152.6	453.786	580.279	2652.91	3398.83	2330.36	14.3594	5	212.403	5	5	5	13.0611	8.63709	9.41465	11.1812	11.2078	11.1906	4.48067	2.32236	7.53298	2.32216	2.4813	2.42051
ASHGV40019615	0.00260245	0.0369728	70.6588	up	protein_coding	NM_004413	DPEP1	RefSeq	1752	chr16	+	89686999	89704839	TCTCCTGTGAAACCTGGGAGACCAGAGTCCCCTTTAGGGTTCCCGGAGCTCCGGGAAGAC	1800	Hs.109	GO:0005515|GO:0005615|GO:0005634|GO:0005886|GO:0005886|GO:0006508|GO:0006691|GO:0006749|GO:0006805|GO:0008235|GO:0008239|GO:0008270|GO:0016324|GO:0016999|GO:0019369|GO:0030054|GO:0030336|GO:0031225|GO:0031528|GO:0034235|GO:0035690|GO:0043027|GO:0043066|GO:0043154|GO:0044281|GO:0045177|GO:0050667|GO:0070062|GO:0070573|GO:0071277|GO:0071732|GO:0072340|GO:0072341	dipeptidase 1 (renal)	1366.53	20.9238	9.3833	3.2405	1564.91	110.897	321.871	4489.37	1013.28	698.849	5	5	97.8098	5	5	7.73295	10.3935	6.54201	8.49796	11.9916	9.44191	9.43277	2.40082	2.32236	6.40895	2.32216	2.4813	3.50739
ASHGV40034265	0.000233334	0.0265111	55.5936	up	protein_coding	NM_020208	SLC6A20	RefSeq	5455	chr3	-	45796940	45838035	GAGTTTTGAAGTGCCTAAGATGACCTATTTGTCAGTGGTGCAAAATTAATTCTCTTCTTT	54716	Hs.413095	GO:0003333|GO:0005328|GO:0005515|GO:0005886|GO:0005887|GO:0006811|GO:0006836|GO:0006865|GO:0006865|GO:0015171|GO:0015816|GO:0015824|GO:0016324|GO:0055085	solute carrier family 6 (proline IMINO transporter), member 20	713.581	12.3932	8.72789	2.93104	2011.04	95.6727	818.396	627.163	451.941	277.275	5	5	46.9052	7.45391	5	5	10.7466	6.32304	9.95538	9.02143	8.2292	8.09165	2.40082	2.32236	5.33446	2.62679	2.4813	2.42051
ASHGV40040970	0.00330024	0.0397218	37.5227	up	protein_coding	NM_003122	SPINK1	RefSeq	623	chr5	-	147204142	147218794	TGTCTGTGGGACTGATGGAAATACTTATCCCAATGAATGCGTGTTATGTTTTGAAAATCG	6690	Hs.407856	GO:0004866|GO:0004867|GO:0005515|GO:0005615|GO:0010751|GO:0050732|GO:0060046|GO:0070062|GO:0090281|GO:1900004|GO:2001256	serine peptidase inhibitor, Kazal type 1	50242.4	3981.24	15.0945	9.86477	79724	5995.23	35671.8	70810.9	61228.5	48024.1	352.902	611.727	21667.3	284.56	472.281	498.687	15.5647	12.5402	15.5911	16.0424	15.3734	15.4549	9.3176	9.33316	14.1501	7.92167	9.2688	9.19729
ASHGV40015810	0.00271758	0.0373125	36.6934	up	protein_coding	NM_014080	DUOX2	RefSeq	6428	chr15	-	45384851	45406359	GCTCTTTAACTTTTCTTTTCCTTTTTCATCGGGCTCTTTCCTAAAAAGCTGAGCTGTAAA	50506	Hs.71377	GO:0004601|GO:0005509|GO:0006590|GO:0006979|GO:0009566|GO:0009615|GO:0016021|GO:0016174|GO:0016174|GO:0016324|GO:0019221|GO:0019221|GO:0020037|GO:0030282|GO:0030878|GO:0035264|GO:0042335|GO:0042446|GO:0042744|GO:0048839|GO:0048855|GO:0051591|GO:0051591|GO:0055114|GO:0070062	dual oxidase 2	3029.83	98.683	10.6469	5.44941	1518.44	115.697	2206.79	8438.67	3456.03	2443.35	25.5144	23.7795	451.244	70.0498	8.71004	12.8001	10.3481	6.60571	11.5209	12.9194	11.228	11.259	5.39648	4.61054	8.63734	5.96331	3.91408	4.17469
ASHGV40020630	0.00404404	0.0422816	34.6989	up	protein_coding	NM_017763	RNF43	RefSeq	5746	chr17	-	56429860	56494943	CATGGGTATTTATATCTGAACCAGACAGACGCTTGAATCAGGCACTATGTTAAGAAATAT	54894	Hs.584916	GO:0004842|GO:0005109|GO:0005515|GO:0005635|GO:0005789|GO:0005886|GO:0005887|GO:0008270|GO:0016055|GO:0016567|GO:0016874|GO:0030178|GO:0038018|GO:0042787|GO:0072089	ring finger protein 43	48958.1	4721.45	15.0113	9.89444	78218.6	5336.06	26249.6	61230.3	70113.8	52600.5	544.29	387.274	26193.9	416.784	402.689	383.791	15.5391	12.3725	15.1439	15.8168	15.6218	15.5734	9.94457	8.69168	14.3956	8.4394	9.05941	8.836
ASHGV40030223	0.00128868	0.0315507	31.4116	up	protein_coding	NM_004591	CCL20	RefSeq	851	chr2	+	228678557	228682280	TAAATTTATTGTGGGCTTCACACGGCAGCTGGCCAATGAAGGCTGTGACATCAATGCTAT	6364	Hs.75498	GO:0002548|GO:0005515|GO:0005576|GO:0005615|GO:0006935|GO:0006954|GO:0006955|GO:0007165|GO:0007186|GO:0007267|GO:0008009|GO:0030593|GO:0042060|GO:0042742|GO:0043547|GO:0048020|GO:0048247|GO:0050726|GO:0051770|GO:0070098|GO:0070374|GO:0071222|GO:0071223|GO:0071346|GO:0071347|GO:0071356|GO:2000406	chemokine (C-C motif) ligand 20	1954.32	55.1382	10.3499	5.37668	3091.2	153.345	1532.72	2841.76	2431.34	1675.57	39.9419	33.4318	187.524	46.1956	10.1528	13.5831	11.3929	7.02742	10.9327	11.2847	10.7414	10.7204	6.06986	5.14273	7.35391	5.34865	4.09533	4.2496
ASHGV40054132	0.00100384	0.0304812	29.812	up	protein_coding	NM_017669	ERCC6L	RefSeq	4224	chrX	-	71424506	71458858	CCACTCCATAGTCTGGTATTCTGAGCACTAGCTTAATATTTCTTCACTTGAATATTCTTA	54821	Hs.47558	GO:0000278|GO:0000777|GO:0003677|GO:0004386|GO:0005515|GO:0005524|GO:0005654|GO:0005737|GO:0005813|GO:0005829|GO:0005886|GO:0007067|GO:0007264|GO:0008152|GO:0016020|GO:0051301	excision repair cross-complementation group 6 like	1069.9	43.9936	9.68174	4.78392	1278.77	194.408	1378.82	1027.11	1514.26	1026.02	5	26.4344	156.576	43.695	15.1066	17.15	10.0896	7.38478	10.775	9.77589	10.0518	10.0134	2.40082	4.77971	7.09028	5.26725	4.60614	4.55932
ASHGV40028484	0.000520038	0.0288987	22.8621	up	protein_coding	NM_001165931	RRM2	RefSeq	3452	chr2	+	10262694	10271546	CATTTGACTTTATGGAGAATATTTCACTGGAAGGAAAGACTAACTTCTTTGAGAAGAGAG	6241	Hs.226390	GO:0000082|GO:0000083|GO:0000278|GO:0004748|GO:0004748|GO:0004748|GO:0005515|GO:0005634|GO:0005654|GO:0005737|GO:0005829|GO:0005829|GO:0005971|GO:0006260|GO:0009186|GO:0009263|GO:0009263|GO:0015949|GO:0044281|GO:0046872|GO:0051290|GO:0055086|GO:0055114	ribonucleotide reductase M2	3199.27	163.37	11.3634	6.84848	3637.73	819.563	3369.92	3740.16	4501.69	3126.54	19.914	102.946	571.753	117.305	78.3938	89.9067	11.6252	9.50083	12.1546	11.7172	11.5843	11.5981	5.00861	6.78047	8.96355	6.69678	6.81345	6.82802
ASHGV40027676	0.00127944	0.0315507	21.2303	up	protein_coding	NM_020675	SPC25	RefSeq	1375	chr2	-	169727400	169746944	TGGAAGTACTGACTGCAAATATCCAGGATCTTAAGGAAGAATATTCTAGGAAGAAGGAAA	57405	Hs.421956	GO:0000278|GO:0000777|GO:0005515|GO:0005634|GO:0005829|GO:0007052|GO:0007059|GO:0007067|GO:0007264|GO:0031262|GO:0051301	SPC25, NDC80 kinetochore complex component	1511.73	72.6313	10.0915	5.68343	1789.6	225.277	1104.02	1244.04	2665.21	2042.23	19.7217	38.045	273.044	57.5996	25.793	21.5845	10.5815	7.60995	10.4296	10.0489	10.8711	11.008	4.99202	5.32151	7.9172	5.67289	5.3243	4.87267
ASHGV40030507	0.00471938	0.0442063	21.0244	up	protein_coding	NM_017671	FERMT1	RefSeq	5167	chr20	-	6055491	6104191	CCTGGCCTTTTATCTAAAGGACTTTGGCTTTTGTAAATCACAAGCCAATAATAGACTTTT	55612	Hs.472054	GO:0005829|GO:0005925|GO:0007155|GO:0030054|GO:0031941|GO:0032587|GO:0043616|GO:0051546|GO:0090162	fermitin family member 1	559.396	43.2738	8.47025	4.07626	1103.71	75.8985	385.743	1064.17	414.025	312.833	5	11.841	209.287	18.8468	7.53953	7.12803	9.86116	5.97391	8.79107	9.83055	8.09826	8.26657	2.40082	3.41235	7.50938	3.99721	3.73166	3.40614
ASHGV40025270	0.00270194	0.0372112	20.6619	up	protein_coding	NM_024758	AGMAT	RefSeq	3154	chr1	-	15898193	15911605	TGTCCATAATCAAATCATCATCTTGCAATGCAAGGGCTACCCCATAATTATCAGACATTA	79814	Hs.461532	GO:0005739|GO:0006595|GO:0008295|GO:0008783|GO:0033388|GO:0034641|GO:0044281|GO:0046872|GO:0070062|GO:0097055	agmatinase	3217.18	507.551	11.3172	6.94831	4726.41	643.387	4099.4	3476.88	3755.33	2601.67	83.412	79.3583	2756.5	56.9516	33.1568	35.9225	12.0094	9.14977	12.4611	11.6004	11.3471	11.3354	7.15289	6.40555	11.2341	5.65559	5.66012	5.58161
ASHGV40018015	0.000904028	0.0300933	20.0139	up	protein_coding	NM_018136	ASPM	RefSeq	10906	chr1	-	197053256	197115824	CAAAGGCGGAAGCATTTTTACAAAAACTTGTTGTTTGTTGGCTATTTTACTGAAGACAAC	259266	Hs.121028	GO:0001764|GO:0002052|GO:0005516|GO:0005634|GO:0005737|GO:0007051|GO:0007067|GO:0007283|GO:0008584|GO:0021873|GO:0021987|GO:0030496|GO:0036449|GO:0045665|GO:0045769|GO:0048477|GO:0048589|GO:0051445|GO:0051653|GO:0051661|GO:0072687|GO:0090263|GO:0090306|GO:0097150|GO:0097431	abnormal spindle microtubule assembly	2243	153.408	10.8	6.47709	2308.36	532.118	1975.14	2172.59	3892.11	2577.69	17.3707	58.3352	619.924	120.119	41.9484	62.7493	10.9679	8.86675	11.342	10.901	11.3976	11.3249	4.79073	5.95956	9.07797	6.72968	5.96784	6.33677
ASHGV40005084	0.00287348	0.0379364	19.7678	up	protein_coding	NM_002417	MKI67	RefSeq	12507	chr10	-	129894924	129924468	AAGGAGAAGCAGGAAATTCAGACTCCATGTGCCTGAGATCAAGAAAGACAAAAAGCCAGC	4288	Hs.689823	GO:0000775|GO:0000793|GO:0005515|GO:0005524|GO:0005634|GO:0005730|GO:0005737|GO:0006259|GO:0007126|GO:0008022|GO:0008283|GO:0014070|GO:0016020|GO:0030212|GO:0031100|GO:0034605|GO:0044822	marker of proliferation Ki-67	2895.68	214.814	11.0455	6.74044	5537.14	574.338	1488.47	2576.88	4212.06	2985.2	51.2784	73.7975	1003.3	68.633	40.3368	51.5366	12.2274	8.97645	10.8859	11.1436	11.5	11.5398	6.44609	6.30848	9.77225	5.93058	5.91721	6.06805
ASHGV40046226	0.00526296	0.0461414	19.6959	up	protein_coding	NM_182762	MACC1	RefSeq	9167	chr7	-	20174278	20257013	AACTGCATTCTCCACTTCTGAGGAAGTATAGAAACAAAGCGTGTGTTTTTGATGGGAGGG	346389	Hs.598388	GO:0005634|GO:0005737|GO:0006351|GO:0006355|GO:0008083|GO:0051781	metastasis associated in colon cancer 1	839.069	75.6463	9.20163	4.90181	1380.19	127.66	601.992	1354.76	956.202	613.614	19.5092	23.1028	375.999	10.1136	13.7386	11.4144	10.2047	6.7513	9.46983	10.1761	9.35784	9.25003	4.97483	4.56644	8.36245	3.01151	4.47739	4.01822
ASHGV40010293	0.0041424	0.0425621	19.0338	up	protein_coding	NM_203394	E2F7	RefSeq	5742	chr12	-	77415025	77459360	CTGCTTATCTTATTGCACTGCTAGTTGTATGTAGGTATTAATTTTATTGCTGCTTACTGC	144455	Hs.416375	GO:0000122|GO:0000977|GO:0001047|GO:0001227|GO:0001890|GO:0002040|GO:0003700|GO:0003700|GO:0003714|GO:0005515|GO:0005634|GO:0005667|GO:0006351|GO:0008285|GO:0030330|GO:0032466|GO:0032877|GO:0042802|GO:0045944|GO:0060707|GO:0060718|GO:0070365|GO:0071930|GO:2000134	E2F transcription factor 7	856.441	63.5635	9.28409	5.0336	1856.22	186.364	919.803	592.874	916.997	666.391	5	20.4722	262.567	44.071	21.477	27.7939	10.6365	7.32169	10.1473	8.94539	9.2879	9.36579	2.40082	4.36857	7.85954	5.28169	5.07422	5.21677
ASHGV40052821	0.00181421	0.0340501	19.0202	up	protein_coding	NM_014791	MELK	RefSeq	2486	chr9	+	36572858	36677680	GTGAATCCAGATCAACTGTTGAATGAAATAATGTCTATTCTTCCAAAGAAGCATGTTGAC	9833	Hs.184339	GO:0000086|GO:0004674|GO:0004715|GO:0005509|GO:0005515|GO:0005524|GO:0005737|GO:0005886|GO:0005938|GO:0006915|GO:0008283|GO:0008289|GO:0008631|GO:0016020|GO:0018108|GO:0018108|GO:0030097|GO:0035556|GO:0043065|GO:0046777|GO:0061351	maternal embryonic leucine zipper kinase	2255.63	186.239	10.7318	6.48229	2459.3	401.353	2186.24	1681.36	4124.01	2681.54	18.0369	63.8703	852.028	80.1621	40.7662	62.57	11.0607	8.44992	11.504	10.5094	11.4786	11.3879	4.85178	6.09819	9.52358	6.15486	5.93166	6.33368
ASHGV40016877	0.000691038	0.0289827	18.9747	up	protein_coding	NM_004701	CCNB2	RefSeq	1566	chr15	+	59397283	59417244	GTCATGCAGCACATGGCCAAGAATGTGGTGAAAGTAAATGAAAACTTAACTAAATTCATC	9133	Hs.194698	GO:0000086|GO:0000278|GO:0001701|GO:0005515|GO:0005654|GO:0005813|GO:0005829|GO:0007067|GO:0007077|GO:0015630|GO:0016020|GO:0040007|GO:0043029|GO:0048538|GO:0051301|GO:0051726	cyclin B2	3729.09	251.644	11.4818	7.23577	3730.61	724.358	3144.9	3433.88	6786.26	4554.5	39.7289	87.2942	1051.84	132.604	94.6435	103.753	11.655	9.3339	12.0369	11.5799	12.1577	12.1272	6.05944	6.54009	9.83916	6.87485	7.07412	7.02696
ASHGV40033214	0.00151738	0.0324139	18.6471	up	protein_coding	NM_024053	CENPM	RefSeq	966	chr22	-	42334724	42343168	GCTGGCGTGTTACATCTCCATTTAAGGTTTCCTTTGAACAAAAGGTCTGTGGCTAAAAAA	79019	Hs.208912	GO:0000278|GO:0000777|GO:0005654|GO:0005829|GO:0006334|GO:0007264|GO:0034080	centromere protein M	10172.2	1062.25	13.013	8.79212	16479.3	2710.43	9079.99	10287.8	13217.5	9257.85	148.309	327.83	5123.81	411.525	177.735	184.303	13.7019	11.3574	13.6116	13.1941	13.0918	13.1212	8.02266	8.44834	12.1105	8.42566	7.92813	7.81749
ASHGV40049057	0.0024006	0.0360939	18.1958	up	protein_coding	NM_018492	PBK	RefSeq	2127	chr8	-	27667137	27695612	CCAAGAAAAGAAACTGCTTCATGGAGACATAAAGTCTTCAAATGTTGTAATTAAAGGCGA	55872	Hs.104741	GO:0004674|GO:0005515|GO:0005524|GO:0005575|GO:0005634|GO:0006468|GO:0007067|GO:0032435|GO:0032873|GO:0034644|GO:0050728	PDZ binding kinase	372.711	20.1752	8.04003	3.85449	324.241	55.8236	394.572	446.159	610.809	404.659	5	20.1217	58.4717	17.2152	5	15.2425	8.0282	5.51872	8.83061	8.53843	8.68117	8.64305	2.40082	4.33781	5.6524	3.85608	2.4813	4.39853
ASHGV40042368	0.000833315	0.0299774	17.9484	up	protein_coding	NM_005733	KIF20A	RefSeq	3471	chr5	+	137514416	137523404	TATTGCTGAGCAGTATCATACTGTGTTGAAACTCCAAGGCCAGGTTTCTGCCAAAAAGCG	10112	Hs.718626	GO:0000278|GO:0000281|GO:0000910|GO:0000920|GO:0001578|GO:0003777|GO:0005215|GO:0005515|GO:0005524|GO:0005654|GO:0005794|GO:0005819|GO:0005871|GO:0005874|GO:0007018|GO:0008017|GO:0008152|GO:0015031|GO:0016192|GO:0016887|GO:0019901|GO:0030496	kinesin family member 20A	405.843	24.0507	8.25718	4.0914	618.913	97.5071	524.415	440.943	461.611	291.672	5	14.2461	83.6106	15.506	10.2921	15.6494	8.99631	6.35198	9.24777	8.52366	8.25971	8.16367	2.40082	3.74782	6.175	3.67647	4.11178	4.43649
ASHGV40015992	0.00047519	0.0286433	17.525	up	protein_coding	NM_014736	KIAA0101	RefSeq	1515	chr15	-	64657210	64673709	TCTGAAAAAGAGAATCAGATTCCTGAAGAGGCAGGAAGCAGTGGCTTAGGAAAAGCAAAG	9768	Hs.81892	GO:0003682|GO:0005515|GO:0005634|GO:0005654|GO:0005737|GO:0006260|GO:0006281|GO:0006974|GO:0009411|GO:0019985|GO:0019985|GO:0048471|GO:0051297|GO:0051726	KIAA0101	881.507	52.9238	9.42248	5.29114	1143.52	201.477	884.473	760.059	1297.7	1001.82	26.7261	26.5225	196.426	34.9766	20.4435	12.4477	9.90989	7.43952	10.0792	9.31397	9.81586	9.97643	5.46192	4.78396	7.42064	4.93294	5.00807	4.13932
ASHGV40027255	0.000845034	0.0299774	17.4878	up	protein_coding	NM_004336	BUB1	RefSeq	3636	chr2	-	111395274	111435684	CACTTACATGAAAGTGAAAAATGAAGGAGGAGAGTGTAAGCCTGAAGGTCTTTTTAGAAG	699	Hs.469649	GO:0000278|GO:0000776|GO:0000777|GO:0000942|GO:0004672|GO:0004674|GO:0005515|GO:0005524|GO:0005654|GO:0005737|GO:0005829|GO:0006468|GO:0006915|GO:0007059|GO:0007063|GO:0007067|GO:0007093|GO:0007094|GO:0007264|GO:0008283|GO:0016020|GO:0016032|GO:0051301|GO:0051983|GO:0071173|GO:0071173|GO:2001244	BUB1, mitotic checkpoint serine/threonine kinase	1361.39	95.166	10.0213	5.89298	1358.1	301.995	1310.52	957.144	2509.72	1730.85	13.8448	37.9133	379.155	68.9062	31.4634	39.7129	10.1796	8.03025	10.6953	9.66554	10.791	10.7657	4.42103	5.31719	8.37223	5.93788	5.59427	5.71532
ASHGV40009518	0.00142857	0.0320202	16.6991	up	protein_coding	NM_031299	CDCA3	RefSeq	1944	chr12	-	6957971	6961230	CTCAGCTACCAAACTGGGACTCACAGCTTTATTGGGCTTTCTTTGTGTCTTGTGTGTTTC	83461	Hs.524216	GO:0003674|GO:0005515|GO:0005575|GO:0005829|GO:0007067|GO:0008150|GO:0016567|GO:0051301	cell division cycle associated 3	5943.27	428.302	12.1285	8.06683	7201.25	975.459	5812.94	4491.1	10109.4	7069.5	70.6042	217.008	1709.38	279.313	134.907	158.599	12.5958	9.77159	12.9758	11.9925	12.6933	12.7421	6.92117	7.86074	10.5621	7.90038	7.54812	7.6085
ASHGV40005692	0.00131429	0.0315507	16.6776	up	protein_coding	NM_001786	CDK1	RefSeq	1923	chr10	+	62538211	62554610	ACCAGGAAGCCTAGCATCCCATGTCAAAAACTTGGATGAAAATGGCTTGGATTTGCTCTC	983	Hs.732435	GO:0000082|GO:0000083|GO:0000086|GO:0000165|GO:0000186|GO:0000187|GO:0000226|GO:0000278|GO:0002224|GO:0002755|GO:0002756|GO:0004672|GO:0004674|GO:0004693|GO:0004693|GO:0005515|GO:0005524|GO:0005634|GO:0005654|GO:0005737|GO:0005739|GO:0005813|GO:0005829|GO:0005876|GO:0006260|GO:0006281|GO:0006915|GO:0006996|GO:0007067|GO:0007077|GO:0007095|GO:0007098|GO:0007173|GO:0007264|GO:0007265|GO:0007344|GO:…	cyclin-dependent kinase 1	2536.85	150.955	10.9391	6.87923	3670.62	531.895	2654.37	1656.5	3882.64	2825.06	17.9845	92.0955	449.074	129.852	104.612	112.111	11.6375	8.86628	11.7959	10.4838	11.392	11.459	4.84594	6.61968	8.62992	6.84295	7.20819	7.12871
ASHGV40019505	0.00130631	0.0315507	16.5496	up	protein_coding	NM_002497	NEK2	RefSeq	2161	chr1	-	211836113	211848972	CTGAAGGAAATTCAGTTACAGGAGCGAGAGCGAGCTCTCAAAGCAAGAGAAGAAAGATTG	4751	Hs.153704	GO:0000070|GO:0000086|GO:0000278|GO:0000776|GO:0000776|GO:0000777|GO:0000794|GO:0000922|GO:0001824|GO:0004672|GO:0004672|GO:0004674|GO:0005515|GO:0005524|GO:0005634|GO:0005730|GO:0005737|GO:0005813|GO:0005829|GO:0005874|GO:0006468|GO:0006468|GO:0006996|GO:0007059|GO:0007067|GO:0007088|GO:0019903|GO:0030496|GO:0031145|GO:0043234|GO:0043392|GO:0045171|GO:0046602|GO:0046777|GO:0046777|GO:0046872|GO:…	NIMA-related kinase 2	178.728	10.5877	6.94503	2.89631	215.246	28.8129	133.821	139.599	313.396	241.491	5	7.04142	34.264	7.22051	5	5	7.42392	4.56159	7.21107	6.90045	7.68909	7.88408	2.40082	2.62451	4.86345	2.58729	2.4813	2.42051
ASHGV40009534	0.000873651	0.0299774	16.385	up	protein_coding	NM_001644	APOBEC1	RefSeq	900	chr12	-	7801995	7818499	CAAGAACAAGCAATGATGACCCACTAAAGAGTGAATGCCATTTAGAATCTAGAAATGTTC	339	Hs.560	GO:0003723|GO:0004126|GO:0004131|GO:0005515|GO:0005654|GO:0005737|GO:0006396|GO:0006397|GO:0006629|GO:0006970|GO:0008270|GO:0009972|GO:0010043|GO:0010332|GO:0010467|GO:0016554|GO:0016556|GO:0017091|GO:0032869|GO:0042127|GO:0042158|GO:0042493|GO:0042953|GO:0045471|GO:0048255|GO:0051592|GO:0051607|GO:0070383|GO:0080111|GO:0090310	apolipoprotein B mRNA editing enzyme, catalytic polypeptide 1	1203.74	109.594	9.40031	5.36601	3270.2	142.252	2065.55	428.492	769.705	546.25	121.949	24.8821	478.292	13.7716	12.5256	6.14588	11.4763	6.91441	11.4155	8.48212	9.03262	9.08095	7.72346	4.68379	8.71344	3.48986	4.36391	3.22159
ASHGV40045312	0.000913085	0.0300933	16.371	up	protein_coding	NM_003318	TTK	RefSeq	3010	chr6	+	80714321	80752244	TATGTTCTGGGCCAACTTGTTGGTCTGAATTCTCCTAACTCCATTTTGAAAGCTGCTAAA	7272	Hs.169840	GO:0004674|GO:0004712|GO:0004713|GO:0005515|GO:0005524|GO:0005819|GO:0007051|GO:0007052|GO:0007094|GO:0008284|GO:0010862|GO:0016020|GO:0018108|GO:0018108|GO:0051304	TTK protein kinase	1735.67	128.638	10.361	6.32789	1444.46	276.024	2035.62	2003.78	2732.84	1921.28	27.8244	56.6004	534.841	68.3651	49.3494	34.8484	10.2741	7.90384	11.3869	10.776	10.9035	10.9214	5.5308	5.91741	8.86776	5.92325	6.18875	5.53939
ASHGV40029911	0.00105365	0.0308231	16.2779	up	protein_coding	NM_001255	CDC20	RefSeq	1697	chr1	+	43824625	43828873	ATCCGCAGCAGCAGATGAGACCCTGAGGCTATGGCGCTGTTTTGAGTTGGACCCTGCGCG	991	Hs.524947	GO:0000278|GO:0000922|GO:0005515|GO:0005634|GO:0005654|GO:0005654|GO:0005680|GO:0005737|GO:0005813|GO:0005819|GO:0005829|GO:0007049|GO:0007067|GO:0007094|GO:0007264|GO:0008022|GO:0008284|GO:0016567|GO:0019899|GO:0031145|GO:0031145|GO:0031915|GO:0040020|GO:0042826|GO:0048471|GO:0050773|GO:0051301|GO:0051436|GO:0051437|GO:0051439|GO:0051488|GO:0090129	cell division cycle 20	1071.25	76.6799	9.6426	5.61775	1184.98	163.476	1419.5	974.852	1558.74	1125.93	10.79	34.7703	303.642	38.1786	37.8496	34.8488	9.96949	7.12401	10.8163	9.69708	10.0971	10.1516	4.00662	5.19541	8.06419	5.06713	5.83361	5.53957
ASHGV40051257	0.00553216	0.0464007	15.8972	up	protein_coding	NM_006393	NEBL	RefSeq	9231	chr10	-	21068902	21186531	TCTGGACACCTGGTGCTGCTAATTGTGTTCATGGTTTCCTTTGATTGGCTATTGAACCCT	10529	Hs.5025	GO:0001725|GO:0005515|GO:0005523|GO:0008092|GO:0008092|GO:0008307|GO:0030018|GO:0031005|GO:0031674|GO:0051015|GO:0070062|GO:0071691	nebulette	977.781	64.9612	9.44045	5.44974	1067.13	161.463	535.605	1626.63	1467.31	1008.55	5.86681	53.2889	223.525	50.4192	25.8075	30.8603	9.81352	7.10656	9.28335	10.4497	10.0049	9.9847	3.09443	5.82596	7.61159	5.47744	5.32508	5.36397
ASHGV40020278	0.0005645	0.0289555	15.7969	up	protein_coding	NM_001067	TOP2A	RefSeq	5753	chr17	-	38544772	38574202	ACTTCTGATGATTCTGACTCTAATTTTGAGAAAATTGTTTCGAAAGCAGTCACAAGCAAG	7153	Hs.156346	GO:0000228|GO:0000278|GO:0000287|GO:0000712|GO:0000793|GO:0000819|GO:0002244|GO:0003677|GO:0003682|GO:0003918|GO:0005080|GO:0005515|GO:0005524|GO:0005634|GO:0005654|GO:0005654|GO:0005730|GO:0005730|GO:0005814|GO:0006265|GO:0006266|GO:0006268|GO:0006974|GO:0007059|GO:0008022|GO:0008094|GO:0008144|GO:0008301|GO:0009295|GO:0009330|GO:0019035|GO:0019899|GO:0030263|GO:0040016|GO:0042752|GO:0042803|GO:…	topoisomerase (DNA) II alpha	1123.3	64.087	9.63876	5.65719	1011.35	164.139	1035.67	870.064	2236.37	1422.21	10.4789	26.152	187.748	69.0996	35.8235	55.2199	9.73638	7.13128	10.3319	9.528	10.6148	10.4902	3.96043	4.76374	7.35566	5.94208	5.76099	6.16023
ASHGV40042779	0.00652698	0.0486416	15.3039	up	protein_coding	NM_173664	ARL10	RefSeq	2405	chr5	+	175792501	175800503	GCTGACCGACTGCGGCTGCCCTGGGCCCGACAGGAGCTGCACAAGCTGCTGGACAAGGAC	285598	Hs.424552	GO:0005525|GO:0005622|GO:0007264	ADP ribosylation factor like GTPase 10	1923.04	46.7837	9.531	5.59517	102.652	7143.19	334.806	441.507	2028.27	1487.82	24.2153	69.6546	87.3808	49.2626	22.2546	27.9343	6.27259	12.7995	8.55779	8.5254	10.4787	10.552	5.32041	6.22473	6.23787	5.4437	5.11941	5.22492
ASHGV40043173	0.00228957	0.0356066	15.2924	up	protein_coding	NM_003546	HIST1H4L	RefSeq	364	chr6	-	27840925	27841289	GGAGTTCTTAAAGTGTTTTTGGAGAATGTAATCCGCGATGCAGTTACCTACACGGAGCAC	8368	Hs.533295	GO:0000183|GO:0000228|GO:0000278|GO:0000723|GO:0000786|GO:0000786|GO:0003677|GO:0005515|GO:0005576|GO:0005634|GO:0005654|GO:0006325|GO:0006334|GO:0006334|GO:0006335|GO:0006336|GO:0007264|GO:0010467|GO:0016020|GO:0032776|GO:0034080|GO:0035574|GO:0035575|GO:0040029|GO:0042393|GO:0043234|GO:0044822|GO:0045653|GO:0045814|GO:0046982|GO:0051290|GO:0070062	histone cluster 1, H4l	175.681	9.36372	6.82232	2.88758	346.292	38.6688	99.8267	62.7581	298.925	207.617	5	11.1043	25.078	5	5	5	8.13849	4.97703	6.77696	5.7481	7.62558	7.66775	2.40082	3.29327	4.4074	2.32216	2.4813	2.42051
ASHGV40033415	0.00187062	0.0342318	15.2666	up	protein_coding	NM_003504	CDC45	RefSeq	1998	chr22	+	19467348	19508135	AGCTGAAAGCTGAGGATCGGAGCAAGTTTCTGGACGCACTTATTTCCCTCCTGTCCTAGG	8318	Hs.474217	GO:0000076|GO:0000082|GO:0000083|GO:0000278|GO:0000727|GO:0003682|GO:0003688|GO:0003697|GO:0005515|GO:0005634|GO:0005654|GO:0005654|GO:0005656|GO:0005737|GO:0005813|GO:0006260|GO:0006267|GO:0006270|GO:0006271|GO:0031261|GO:0031298|GO:0031938|GO:0032508|GO:0043138|GO:1900087|GO:1902977	cell division cycle 45	2268.69	240.312	10.8106	6.87825	3893.54	529.731	2105.87	2923.45	2423.83	1735.7	45.8709	89.3065	1113.3	101.181	47.426	44.7904	11.7248	8.86135	11.4452	11.3277	10.7344	10.7698	6.27539	6.57107	9.91762	6.48995	6.13588	5.87957
ASHGV40014100	0.000475477	0.0286433	15.243	up	protein_coding	NM_014750	DLGAP5	RefSeq	2993	chr14	-	55614833	55658396	GGGATATTTTGTACATTTTCAACACAGAATAAAAAATGTACTGTGCCTTGCCTCTCTTGT	9787	Hs.77695	GO:0004721|GO:0004721|GO:0005515|GO:0005634|GO:0005634|GO:0005737|GO:0005815|GO:0006470|GO:0006470|GO:0007079|GO:0008283|GO:0023052|GO:0031616|GO:0031616|GO:0045842	discs, large (Drosophila) homolog-associated protein 5	1133.96	84.0355	9.86495	5.93488	1459.46	425.104	769.322	1065.3	1544.16	1540.42	25.7853	31.8948	316.91	57.1357	31.0324	41.4557	10.2877	8.53486	9.85348	9.83314	10.0839	10.5966	5.41232	5.06536	8.12189	5.66147	5.57383	5.77438
ASHGV40048562	0.00151112	0.0324035	14.9198	up	protein_coding	NM_006027	EXO1	RefSeq	3210	chr1	+	242012032	242053241	CTCCAGAAGCGGAAGAGGATATATTTAACAAACCTGAATGTGGCCGTGTTCAAAGAGCAA	9156	Hs.498248	GO:0002455|GO:0003677|GO:0004523|GO:0004527|GO:0005515|GO:0005634|GO:0005654|GO:0005654|GO:0006281|GO:0006298|GO:0006298|GO:0006298|GO:0006298|GO:0006298|GO:0006310|GO:0008409|GO:0008409|GO:0016446|GO:0035312|GO:0043566|GO:0045145|GO:0045190|GO:0046872|GO:0048256|GO:0051321|GO:0051908|GO:0090305|GO:0090305|GO:0090305|GO:0090502	exonuclease 1	1884.72	162.19	10.5271	6.62795	2355.58	348.362	2276.71	1728.23	2725.62	1873.85	25.0467	84.8791	655.626	112.536	46.9079	48.1449	10.9942	8.24523	11.5806	10.5583	10.8998	10.8845	5.37321	6.50419	9.1544	6.64167	6.11848	5.97574
ASHGV40035417	0.001157	0.0309917	14.2157	up	protein_coding	NM_021101	CLDN1	RefSeq	3452	chr3	-	190023489	190040235	ATGGTATGGCAATAGAATCGTTCAAGAATTCTATGACCCTATGACCCCAGTCAATGCCAG	9076	Hs.439060	GO:0005198|GO:0005515|GO:0005887|GO:0005923|GO:0005923|GO:0007155|GO:0016021|GO:0016032|GO:0016324|GO:0016328|GO:0016338|GO:0042802|GO:0045216|GO:0061436	claudin 1	238.234	9.81554	7.22952	3.4001	239.945	55.7988	52.1998	473.101	355.844	252.515	6.32183	10.8768	16.5814	9.58327	6.13804	9.39189	7.58695	5.51767	5.81415	8.62426	7.87667	7.9574	3.18952	3.25708	3.78423	2.9368	3.47668	3.75629
ASHGV40043168	0.000641856	0.0289555	14.0305	up	protein_coding	NM_021066	HIST1H2AJ	RefSeq	439	chr6	-	27782079	27782518	GCTGCCAAAGAAAACTGAGAGCCACCACAAGACTAAGTAAAGACCGAGTTGAAAAGCGCA	8331	Hs.406691		histone cluster 1, H2aj	1015.65	62.072	9.49763	5.68713	2422.66	257.298	624.857	644.614	1293.02	851.45	38.5769	34.7595	210.733	40.2646	23.9334	24.1652	11.0395	7.80083	9.52849	9.0687	9.8112	9.73701	6.01487	5.1949	7.52274	5.14799	5.21643	5.02587
ASHGV40038663	0.00136676	0.0315507	13.9382	up	protein_coding	NM_022346	NCAPG	RefSeq	4766	chr4	+	17812435	17846487	AGTGACAGTTTCAGCTAGGACGAACAGGAGGTGTCAGACTGCTGAAGCCGACTCTGAAAG	64151	Hs.567567	GO:0000278|GO:0000796|GO:0005515|GO:0005634|GO:0005737|GO:0005813|GO:0005829|GO:0007076|GO:0007076|GO:0015629|GO:0016020|GO:0051301	non-SMC condensin I complex subunit G	1770.18	171.947	10.4967	6.69569	2322.01	539.955	1521.05	1555.5	2778.96	1903.62	27.4875	77.4523	715.083	98.755	56.816	56.0883	10.9756	8.88419	10.9161	10.3726	10.922	10.9095	5.51148	6.37341	9.27784	6.45199	6.38096	6.17844
ASHGV40035332	0.00018008	0.0258059	13.8465	up	protein_coding	NM_014398	LAMP3	RefSeq	3341	chr3	-	182840002	182880667	GTCCTTCAAACAATGTAAACCACCATCTTCTATTCAAATGAAGTGAGTCATGTGTGATTT	27074	Hs.518448	GO:0002250|GO:0005765|GO:0008283|GO:0016021|GO:0097233	lysosomal-associated membrane protein 3	116.521	8.85732	6.54743	2.75597	52.5619	136.349	107.011	143.075	157.647	102.481	5	5	27.2722	5.87172	5	5	5.27	6.84824	6.88192	6.93049	6.71224	6.64167	2.40082	2.32236	4.52825	2.38259	2.4813	2.42051
ASHGV40043174	0.000286892	0.0271306	13.7247	up	protein_coding	NM_003535	HIST1H3J	RefSeq	478	chr6	-	27858092	27858570	CTCTATCTTGGGTTTCTTAATTGCTTCCAAGCTTCCAAAGGCTCTTTTCAGAGCCACTTA	8356	Hs.484990	GO:0000183|GO:0000228|GO:0000786|GO:0000788|GO:0002230|GO:0003677|GO:0005515|GO:0005576|GO:0005634|GO:0005654|GO:0006325|GO:0006334|GO:0006334|GO:0006335|GO:0007264|GO:0007596|GO:0010467|GO:0016020|GO:0032776|GO:0040029|GO:0042393|GO:0043234|GO:0045814|GO:0046982|GO:0051290|GO:0060968|GO:0070062	histone cluster 1, H3j	111.993	6.02968	6.29428	2.51557	114.949	22.2424	90.8218	91.4997	217.786	134.66	5	5	11.1781	5	5	5	6.4458	4.20116	6.62756	6.29298	7.17173	7.02641	2.40082	2.32236	3.14626	2.32216	2.4813	2.42051
ASHGV40040286	0.00228393	0.0356066	13.2728	up	protein_coding	NM_018369	DEPDC1B	RefSeq	2516	chr5	-	59892738	59995993	TGCTAGAGACCACTGTTGTTGTTTTGAGTGAATGGTGGTTAGGAGAAAGACTTTGGTGGT	55789	Hs.482233	GO:0005096|GO:0005829|GO:0007264|GO:0016477|GO:0030177|GO:0043547|GO:0051056	DEP domain containing 1B	1346.83	149.505	9.95216	6.22176	1507.46	194.723	1478.97	1088.76	2237.74	1573.33	21.6085	46.7432	689.947	54.6392	37.2169	46.8752	10.334	7.38606	10.8815	9.86803	10.6162	10.6272	5.12838	5.63682	9.2224	5.59176	5.81038	5.94081
ASHGV40006003	0.000606139	0.0289555	12.8203	up	protein_coding	NM_001127182	CEP55	RefSeq	2534	chr10	+	95256368	95288849	TACACATCTCTGCTAAAGCAGCAAGAAGAACAAACAAGGGTAGCTCTGTTGGAACAACAG	55165	Hs.14559	GO:0000281|GO:0000920|GO:0005515|GO:0005813|GO:0005814|GO:0006997|GO:0007080|GO:0016020|GO:0030496|GO:0032154|GO:0045171|GO:0045184	centrosomal protein 55kDa	709.247	45.4942	9.08853	5.40817	784.493	148.6	757.031	728.705	1084.75	751.897	15.5902	40.6445	118.46	48.7586	21.9945	27.5169	9.35883	6.98605	9.82782	9.25894	9.55662	9.54291	4.61609	5.41956	6.67953	5.42846	5.1032	5.20219
ASHGV40000055	0.00176798	0.033742	12.8143	up	protein_coding	NM_007057	ZWINT	RefSeq	1687	chr10	-	58117198	58121034	AACCAGTGGCAGCTACAACAGGAGAAGCATCTGCAGCATCTGGCGGAGGTTTCTGCAGAG	11130	Hs.591363	GO:0000070|GO:0000278|GO:0000776|GO:0000777|GO:0005515|GO:0005634|GO:0005737|GO:0005829|GO:0007093|GO:0007264|GO:0030425|GO:0047485|GO:0051301|GO:0051649	ZW10 interacting kinetochore protein	161.245	18.6011	6.8932	3.21352	289.779	38.7658	170.29	176.282	162.815	129.54	5	6.35146	82.1928	7.12603	5	5.93656	7.85399	4.98146	7.55706	7.24103	6.75514	6.9705	2.40082	2.49227	6.14952	2.57233	2.4813	3.18483
ASHGV40044781	0.00121643	0.031366	12.8122	up	protein_coding	NM_003511	HIST1H2AL	RefSeq	470	chr6	+	27833106	27833576	GGCAAATAATGTCTCCATAGAATCACTTTCCAATACAACGGCTCTTTTCAGAGCCACCTA	8332	Hs.233568	GO:0000786|GO:0003677|GO:0005515|GO:0005634|GO:0008150|GO:0019899|GO:0046982|GO:0070062	histone cluster 1, H2al	145.603	11.4107	6.66773	2.98829	114.618	38.7472	111.967	90.8162	302.117	215.353	5	5.80234	35.4745	12.1876	5	5	6.44169	4.9805	6.94524	6.28269	7.63745	7.71883	2.40082	2.40896	4.92001	3.29811	2.4813	2.42051
ASHGV40025359	0.00333255	0.0397218	12.5269	up	protein_coding	NM_004864	GDF15	RefSeq	1220	chr19	+	18496967	18499986	ACCGCTGCGGCGTCAGCTCAGCCTTGCAAGACCCCAGGCGCCCGCGCTGCACCTGCGACT	9518	Hs.616962	GO:0005125|GO:0005160|GO:0005576|GO:0005615|GO:0007165|GO:0007179|GO:0007267|GO:0008083|GO:0010862|GO:0042981|GO:0043408|GO:0048468|GO:0060395|GO:0070062|GO:1901741	growth differentiation factor 15	140.84	7.89874	6.3859	2.73895	235.891	14.6535	46.1349	139.994	260.553	147.815	5	5	18.1957	9.19678	5	5	7.56163	3.64434	5.62678	6.90236	7.41928	7.16103	2.40082	2.32236	3.9266	2.88211	2.4813	2.42051
ASHGV40053983	0.000118563	0.0249472	12.418	up	protein_coding	NM_033518	SLC38A5	RefSeq	1993	chrX	-	48316919	48328644	TAGGCTTTATGTTTGCCAACTGGGCCACAGGCCAGAGCCGCATGTCTGGACACTGATCAG	92745	Hs.195155	GO:0003333|GO:0005886|GO:0005887|GO:0006811|GO:0006865|GO:0015187|GO:0015816|GO:0055085	solute carrier family 38 member 5	93.5193	6.4908	6.2023	2.56795	134.824	70.528	39.7802	91.204	134.101	90.6788	5	5	13.0267	5.91816	5	5	6.69784	5.87003	5.42138	6.28768	6.48113	6.45577	2.40082	2.32236	3.39665	2.38603	2.4813	2.42051
ASHGV40006788	0.00550906	0.0464007	11.999	up	protein_coding	NM_031217	KIF18A	RefSeq	3463	chr11	-	28042162	28129746	GCTTAGTTTTACTATGCCACAACAAGTTGACTAGGACATTTTAGTAAATGGTAGTGAGTT	81930	Hs.301052	GO:0000070|GO:0000278|GO:0001726|GO:0003779|GO:0005515|GO:0005524|GO:0005634|GO:0005737|GO:0005815|GO:0005828|GO:0005829|GO:0005871|GO:0005901|GO:0007018|GO:0007018|GO:0007019|GO:0007080|GO:0007264|GO:0007596|GO:0008017|GO:0008152|GO:0008574|GO:0015031|GO:0015630|GO:0019886|GO:0043130|GO:0051010|GO:0070463	kinesin family member 18A	530.925	47.4551	8.5308	4.94597	405.618	111.622	278.091	588.712	1041.21	760.297	9.35348	29.5527	178.716	42.4562	13.463	11.1889	8.36951	6.55332	8.27672	8.93464	9.48849	9.56214	3.77703	4.95087	7.27955	5.22796	4.45132	3.98907
ASHGV40044764	0.00150407	0.0323349	11.9898	up	protein_coding	NM_003495	HIST1H4I	RefSeq	370	chr6	+	27107087	27107457	AAATGGCATTTTGAAGCCCAGTCATTCTCTAAAAAGGCCCTTTTTAGGGCCCCTAAGCTT	8294	Hs.248172	GO:0000183|GO:0000228|GO:0000278|GO:0000723|GO:0000786|GO:0000786|GO:0003677|GO:0005515|GO:0005576|GO:0005634|GO:0005654|GO:0006325|GO:0006334|GO:0006334|GO:0006335|GO:0006336|GO:0007264|GO:0010467|GO:0016020|GO:0032776|GO:0034080|GO:0035574|GO:0035575|GO:0040029|GO:0042393|GO:0043234|GO:0044822|GO:0045653|GO:0045814|GO:0046982|GO:0051290|GO:0070062	histone cluster 1, H4i	131.008	7.93069	6.44294	2.85921	182.15	25.5733	45.8863	190.269	205.385	136.787	5	5	17.8134	6.71396	5	8.05675	7.17173	4.39774	5.61912	7.33914	7.08003	7.04985	2.40082	2.32236	3.8954	2.49566	2.4813	3.55968
ASHGV40051480	0.00407744	0.0423222	11.7546	up	protein_coding	NM_134441	RLN2	RefSeq	829	chr9	-	5299865	5304611	AGAGACAACTCTACAGTGCATTGGCTAATAAATGTTGCCATGTTGGTTGTACCAAAAGAT	6019	Hs.127032	GO:0005179|GO:0005576|GO:0007565|GO:0010628|GO:0030819|GO:0045766|GO:0048552	relaxin 2	219.975	16.4641	7.30011	3.74497	304.205	46.3467	170.862	159.926	379.236	259.276	7.98635	22.2231	44.1185	12.6417	5	6.81512	7.93259	5.24218	7.56231	7.09958	7.9687	7.99532	3.52851	4.50187	5.24388	3.35968	2.4813	3.35455
ASHGV40042599	0.000466239	0.0286433	11.7283	up	protein_coding	NM_001099293	KIF4B	RefSeq	4426	chr5	+	154393259	154397685	ACCCCCTCTGAATTGTAAGTGTTTCAATAGTACTCTTGATTGTATGCCATGTTGTTGAAG	285643	Hs.567824	GO:0000281|GO:0003677|GO:0003777|GO:0005524|GO:0005654|GO:0005829|GO:0005871|GO:0005874|GO:0007018|GO:0007018|GO:0007411|GO:0007596|GO:0008017|GO:0008152|GO:0016363|GO:0016887|GO:0019886|GO:0051256	kinesin family member 4B	7248.41	580.764	12.2827	8.73077	21145.1	2612.13	3991.81	2954.13	7360.91	5426.37	767.571	290.512	1883.31	204.997	131.76	206.431	14.0312	11.2917	12.4187	11.3437	12.254	12.3568	10.4601	8.26447	10.687	7.47886	7.51861	7.97554
ASHGV40025798	0.000862394	0.0299774	11.6276	up	protein_coding	NM_000483	APOC2	RefSeq	738	chr19	+	45449238	45452822	TACACAGGCATTTTTACTGACCAAGTTCTTTCTGTGCTGAAGGGAGAGGAGTAACAGCCA	344	Hs.75615	GO:0001523|GO:0005576|GO:0005576|GO:0005615|GO:0005769|GO:0007603|GO:0008289|GO:0010518|GO:0010898|GO:0010902|GO:0010916|GO:0016004|GO:0016042|GO:0032375|GO:0033344|GO:0033700|GO:0034361|GO:0034362|GO:0034363|GO:0034366|GO:0034370|GO:0034371|GO:0034372|GO:0034382|GO:0034384|GO:0042157|GO:0042627|GO:0042632|GO:0042803|GO:0043086|GO:0043274|GO:0043691|GO:0044281|GO:0045723|GO:0045833|GO:0048261|GO:…	apolipoprotein C-II	205.574	21.612	7.3948	3.85532	218.066	113.036	298.642	182.398	263.126	158.177	5	18.4471	61.8985	31.3005	5	8.02571	7.44143	6.57004	8.38278	7.28353	7.43532	7.2557	2.40082	4.19035	5.73782	4.76582	2.4813	3.55578
ASHGV40011529	0.000263248	0.026797	11.4799	up	protein_coding	NM_016584	IL23A	RefSeq	1049	chr12	+	56732662	56734194	ATTTTTTATGAGAAGCTGCTAGGATCGGATATTTTCACAGGGGAGCCTTCTCTGCTCCCT	51561	Hs.382212	GO:0001916|GO:0002230|GO:0002230|GO:0002827|GO:0002827|GO:0002827|GO:0002827|GO:0005125|GO:0005515|GO:0006954|GO:0010535|GO:0032693|GO:0032725|GO:0032729|GO:0032729|GO:0032733|GO:0032733|GO:0032735|GO:0032740|GO:0032760|GO:0032816|GO:0032819|GO:0034105|GO:0042098|GO:0042102|GO:0042104|GO:0042346|GO:0042510|GO:0042517|GO:0042520|GO:0042523|GO:0043382|GO:0045087|GO:0045519|GO:0045672|GO:0045944|GO:…	interleukin 23 subunit alpha	179.163	11.5543	6.70731	3.18627	95.3574	30.0343	372.784	390.558	114.098	72.1479	5	5	31.5008	14.4644	5	8.3608	6.15733	4.62193	8.73031	8.35326	6.26279	6.11826	2.40082	2.32236	4.73721	3.56837	2.4813	3.60755
ASHGV40009967	0.00164559	0.0332137	11.4547	up	protein_coding	NM_182507	KRT80	RefSeq	3859	chr12	-	52562779	52585784	CCATGTCCCCTTCTTGCTGCCACAGGATGAATAAAGTGTTGAGATTTGTCTATGGAGAAA	144501	Hs.140978	GO:0005198|GO:0005515|GO:0005737|GO:0005882|GO:0030057|GO:0045095	keratin 80, type II	1432.09	94.9649	10.0557	6.53781	2327.34	317.715	710.146	2188.93	1824.02	1224.36	40.5237	91.4384	236.265	91.8494	54.86	54.8529	10.9787	8.11122	9.73081	10.9095	10.327	10.2768	6.09308	6.60773	7.69218	6.35018	6.33164	6.15205
ASHGV40040867	0.00115745	0.0309917	11.4057	up	protein_coding	NM_001790	CDC25C	RefSeq	2191	chr5	-	137620953	137667566	TCATCAGGACCACAAGACTGAGTTGCTGAGGTGTCGAAGCCAGAGCAAAGTGCAGGAAGG	995	Hs.656	GO:0000079|GO:0000086|GO:0000086|GO:0000278|GO:0004725|GO:0005515|GO:0005634|GO:0005654|GO:0005829|GO:0006260|GO:0007067|GO:0007088|GO:0007264|GO:0007283|GO:0008283|GO:0016032|GO:0019901|GO:0035335|GO:0035335|GO:0048471|GO:0050699|GO:0051301|GO:0051726	cell division cycle 25C	142.715	19.5745	6.72932	3.21764	196.157	31.2852	184.883	172.831	145.104	126.029	5.00985	5	87.9231	9.5143	5	5	7.28021	4.67792	7.68124	7.21239	6.59364	6.93049	2.90647	2.32236	6.24858	2.92659	2.4813	2.42051
ASHGV40042669	0.00131045	0.0315507	10.8758	up	protein_coding	NM_012484	HMMR	RefSeq	3141	chr5	+	162887516	162918953	CAAAGGCTTTTCATCATGAAAGTAAAGAAAATTTTGCCCTGAAGACCCCATTAAAAGAAG	3161	Hs.740467	GO:0005515|GO:0005540|GO:0005737|GO:0005886|GO:0005975|GO:0009986|GO:0016020|GO:0030203|GO:0030212|GO:0030214|GO:0044281	hyaluronan-mediated motility receptor (RHAMM)	637.627	55.5463	8.96417	5.52112	902.551	177.964	516.747	710.251	900.76	617.491	16.3733	44.382	173.74	53.7296	22.8207	22.2328	9.56429	7.25526	9.2271	9.21653	9.26289	9.25894	4.69754	5.55759	7.23758	5.56591	5.15393	4.91418
ASHGV40016661	0.00212679	0.0349784	10.803	up	protein_coding	NM_001211	BUB1B	RefSeq	3749	chr15	+	40453209	40513337	ACACAAAGCAGAAATAGTCCATGGTGACTTGAGTCCAAGGTGTCTGATTCTCAGAAACAG	701	Hs.513645	GO:0000278|GO:0000776|GO:0000776|GO:0000776|GO:0000776|GO:0000777|GO:0000778|GO:0000940|GO:0004672|GO:0004674|GO:0005515|GO:0005524|GO:0005680|GO:0005737|GO:0005815|GO:0005829|GO:0006468|GO:0006915|GO:0007067|GO:0007091|GO:0007093|GO:0007094|GO:0007264|GO:0008283|GO:0031145|GO:0034501|GO:0048471|GO:0051233|GO:0051301|GO:0051436|GO:0051439	BUB1B, mitotic checkpoint serine/threonine kinase	261.636	27.3146	7.62315	4.1898	341.667	61.4499	243.802	283.139	383.788	255.972	6.61999	15.7943	105.76	14.2861	6.22189	15.2054	8.11839	5.66769	8.07971	7.90529	7.98803	7.9798	3.24864	3.93201	6.52202	3.54943	3.49195	4.39472
ASHGV40054706	0.001786	0.0338824	10.4551	up	protein_coding	NM_015507	EGFL6	RefSeq	2445	chrX	+	13587693	13651694	GATGAAAAGTGGAAGACAGGGAAAATTCAGTTGTATCAAGGAACTGATGCTACCAAAAGC	25975	Hs.12844	GO:0005178|GO:0005509|GO:0005578|GO:0005604|GO:0005615|GO:0007049|GO:0007275|GO:0010811|GO:0016020|GO:0030154|GO:0030198|GO:0033631	EGF-like-domain, multiple 6	834.843	40.7906	8.3967	5.01056	653.787	3592.43	161.196	187.944	240.258	173.436	9.16493	127.968	43.0562	16.439	23.0371	25.0782	9.08282	11.7768	7.48263	7.32324	7.31478	7.39993	3.74722	7.08919	5.20678	3.77715	5.16774	5.07529
ASHGV40054234	0.00544078	0.0464007	10.3626	up	protein_coding	NM_212559	XKRX	RefSeq	2854	chrX	-	100168430	100183898	TGAACTGTAATTGAAAATGTTTCCGATGTGTGGAAGAAATGAAGACTGCTTTGTGTCTGC	402415	Hs.745071	GO:0005886|GO:0016021	X-linked Kx blood group related, X-linked	1250.53	137.24	9.67192	6.29861	708.322	119.228	1029.82	2246.74	2062.04	1337.01	37.4631	38.4197	606.607	48.0103	46.9395	46.0033	9.20596	6.64897	10.3222	10.946	10.504	10.4045	5.97478	5.33573	9.04003	5.40703	6.11891	5.9152
ASHGV40007225	0.00361076	0.0406971	10.3184	up	protein_coding	NM_004153	ORC1	RefSeq	3192	chr1	-	52838500	52870143	AGGATGATGTGCTGTATGCGCTGAAAGACGAGTAAAGGGGCTTCACAAGTTAAAAGACTG	4998	Hs.17908	GO:0000082|GO:0000083|GO:0000278|GO:0000808|GO:0003677|GO:0003682|GO:0005515|GO:0005524|GO:0005634|GO:0005654|GO:0005664|GO:0005730|GO:0005737|GO:0005829|GO:0005886|GO:0006260|GO:0006270|GO:0048661|GO:0070318	origin recognition complex subunit 1	594.244	75.3612	8.79893	5.43179	591.739	112.411	774.219	605.312	873.182	608.604	18.1298	42.3342	318.298	45.0247	11.5263	16.8538	8.92949	6.56334	9.86706	8.97223	9.2224	9.23907	4.86165	5.48956	8.12929	5.31354	4.26116	4.53555
ASHGV40046146	0.000693461	0.0289827	10.3114	up	protein_coding	NM_016343	CENPF	RefSeq	10316	chr1	+	214776531	214837914	GGCAAAGAAAATCTTGCAGAGTCCTCCAAACCAACAGCTGGTGGCAGCAGATCACAAAAG	1063	Hs.497741	GO:0000086|GO:0000278|GO:0000278|GO:0000775|GO:0000776|GO:0000785|GO:0000922|GO:0000940|GO:0000940|GO:0003682|GO:0005515|GO:0005634|GO:0005635|GO:0005654|GO:0005737|GO:0005819|GO:0005829|GO:0007059|GO:0007059|GO:0007067|GO:0007094|GO:0007264|GO:0007517|GO:0008022|GO:0008134|GO:0008283|GO:0010389|GO:0015031|GO:0015031|GO:0016202|GO:0016363|GO:0030154|GO:0030496|GO:0042493|GO:0042803|GO:0045120|GO:…	centromere protein F	466.411	38.8565	8.43237	5.06621	677.56	88.3187	574.977	426.648	615.306	415.657	20.6249	26.3312	125.651	24.4226	14.1717	21.9373	9.1386	6.203	9.40084	8.47571	8.69343	8.68265	5.06366	4.77508	6.76187	4.3827	4.51776	4.89618
ASHGV40020726	0.00226597	0.0355868	10.2594	up	protein_coding	NM_004655	AXIN2	RefSeq	4241	chr17	-	63524682	63557740	CGAAGCTCTTGTGAACTGTCTTGGCTGTGAGCAACTGCGACAAAACATTTTGAAGGAAAA	8313	Hs.156527	GO:0001934|GO:0001957|GO:0003139|GO:0003413|GO:0005096|GO:0005515|GO:0005634|GO:0005654|GO:0005737|GO:0005794|GO:0005813|GO:0005829|GO:0005881|GO:0005886|GO:0005938|GO:0006355|GO:0008013|GO:0008013|GO:0008219|GO:0008283|GO:0008285|GO:0009950|GO:0010718|GO:0010942|GO:0014069|GO:0015630|GO:0016023|GO:0019899|GO:0019901|GO:0030154|GO:0030282|GO:0030877|GO:0030877|GO:0031625|GO:0032423|GO:0034613|GO:…	axin 2	2469.72	231.14	10.8013	7.44242	6009.22	613.023	1944.17	3125.39	1903.92	1222.63	92.9509	137.691	853.142	94.0775	100.99	107.986	12.3247	9.07689	11.3125	11.4358	10.3833	10.2746	7.30738	7.19524	9.52538	6.38584	7.16082	7.07988
ASHGV40043144	0.00130822	0.0315507	10.236	up	protein_coding	NM_003534	HIST1H3G	RefSeq	467	chr6	-	26271145	26271612	GTAGAGGTTTCCGGGCAGTAATTCTATCCAACTTAAAAAGGCTCTTTTAAGAGCCGCCTA	8355	Hs.247813	GO:0000183|GO:0000228|GO:0000786|GO:0000788|GO:0002230|GO:0003677|GO:0005515|GO:0005576|GO:0005634|GO:0005654|GO:0006325|GO:0006334|GO:0006334|GO:0006335|GO:0007264|GO:0007596|GO:0010467|GO:0016020|GO:0032776|GO:0040029|GO:0042393|GO:0043234|GO:0045814|GO:0046982|GO:0051290|GO:0060968|GO:0070062	histone cluster 1, H3g	165.316	18.3862	6.83027	3.47469	110.569	29.3663	243.87	269.48	204.998	133.612	5	5	76.6276	5	8.80518	9.88454	6.38439	4.58799	8.08111	7.83456	7.07792	7.01566	2.40082	2.32236	6.04829	2.32216	3.92801	3.8265
ASHGV40041328	0.000752322	0.0294358	10.1138	up	protein_coding	NM_004237	TRIP13	RefSeq	2408	chr5	+	892968	918164	TGTCTCTGGCAGTGGACAAGCAGTTTGAAGAGAGAAAGAAGCTTGCAGCTTACATCTGAT	9319	Hs.436187	GO:0001556|GO:0001673|GO:0003712|GO:0005515|GO:0005524|GO:0005634|GO:0006302|GO:0006366|GO:0007130|GO:0007131|GO:0007141|GO:0007144|GO:0007283|GO:0007286|GO:0042802|GO:0048477|GO:1903506	thyroid hormone receptor interactor 13	230.592	18.7442	7.43599	4.09774	330.474	63.2127	332.492	139.82	259.85	257.705	5.74243	17.9956	50.6107	14.7956	10.8714	12.4494	8.06031	5.70561	8.54541	6.90168	7.41552	7.98743	3.06424	4.15249	5.44156	3.60435	4.18432	4.13951
ASHGV40008564	0.00109372	0.0309917	9.96465	up	protein_coding	NM_001114120	DEPDC1	RefSeq	5459	chr1	-	68939834	68962904	CAAGCAACCAATGCTGATTTTAAGAAAACCAAAGTTCCGTAGTCTAAGATAACTAACTGA	55635	Hs.445098	GO:0005096|GO:0005515|GO:0005634|GO:0005654|GO:0006351|GO:0017053|GO:0035556|GO:0043547|GO:0045892	DEP domain containing 1	336.216	29.7977	7.75866	4.44184	171.636	40.681	578.415	278.266	567.689	380.611	9.81657	14.7953	110.039	11.5146	16.0813	16.5393	7.08015	5.05182	9.40955	7.88235	8.57371	8.55438	3.85362	3.81643	6.57614	3.20631	4.68907	4.50948
ASHGV40056584	0.00167218	0.0333049	9.80342	up	protein_coding	NM_001123375	HIST2H3D	RefSeq	457	chr1	-	149784779	149785236	GGGAGCGGGCCTAAGGCATATTTTTAAGTGGTCGATCTAAAGGCTCTTTTCAGAGCCACT	653604	Hs.712062	GO:0000183|GO:0000786|GO:0003677|GO:0005515|GO:0005576|GO:0005634|GO:0005654|GO:0006334|GO:0007264|GO:0007596|GO:0010467|GO:0032776|GO:0040029|GO:0042393|GO:0045814|GO:0046982|GO:0070062	histone cluster 2, H3d	111.151	10.1784	6.3622	3.06891	95.0722	31.1475	101.229	114.059	204.937	120.463	5	12.3937	27.7295	5.20231	5	5.74485	6.15157	4.67157	6.79569	6.60766	7.0776	6.8691	2.40082	3.49634	4.55462	2.33224	2.4813	3.14815
ASHGV40044742	0.00131723	0.0315507	9.52428	up	protein_coding	NM_003524	HIST1H2BH	RefSeq	425	chr6	+	26251878	26252303	CACCAGCTCCAAATAAATGGACGCATGTTCAAACCCAAAGGCTCTTTTCAGAGCCACTTA	8345	Hs.247815	GO:0000786|GO:0003677|GO:0005634|GO:0005654|GO:0006325|GO:0006334|GO:0046982|GO:0070062	histone cluster 1, H2bh	230.242	30.6614	7.49289	4.24129	323.808	77.5395	286.418	221.431	289.033	183.223	10.7872	10.3036	124.788	5.57021	14.2221	18.297	8.02606	6.00281	8.31645	7.5483	7.57703	7.48671	4.00622	3.16225	6.75371	2.3561	4.52315	4.64628
ASHGV40041054	0.00210925	0.0348465	9.42459	up	protein_coding	NM_031423	NUF2	RefSeq	1843	chr1	+	163291722	163325553	ATTAAACTTGGAATTCAACAACTAAAAGATGCTGCTGAAAGGGAGAAACTGAAGTCCCAG	83540	Hs.651950	GO:0000278|GO:0000775|GO:0000777|GO:0003674|GO:0005515|GO:0005634|GO:0005829|GO:0007059|GO:0007067|GO:0007264|GO:0016020|GO:0031262|GO:0051301	NUF2, NDC80 kinetochore complex component	1816.75	202.371	10.3911	7.15463	1661.19	392.742	1525.42	1113.84	3603.36	2603.97	35.6896	91.4531	733.905	167.993	85.5075	99.6808	10.4749	8.41797	10.9235	9.90268	11.2884	11.3388	5.90714	6.60812	9.31282	7.19645	6.933	6.97022
ASHGV40030416	0.00636675	0.0481453	9.3102	up	protein_coding	NM_032756	HPDL	RefSeq	1803	chr1	+	45792544	45794346	GTCATTATTAGCCCTTTGCTTTTCTGTATTGTTTCACTCCGTATGTAACATAACCCTAAA	84842	Hs.162717	GO:0003868|GO:0009072|GO:0046872|GO:0055114	4-hydroxyphenylpyruvate dioxygenase-like	1070.4	162.492	9.56347	6.34466	844.457	147.348	1017.37	2102.21	1363.28	947.753	41.5987	53.8449	735.574	92.433	22.8377	28.6628	9.46243	6.97216	10.2994	10.8494	9.8961	9.90126	6.13056	5.84168	9.31591	6.35857	5.15601	5.26524
ASHGV40031006	0.00306873	0.0388432	9.2874	up	protein_coding	NM_020436	SALL4	RefSeq	3487	chr20	-	50400582	50419048	ATGGCTCTGTTAGGTACGGACGGAAAAAGAGTCTCAGAAATCTTTCCCAAGGAAATCCTG	57167	Hs.517113	GO:0000122|GO:0000792|GO:0001833|GO:0001843|GO:0003281|GO:0003677|GO:0005515|GO:0005654|GO:0005654|GO:0005737|GO:0006351|GO:0030326|GO:0035019|GO:0043231|GO:0043234|GO:0045944|GO:0046872	spalt-like transcription factor 4	154.814	17.9957	6.79746	3.58219	119.643	45.1341	83.152	212.298	268.231	200.426	5	7.83623	55.8205	26.1442	8.17296	5	6.51061	5.20371	6.49723	7.49103	7.46462	7.61757	2.40082	2.76216	5.5828	4.49532	3.83151	2.42051
ASHGV40020073	0.00199087	0.0344799	9.16467	up	protein_coding	NM_006461	SPAG5	RefSeq	3824	chr17	-	26904582	26926056	CTTCGGCGCTCTGACAAGGAGTTAGAAAAACTAGATGACATTGTTCAGCATATTTATAAG	10615	Hs.514033	GO:0000070|GO:0000776|GO:0000777|GO:0000922|GO:0005515|GO:0005634|GO:0005654|GO:0005737|GO:0005815|GO:0005876|GO:0007051|GO:0007059|GO:0030496|GO:0035371|GO:0051294|GO:0051301|GO:0051988|GO:0072686	sperm associated antigen 5	4779.22	732.994	11.8751	8.67903	5355.96	1017.99	5784.57	3521.28	7766.52	5228.98	178.167	280.459	3172.18	405.26	162.804	199.094	12.1838	9.83763	12.9663	11.6235	12.3342	12.3052	8.3024	8.22035	11.4086	8.40452	7.80972	7.92864
ASHGV40021702	0.0034626	0.0401568	9.06285	up	protein_coding	NM_001254	CDC6	RefSeq	3053	chr17	+	38444145	38459413	CTCTTGGAAGCCAGGGGCATTTTAGGATTAAAGAGAAACAAGGAAACCCGTTTGACAAAG	990	Hs.405958	GO:0000076|GO:0000079|GO:0000082|GO:0000083|GO:0000166|GO:0000278|GO:0000922|GO:0005515|GO:0005524|GO:0005634|GO:0005654|GO:0005654|GO:0005737|GO:0005794|GO:0005829|GO:0006260|GO:0006270|GO:0007067|GO:0007089|GO:0008156|GO:0008285|GO:0019900|GO:0030071|GO:0032467|GO:0051233|GO:0051301|GO:0051984	cell division cycle 6	1352.43	191.628	10.1532	6.97323	1833.33	495.4	1502.64	1222.45	1816.35	1244.4	37.9572	195.437	696.028	123.76	44.082	52.5035	10.6174	8.76304	10.8987	10.0241	10.3164	10.2994	5.99236	7.71347	9.23574	6.77571	6.03176	6.09031
ASHGV40028635	0.000499537	0.0288987	9.04273	up	protein_coding	NM_001809	CENPA	RefSeq	1431	chr2	+	27008881	27017455	ACCTTACATGCAGGCCGAGTTACTCTCTTCCCAAAGGATGTGCAACTGGCCCGGAGGATC	1058	Hs.1594	GO:0000132|GO:0000278|GO:0000775|GO:0000778|GO:0000780|GO:0000786|GO:0000939|GO:0003677|GO:0003682|GO:0005515|GO:0005634|GO:0005654|GO:0005829|GO:0006334|GO:0007264|GO:0016032|GO:0034080|GO:0046982|GO:0051382|GO:0071459	centromere protein A	165.458	15.0617	7.03538	3.85862	201.01	94.2276	83.0459	206.459	242.92	165.085	5.28811	14.512	34.6933	17.2732	6.6455	11.958	7.31793	6.30072	6.49605	7.44902	7.32626	7.3223	2.97017	3.77946	4.88462	3.86195	3.57134	4.08419
ASHGV40016695	0.00287136	0.0379364	9.03066	up	protein_coding	NM_016359	NUSAP1	RefSeq	2471	chr15	+	41624891	41673248	GGGCAATCTAAAGAAAATAATTATCTAAATCAACATGTCAACAGAATTAACTTCTACAAG	51203	Hs.615092	GO:0000070|GO:0000281|GO:0003677|GO:0005515|GO:0005634|GO:0005694|GO:0005730|GO:0005737|GO:0005876|GO:0007076|GO:0008017|GO:0040001|GO:0044822|GO:0045840|GO:0072686	nucleolar and spindle associated protein 1	1276.11	138.073	9.90696	6.73213	939.274	291.072	1213.53	1018.38	2565.63	1628.76	45.1117	100.462	477.91	110.637	45.599	48.7163	9.61912	7.97697	10.5793	9.76581	10.8205	10.6801	6.25122	6.7409	8.71243	6.6181	6.07799	5.99213
ASHGV40055066	0.00188562	0.0342318	9.01165	up	protein_coding	NM_012310	KIF4A	RefSeq	4504	chrX	+	69509878	69640774	CTGAACAGGAAGAAGTCTTCAATACAGCAGTAGCGCCACTCATAAAAGGTGTATTTAAAG	24137	Hs.648326	GO:0000281|GO:0003677|GO:0003777|GO:0005515|GO:0005524|GO:0005654|GO:0005694|GO:0005737|GO:0005829|GO:0005871|GO:0005876|GO:0006996|GO:0007018|GO:0007411|GO:0007596|GO:0008017|GO:0008089|GO:0008152|GO:0016020|GO:0016363|GO:0016887|GO:0019886|GO:0030496|GO:0051256	kinesin family member 4A	116.545	11.6382	6.33357	3.16178	145.287	19.3207	111.29	77.19	195.663	150.522	10.2009	6.31589	34.9864	8.32624	5	5	6.81285	4.0088	6.93622	6.05384	7.00697	7.18276	3.91557	2.48649	4.90071	2.7661	2.4813	2.42051
ASHGV40015756	0.000709132	0.0289827	8.86197	up	protein_coding	NM_007280	OIP5	RefSeq	1249	chr15	-	41601465	41624819	ATCGCTTAAAATCACTAATGAAGATTCTGAGTGAAGTGACTCCTGACCAGTCCAAGCCAG	11339	Hs.661645	GO:0000775|GO:0000785|GO:0005515|GO:0005634|GO:0005654|GO:0005654|GO:0005737|GO:0006334|GO:0007067|GO:0007154|GO:0010369|GO:0015030|GO:0034080|GO:0051301	Opa interacting protein 5	713.222	59.3699	8.99395	5.84632	528.902	109.038	969.604	639.168	1192.81	839.81	20.8607	40.6381	144.991	61.7105	34.1232	53.8958	8.77061	6.51516	10.2267	9.05314	9.68413	9.71389	5.07949	5.41939	6.97601	5.7766	5.69755	6.12888
ASHGV40050429	0.00203106	0.0345819	8.80087	up	protein_coding	NM_001017420	ESCO2	RefSeq	3376	chr8	+	27632057	27662424	TCATGTTTGGCTGTTTTCTCAGCACTGATGAAATAGCATTTTCTGACCCAACACCAGATG	157570	Hs.99480	GO:0000278|GO:0000785|GO:0001741|GO:0002244|GO:0004468|GO:0005634|GO:0005654|GO:0005794|GO:0006275|GO:0006302|GO:0007059|GO:0010369|GO:0031618|GO:0034421|GO:0035861|GO:0046872|GO:0071168	establishment of sister chromatid cohesion N-acetyltransferase 2	127.25	15.8077	6.52759	3.38995	134.929	27.4454	130.655	103.436	222.948	144.084	5	8.32553	56.6535	11.3775	8.48978	5	6.69942	4.4916	7.16964	6.47398	7.20485	7.12607	2.40082	2.84565	5.60488	3.18831	3.87951	2.42051
ASHGV40006185	0.00648067	0.0485272	8.75179	up	protein_coding	NM_016824	ADD3	RefSeq	4454	chr10	+	111767710	111895323	CTGTTTCACAAATTCAGTCTCAAACTCAGTCACCGCAAAATGTCCCTGAAAAATTAGAAG	120	Hs.501012	GO:0000794|GO:0003779|GO:0005080|GO:0005200|GO:0005516|GO:0005654|GO:0005737|GO:0005829|GO:0005856|GO:0005886|GO:0005903|GO:0005911|GO:0005938|GO:0016020|GO:0042493|GO:0055085|GO:0097481	adducin 3	8800.98	1591.79	12.7671	9.63756	9344.76	1914.45	6213.6	12981.1	12984.2	9367.8	561.976	493.31	7253.3	632.142	300.686	309.351	12.9528	10.832	13.0797	13.5368	13.0646	13.137	9.99145	9.04288	12.5958	8.98443	8.66532	8.54541
ASHGV40035881	0.0036985	0.041148	8.75009	up	protein_coding	NM_020242	KIF15	RefSeq	4857	chr3	+	44803208	44894748	AGGATTCCGGTCAGCTACCTAGGCATCACCTTGTTTGAAGATGTTTCTTCTCTTTTACAA	56992	Hs.658939	GO:0003677|GO:0003774|GO:0003777|GO:0005524|GO:0005813|GO:0005819|GO:0005829|GO:0005873|GO:0005874|GO:0007018|GO:0007018|GO:0007067|GO:0007596|GO:0008017|GO:0008152|GO:0008283|GO:0016020|GO:0016887|GO:0019886	kinesin family member 15	592.979	65.1944	8.64028	5.51098	461.392	99.0591	391.704	416.161	1270.85	918.705	11.1657	26.7174	235.738	49.9193	23.8013	43.825	8.56597	6.37341	8.81539	8.44305	9.78407	9.85979	4.062	4.79547	7.68835	5.4624	5.20983	5.84782
ASHGV40043172	0.00117522	0.0312519	8.24244	up	protein_coding	NM_003533	HIST1H3I	RefSeq	477	chr6	-	27839622	27840099	GCATAAATATTCCTATCAGCCCAAGAAGTCTGTCCAACCCCAAAAGGCTCTTTTCAGAGC	8354	Hs.132854	GO:0000183|GO:0000228|GO:0000786|GO:0000788|GO:0002230|GO:0003677|GO:0005515|GO:0005576|GO:0005634|GO:0005654|GO:0006325|GO:0006334|GO:0006334|GO:0006335|GO:0007264|GO:0007596|GO:0010467|GO:0016020|GO:0032776|GO:0040029|GO:0042393|GO:0043234|GO:0045814|GO:0046982|GO:0051290|GO:0060968|GO:0070062	histone cluster 1, H3i	122.431	10.3809	6.38219	3.33912	215.534	38.6643	50.6027	65.067	218.85	145.869	7.77467	8.07883	20.2449	10.1442	11.0428	5	7.42511	4.97676	5.7674	5.80015	7.17972	7.14399	3.49238	2.80818	4.09057	3.01655	4.2065	2.42051
ASHGV40041855	0.00069836	0.0289827	8.22076	up	protein_coding	NM_031966	CCNB1	RefSeq	2177	chr5	+	68462836	68474070	TCTACCACAGCTGAATTCTGCACTAGTTCAAGATTTAGCCAAGGCTGTGGCAAAGGTGTA	891	Hs.23960	GO:0000082|GO:0000086|GO:0000278|GO:0000922|GO:0000942|GO:0001556|GO:0001701|GO:0001933|GO:0005113|GO:0005515|GO:0005634|GO:0005654|GO:0005737|GO:0005813|GO:0005829|GO:0006461|GO:0007077|GO:0007080|GO:0007283|GO:0009612|GO:0010629|GO:0016020|GO:0019901|GO:0031145|GO:0031442|GO:0033129|GO:0035173|GO:0042246|GO:0042493|GO:0043148|GO:0045931|GO:0046680|GO:0048146|GO:0048565|GO:0051301|GO:0051437|GO:…	cyclin B1	4537.66	442.321	11.8215	8.78228	7862.28	1097.94	5059.03	4926.45	5045.21	3235.07	171.302	290.803	908.609	372.731	394.811	515.671	12.7095	9.95451	12.7668	12.1264	11.7309	11.6412	8.24197	8.26575	9.62146	8.29378	9.0294	9.2413
ASHGV40044945	0.00184488	0.0342318	8.21339	up	protein_coding	NM_145899	HMGA1	RefSeq	2031	chr6	+	34204576	34214008	TTTGTTCAATGTTCCATTCTTCGACATCCGTCATTGCTGCTGCTACCAGCGCCAAATGTT	3159	Hs.518805	GO:0001205|GO:0003677|GO:0003680|GO:0003680|GO:0003682|GO:0003700|GO:0003906|GO:0005515|GO:0005634|GO:0005654|GO:0005667|GO:0005829|GO:0005925|GO:0006268|GO:0006284|GO:0006337|GO:0006355|GO:0006366|GO:0006461|GO:0008134|GO:0008285|GO:0009615|GO:0016032|GO:0019899|GO:0030374|GO:0031936|GO:0035985|GO:0035986|GO:0042974|GO:0042975|GO:0045892|GO:0045893|GO:0045944|GO:0046965|GO:0051575|GO:0075713|GO:…	high mobility group AT-hook 1	1509.96	154.894	10.0944	7.05637	2518.7	302.308	775.881	2611.27	1680.37	1171.24	48.1357	71.7086	406.821	238.741	80.5693	83.3891	11.0921	8.03255	9.87116	11.1579	10.2038	10.2087	6.34785	6.26301	8.46985	7.68656	6.85038	6.72059
ASHGV40042279	0.00425925	0.0427196	8.05882	up	protein_coding	NM_001046	SLC12A2	RefSeq	6891	chr5	+	127419482	127525380	CGGCAGATCAGGTTAAATGAGTTATTAAAGGAACATTCAAGCACAGCTAATATTATTGTC	6558	Hs.162585	GO:0005515|GO:0005886|GO:0005887|GO:0006810|GO:0006811|GO:0006884|GO:0008511|GO:0008519|GO:0010107|GO:0015081|GO:0015378|GO:0015379|GO:0015696|GO:0016020|GO:0016323|GO:0016324|GO:0022820|GO:0030321|GO:0035264|GO:0035725|GO:0050910|GO:0055064|GO:0055075|GO:0055078|GO:0055085|GO:0060444|GO:0060763|GO:0070062|GO:0070634|GO:0072488|GO:1902476|GO:1902476|GO:1902476|GO:1903561	solute carrier family 12 (sodium/potassium/chloride transporter), member 2	13210.4	1137.67	12.9161	9.90558	12912	997.854	20371.2	31634.5	8023.88	5323.21	411.017	613.549	3307.8	1229.7	590.318	673.651	13.39	9.80904	14.7649	14.8289	12.3735	12.3304	9.54244	9.33847	11.4763	9.89257	9.57951	9.60417
ASHGV40008939	0.000615579	0.0289555	7.90587	up	protein_coding	ENST00000430323	C11orf82	GENCODE	3452	chr11	+	82612739	82645377	AAAGGCCCACCTTCAGTGTGTGAAACTCGAAGTGCTTGGTCACCTGAATTGTTTTCATAA	220042	Hs.165607	GO:0005634|GO:0005737|GO:0006915|GO:0006974|GO:0007286|GO:0030097|GO:0034644|GO:0071345|GO:0071447|GO:0071480|GO:0071850|GO:2000270	DNA damage-induced apoptosis suppressor	243.031	24.8463	7.58615	4.60323	255.577	95.6499	386.763	300.761	250.515	168.92	8.24528	28.8453	46.1676	32.694	9.14711	23.9783	7.67998	6.32227	8.79583	7.98983	7.36697	7.36204	3.57698	4.9125	5.30908	4.83303	3.9728	5.01498
ASHGV40018455	0.00199063	0.0344799	7.89891	up	protein_coding	NM_138795	ARL8A	RefSeq	1815	chr1	-	202102531	202113871	GAAGCTGAGACTCCAGCCCTTCTCCCTCAGACCAGGGACCGTCATCATCTAAACCTGAAG	127829	Hs.497399	GO:0003924|GO:0005515|GO:0005525|GO:0005737|GO:0005765|GO:0007059|GO:0007067|GO:0007264|GO:0016020|GO:0030496|GO:0031902|GO:0043014|GO:0048487|GO:0051233|GO:0051301|GO:0070062	ADP ribosylation factor like GTPase 8A	16325.1	1665.74	13.5144	10.5327	20070	37487.2	4268.59	7522.95	15829	12772.7	879.85	1845.74	4290.71	1425	773.116	780.022	13.961	14.9228	12.5114	12.7496	13.3612	13.5802	10.6667	10.8526	11.8582	10.0956	9.93062	9.79257
ASHGV40034402	0.00557761	0.0465136	7.86452	up	protein_coding	NM_015426	POC1A	RefSeq	2213	chr3	-	52109248	52188706	TTTGGAAGAGTAACTTTGATATTGTTGATCATGGAGAAGTCACGAAAGTGCCGAGGCCCC	25886	Hs.476306	GO:0000922|GO:0005515|GO:0005813|GO:0005814|GO:0030030|GO:0036064	POC1 centriolar protein A	307.363	36.3054	7.71199	4.73663	167.027	59.3432	251.411	328.905	638.398	399.091	5.43288	29.9424	120.702	31.8441	17.1015	12.8089	7.03776	5.61493	8.13058	8.11481	8.75143	8.62243	3.00128	4.9742	6.70606	4.79196	4.7703	4.176
ASHGV40031688	0.000234667	0.0265111	7.84218	up	protein_coding	NM_007019	UBE2C	RefSeq	864	chr20	+	44441214	44445596	AAGAAGTACCTGCAAGAAACCTACTCAAAGCAGGTCACCAGCCAGGAGCCCTGACCCAGG	11065	Hs.93002	GO:0000278|GO:0004842|GO:0004842|GO:0005515|GO:0005524|GO:0005634|GO:0005654|GO:0005680|GO:0005737|GO:0005829|GO:0006511|GO:0007094|GO:0008054|GO:0010458|GO:0010994|GO:0016567|GO:0016874|GO:0030071|GO:0031145|GO:0031145|GO:0031536|GO:0031625|GO:0051301|GO:0051436|GO:0051437|GO:0051439|GO:0051488|GO:0061630|GO:0061631|GO:0070936|GO:0070979	ubiquitin conjugating enzyme E2C	1314.25	136.355	9.96163	6.99038	2067.62	299.688	1132.78	807.451	2146.88	1431.1	83.6413	62.8633	392.034	91.2363	89.9082	98.4456	10.7937	8.01948	10.4729	9.42539	10.5586	10.4998	7.15606	6.07269	8.41892	6.3414	7.00023	6.95299
ASHGV40027740	0.00137652	0.0315681	7.81928	up	protein_coding	NM_001193308	SYTL1	RefSeq	1989	chr1	+	27668482	27680423	AGGGTTGTGCGACGCAGCCTCAGCCCTGTGTTCAATCACACCATGGTGTACGATGGCTTT	84958	Hs.469175	GO:0005509|GO:0005515|GO:0005544|GO:0005886|GO:0006886|GO:0006887|GO:0016079|GO:0017137|GO:0017158|GO:0019897|GO:0019905|GO:0030276|GO:0042043|GO:0042470|GO:0048791|GO:0070062|GO:0070382	synaptotagmin like 1	177.203	31.3969	7.22425	4.25722	135.208	199.31	181.372	215.822	192.758	138.751	5	18.9406	121.923	19.2392	7.41534	15.8638	6.7035	7.4215	7.65444	7.51397	6.98313	7.06897	2.40082	4.2334	6.71672	4.02647	3.71088	4.455
ASHGV40031639	0.00233039	0.0357256	7.64268	up	protein_coding	NM_002466	MYBL2	RefSeq	2785	chr20	+	42295658	42345136	AAAGAAGACAACAGCTTGCTCAACCAGGGCTTCTTGCAGGCCAAGCCCGAGAAGGCAGCA	4605	Hs.179718	GO:0000086|GO:0000278|GO:0000978|GO:0001077|GO:0003700|GO:0005515|GO:0005654|GO:0005654|GO:0006366|GO:0031523|GO:0045944|GO:0051726|GO:0090307	v-myb avian myeloblastosis viral oncogene homolog-like 2	126.052	13.0865	6.4917	3.55762	126.561	40.906	83.3022	79.7263	271.751	154.063	9.21976	12.0806	31.5131	12.642	5	8.06368	6.59364	5.05954	6.49982	6.09736	7.48157	7.21827	3.75753	3.44868	4.73786	3.35977	2.4813	3.56058
ASHGV40038045	0.00143994	0.032104	7.62544	up	protein_coding	NM_014331	SLC7A11	RefSeq	9648	chr4	-	139085247	139163503	CCAAGGGGAGACACAAAATAGGGATTTTTACTTCATTTTCTGAAAGTCTAGAGAATTACA	23657	Hs.390594	GO:0005515|GO:0005791|GO:0005856|GO:0005886|GO:0005887|GO:0006811|GO:0006865|GO:0006979|GO:0007420|GO:0007596|GO:0009636|GO:0009986|GO:0015327|GO:0016021|GO:0035094|GO:0050900|GO:0055085|GO:0070306|GO:0070527|GO:0089711	solute carrier family 7 (anionic amino acid transporter light chain, xc- system), member 11	130.554	23.8621	6.46526	3.53444	97.2625	20.0784	249.748	171.937	137.986	106.315	8.31071	5.24064	101.952	17.6693	5	5	6.18848	4.06191	8.12031	7.20444	6.52295	6.69346	3.58992	2.35074	6.46781	3.89634	2.4813	2.42051
ASHGV40006014	0.00119014	0.0312846	7.59756	up	protein_coding	NM_001289068	HELLS	RefSeq	3118	chr10	+	96305523	96361856	TTAAAGAGAAGATGGGGATATTCAAGATATTAGAAAATTCTGAAGATTCCAGTCCTGAAT	3070	Hs.655830	GO:0000775|GO:0004386|GO:0005515|GO:0005524|GO:0005634|GO:0005721|GO:0006346|GO:0006351|GO:0007067|GO:0007275|GO:0010216|GO:0031508|GO:0046651|GO:0051301	helicase, lymphoid-specific	1234.18	173.926	10.0372	7.11167	1211.77	493.018	1635.77	1270.94	1654.71	1138.9	45.1657	180.349	524.404	171.744	55.5176	66.3757	10.0079	8.75458	11.0254	10.0847	10.1828	10.1677	6.25255	7.59401	8.83806	7.22749	6.35056	6.40733
ASHGV40050325	0.00610078	0.0477577	7.58737	up	protein_coding	NM_022071	SH2D4A	RefSeq	3416	chr8	+	19171080	19253729	ATTCTCACACTCAAGAAAGCAAATGAACTTCTTCTGAGCACAGGCATGCCCGGCAGTTTT	63898	Hs.303208	GO:0005515|GO:0005737|GO:0010923|GO:0019902	SH2 domain containing 4A	98.3477	14.9128	6.09114	3.16754	150.918	38.84	69.5342	221.287	62.4959	47.0106	5	5	59.3075	8.04183	5	7.12771	6.87229	4.98539	6.23402	7.54689	5.4215	5.48676	2.40082	2.32236	5.67337	2.7215	2.4813	3.4059
ASHGV40018423	0.00225653	0.0355868	7.42473	up	protein_coding	NM_000101	CYBA	RefSeq	778	chr16	-	88709696	88717492	GGTGAAGCTGTTCGGGCCCTTTACCAGGAATTACTATGTTCGGGCCGTCCTGCATCTCCT	1535	Hs.513803	GO:0001938|GO:0002474|GO:0002479|GO:0003106|GO:0005515|GO:0005739|GO:0005768|GO:0005794|GO:0005886|GO:0006801|GO:0006954|GO:0007264|GO:0009055|GO:0009055|GO:0014895|GO:0016020|GO:0016175|GO:0016324|GO:0017004|GO:0017124|GO:0020037|GO:0030141|GO:0030307|GO:0030425|GO:0030670|GO:0031667|GO:0032755|GO:0032760|GO:0032930|GO:0034137|GO:0042493|GO:0042554|GO:0042590|GO:0043020|GO:0043020|GO:0043020|GO:…	cytochrome b-245, alpha polypeptide	2710.84	450.996	11.2411	8.34872	2538.09	2591.37	1488.45	4062.47	3344.76	2239.92	68.4368	599.544	1121.21	642.677	126.428	147.682	11.1063	11.2783	10.8855	11.8466	11.1882	11.1415	6.87172	9.30362	9.93017	9.00767	7.4649	7.51421
ASHGV40017937	0.00210105	0.0347951	7.34918	up	protein_coding	NM_024745	SHCBP1	RefSeq	3249	chr16	-	46614467	46655311	AATGATTAACTGTACAACCTGTATCTGCTGGGTGTTCTTGTTATCATATTGTAAAACAGC	79801	Hs.123253	GO:0008543|GO:0042169|GO:2000177	SHC SH2-domain binding protein 1	3779.37	476.179	11.5268	8.64918	2762.15	1703.12	2678.51	1918.81	7940.48	5673.12	105.262	374.072	1174.49	713.306	238.925	251.012	11.2316	10.6317	11.8078	10.7126	12.3589	12.4181	7.50418	8.63682	9.9955	9.1544	8.35245	8.25171
ASHGV40019310	0.00010873	0.0249472	7.34542	up	protein_coding	NM_001793	CDH3	RefSeq	4276	chr16	+	68678150	68732957	TACGATTATCTGAACGAGTGGGGCAGCCGCTTCAAGAAGCTGGCAGACATGTACGGTGGC	1001	Hs.191842	GO:0001895|GO:0003674|GO:0005509|GO:0005737|GO:0005886|GO:0005886|GO:0005913|GO:0007155|GO:0007156|GO:0007601|GO:0010628|GO:0010838|GO:0016021|GO:0016337|GO:0022405|GO:0031424|GO:0032773|GO:0032912|GO:0034329|GO:0034332|GO:0042060|GO:0042493|GO:0043568|GO:0045216|GO:0048023|GO:0051796|GO:0060070|GO:0060901|GO:1902910	cadherin 3, type 1, P-cadherin (placental)	196.762	25.713	7.17682	4.29997	326.626	47.1633	242.753	169.963	250.285	143.78	28.8217	6.90481	84.1596	16.1078	8.99874	9.28515	8.04208	5.2671	8.07506	7.18639	7.36627	7.12401	5.58578	2.59761	6.18255	3.73904	3.95358	3.74127
ASHGV40044737	0.000954639	0.0300933	7.32742	up	protein_coding	NM_003522	HIST1H2BF	RefSeq	430	chr6	+	26199786	26200216	ACCAGCTCTAAGTAATTCTAACGTCTTCATACCCAATCCCAAAGGCTCTTTTAAGAGCCA	8343	Hs.182137	GO:0000786|GO:0000788|GO:0002227|GO:0003677|GO:0003677|GO:0005515|GO:0005615|GO:0005634|GO:0005654|GO:0006325|GO:0006334|GO:0006334|GO:0019731|GO:0046982|GO:0050830|GO:0070062	histone cluster 1, H2bf	1381.08	139.781	9.98441	7.1111	2413.21	331.114	718.922	977.207	2298.13	1547.92	59.2294	76.1724	298.395	82.476	157.294	165.116	11.0336	8.1719	9.74706	9.70283	10.6494	10.6017	6.65087	6.35294	8.03758	6.20021	7.75772	7.66729
ASHGV40037857	0.000512093	0.0288987	7.30841	up	protein_coding	NM_016269	LEF1	RefSeq	3620	chr4	-	108968700	109090112	CGGAAAGAAAGACAGCTACATATGCAGCTTTATCCAGGCTGGTCTGCAAGAGACAATTAT	51176	Hs.743478	GO:0000122|GO:0000977|GO:0000978|GO:0001077|GO:0001228|GO:0001569|GO:0001649|GO:0001755|GO:0001756|GO:0001822|GO:0001837|GO:0001837|GO:0002040|GO:0003677|GO:0003682|GO:0003700|GO:0003705|GO:0005515|GO:0005634|GO:0005634|GO:0005654|GO:0005667|GO:0005737|GO:0006366|GO:0008013|GO:0008013|GO:0008013|GO:0008134|GO:0008284|GO:0008301|GO:0010226|GO:0010628|GO:0010718|GO:0016055|GO:0016202|GO:0021542|GO:…	lymphoid enhancer-binding factor 1	65.013	7.2907	5.7073	2.83774	85.4031	102.166	57.1589	38.2217	63.1489	43.9791	5	7.04001	9.27861	7.39853	10.027	5	5.99757	6.41944	5.947	5.05614	5.43491	5.3887	2.40082	2.6243	2.87904	2.61936	4.08239	2.42051
ASHGV40030468	0.00035394	0.0279013	7.25409	up	protein_coding	NM_032034	SLC4A11	RefSeq	3110	chr20	-	3208062	3218373	GCCCAGGGTGGGTGGGACTGAGCAGGATGGATTTTCTTTTGATAAAAGAGTCGATGCCTG	83959	Hs.105607	GO:0005272|GO:0005452|GO:0005887|GO:0006814|GO:0015106|GO:0015252|GO:0015293|GO:0015701|GO:0015992|GO:0016323|GO:0030003|GO:0035445|GO:0035725|GO:0042044|GO:0046713|GO:0046715|GO:0046983|GO:0051453	solute carrier family 4, sodium borate transporter, member 11	1562.54	177.922	10.1765	7.31771	1185.89	490.407	4047	1453.85	1332.42	865.68	63.9934	163.331	505.077	155.076	80.299	99.7532	9.9711	8.7426	12.4434	10.283	9.8576	9.76137	6.77324	7.44352	8.78487	7.08791	6.8462	6.9705
ASHGV40033857	0.00119847	0.031326	7.19524	up	protein_coding	NM_016426	GTSE1	RefSeq	3128	chr22	+	46692637	46726707	ACAAGGAGAACGTGGATTCCCCACTCCTCAAGTTCTAAGCCGAACCAAATCCTTTGCCTT	51512	Hs.386189	GO:0003674|GO:0005515|GO:0005881|GO:0006977|GO:0007017|GO:0016020	G2 and S-phase expressed 1	218.637	32.4888	7.41343	4.56639	371.041	86.6311	209.543	286.175	208.089	150.342	14.8362	19.0187	120.025	22.4115	6.80683	11.8347	8.24738	6.17453	7.85886	7.91897	7.09934	7.18151	4.53526	4.23992	6.69602	4.2536	3.60258	4.07095
ASHGV40005747	0.000250461	0.0267322	7.05813	up	protein_coding	uc010qje.2	HKDC1	UCSC_knowngene	3192	chr10	+	70992758	71027315	TATAGTGGAAAAAAGGAGAGAAGACCAGGGGCTAGAGCACCTGAGGATCACTGTGGGTGT	80201	Hs.522988	GO:0001678|GO:0004340|GO:0005524|GO:0005536|GO:0005829|GO:0006096|GO:0008865|GO:0019158|GO:0019318|GO:0046835|GO:0051156	hexokinase domain containing 1	125.193	16.5303	6.16568	3.34639	341.176	20.2117	194.749	45.6257	90.3256	59.0719	17.4632	5	61.7188	5	5	5	8.11671	4.07095	7.75292	5.29832	5.9299	5.82528	4.79879	2.32236	5.73322	2.32216	2.4813	2.42051
ASHGV40051470	0.00417732	0.042621	6.96063	up	protein_coding	NM_001039395	SPATA6L	RefSeq	3763	chr9	-	4598315	4666674	TTGAAAGACCAAGCTACCCTCTGAAGAAATACTCACTGCATGAACAGAGATATTTTTAAG	55064	Hs.179615		spermatogenesis associated 6-like	2070.43	350.472	10.7437	7.94444	2876.44	590.197	2052.04	2805.14	2282.47	1816.3	131.919	252.041	1338.93	144.002	107.698	128.243	11.2934	9.01973	11.4027	11.2663	10.6394	10.8404	7.84057	8.072	10.2034	6.98765	7.24284	7.32019
ASHGV40018405	0.000758427	0.0294841	6.91732	up	protein_coding	NM_003486	SLC7A5	RefSeq	4543	chr16	-	87863628	87903100	TGAAAACTCTGGTACGAATCTCATCCCTCAACTGAGGGCCAGGGACCCAGGTGTGCCTGT	8140	Hs.513797	GO:0003333|GO:0005634|GO:0005730|GO:0005737|GO:0005829|GO:0005886|GO:0005886|GO:0005887|GO:0006520|GO:0006810|GO:0006811|GO:0006865|GO:0007399|GO:0007596|GO:0015171|GO:0015175|GO:0015190|GO:0015192|GO:0015196|GO:0015297|GO:0015804|GO:0015820|GO:0015823|GO:0015827|GO:0016020|GO:0016324|GO:0030154|GO:0042605|GO:0043231|GO:0050900|GO:0055085|GO:0070062|GO:0098655|GO:1902475|GO:1902475	solute carrier family 7 (amino acid transporter light chain, L system), member 5	58.2194	7.71686	5.48424	2.69402	80.2044	47.1223	22.6253	44.5478	92.9315	61.8848	5	5.89834	5	20.4028	5	5	5.89931	5.26473	4.61003	5.26863	5.96948	5.89323	2.40082	2.42352	2.32216	4.11582	2.4813	2.42051
ASHGV40044128	0.00539266	0.0463092	6.90389	up	protein_coding	NM_138419	MTFR2	RefSeq	1523	chr6	-	136552167	136571449	GACACATTTTGCCTACACTTGCTATGTAAATATGTATGCCTGTCATTTTTGTTTCCTTTG	113115	Hs.121536	GO:0000266|GO:0000266|GO:0005515|GO:0005739|GO:0005739|GO:0007005|GO:0009060|GO:0009060	mitochondrial fission regulator 2	1924.7	305.312	10.5354	7.74795	2370.47	395.315	1843.7	1482.97	3330.81	2124.95	34.2988	129.785	967.598	362.216	165.855	172.12	11.0029	8.42743	11.224	10.3077	11.1812	11.069	5.8428	7.11235	9.71919	8.25411	7.83501	7.72426
ASHGV40037327	0.00470239	0.0441456	6.74761	up	protein_coding	NM_015187	SEL1L3	RefSeq	4607	chr4	-	25749048	25864653	AGCATGCCCTACGGCAGATCTGGATTCTTATACACTAAGATGTGTCTTAAGAATCACAGT	23231	Hs.479384	GO:0005634|GO:0005654|GO:0016021	sel-1 suppressor of lin-12-like 3 (C. elegans)	1096.95	179.642	9.82475	7.07037	1000.28	782.317	477.94	1365.9	1789.76	1165.47	36.9475	98.7325	636.01	120.371	82.3425	103.45	9.71829	9.42853	9.11663	10.1896	10.2957	10.1998	5.95711	6.71542	9.11511	6.73302	6.88003	7.02155
ASHGV40047628	0.00111524	0.0309917	6.67861	up	protein_coding	NM_004289	NFE2L3	RefSeq	3720	chr7	+	26191846	26226756	GAGAATGGGGTACTAAGAGAAAAGCACGAAGCTGTGGATCATAGTTCCCAGCATGAGGAA	9603	Hs.404741	GO:0000122|GO:0000978|GO:0001078|GO:0003700|GO:0003713|GO:0005634|GO:0006366	nuclear factor, erythroid 2 like 3	389.323	53.6101	8.28263	5.54308	630.855	176.595	409.373	517.532	354.923	246.658	49.5818	59.3374	143.148	40.3449	9.60648	19.642	9.02433	7.24347	8.88863	8.74652	7.87282	7.92002	6.39755	5.9856	6.9559	5.15081	4.0296	4.73905
ASHGV40006868	0.00255051	0.0365713	6.67689	up	protein_coding	NM_003035	STIL	RefSeq	5016	chr1	-	47715810	47779819	GTTTAAGTAGTAGACAGATACTATCCAGCTCTAAGTCTCAACTGCTCTTTTATACTGTAC	6491	Hs.525198	GO:0000578|GO:0001701|GO:0001843|GO:0001947|GO:0005515|GO:0005737|GO:0005813|GO:0005814|GO:0005829|GO:0007052|GO:0007224|GO:0007368|GO:0008283|GO:0021915|GO:0030900|GO:0030903|GO:0033504|GO:0035264|GO:0043066|GO:0045737|GO:0051298|GO:0051298|GO:0060271|GO:0071539	SCL/TAL1 interrupting locus	1057.85	183.223	9.70421	6.96503	925.462	245.683	1366.74	1247.46	1531.73	1030.02	40.0523	101.268	716.31	80.764	74.5462	86.3973	9.59727	7.73276	10.7544	10.0559	10.0666	10.0183	6.0739	6.75429	9.27899	6.16606	6.74541	6.77155
ASHGV40046263	0.00155951	0.0325446	6.6518	up	protein_coding	NM_015550	OSBPL3	RefSeq	6786	chr7	-	24836155	25019831	GGCACAAACCTGTGTTTATATATTTAAAAGATACTCTAGGATGATCACTTGTGCTTAGCT	26031	Hs.520259	GO:0005515|GO:0005829|GO:0005886|GO:0006869|GO:0015485|GO:0016020|GO:0031965|GO:0097038	oxysterol binding protein like 3	4515.39	838.708	11.9711	9.23737	3841.88	3431.69	4314.67	2974.4	7480.87	5048.81	186.094	839.431	2740.88	723.458	265.85	276.532	11.7039	11.6952	12.5275	11.3574	12.2786	12.2641	8.3676	9.76858	11.228	9.17478	8.49514	8.39012
ASHGV40053088	0.00414054	0.0425621	6.62257	up	protein_coding	ENST00000314355	CKS2	GENCODE	613	chr9	+	91926112	91931618	AAGTACCTAAAACTCATCTGATGTCTGAAGAGGAGTGGAGGAGACTTGGTGTCCAACAGA	1164	Hs.83758	GO:0000079|GO:0007127|GO:0008283|GO:0016538|GO:0051301	CDC28 protein kinase regulatory subunit 2	2248.1	268.727	10.7624	8.03498	3724.01	551.699	1752.04	1523.64	3299.7	2637.52	60.5808	264.512	493.365	234.812	255.71	303.384	11.6533	8.91816	11.1364	10.342	11.1608	11.3636	6.68504	8.14194	8.75332	7.66416	8.44366	8.52179
ASHGV40053919	0.00401212	0.0421048	6.59095	up	protein_coding	NM_023009	MARCKSL1	RefSeq	1562	chr1	-	32799429	32801840	TTCCACCTGGTTTTACTGTAACATTTGGAAAAGGAATAAATGTCGTCCCTTTAGTGGTGC	65108	Hs.75061	GO:0003779|GO:0005515|GO:0005516|GO:0005737|GO:0005886|GO:0008284|GO:0070062	MARCKS-like 1	45206.4	8428.12	15.2351	12.5147	49813.6	25081.7	32880.4	56049.1	59652.3	47761.5	2250.11	10923.6	25501.3	6699.51	2376.56	2817.61	15.0577	14.4529	15.4603	15.6813	15.3079	15.4508	12.0579	13.4275	14.3707	12.1753	11.4948	11.5618
ASHGV40016680	0.000823757	0.0299774	6.47494	up	protein_coding	NM_002875	RAD51	RefSeq	2299	chr15	+	40987326	41024356	TGCTGCTGATCCCAAAAAACCTATTGGAGGAAATATCATCGCCCATGCATCAACAACCAG	5888	Hs.631709	GO:0000150|GO:0000228|GO:0000724|GO:0000724|GO:0000724|GO:0000730|GO:0000793|GO:0000794|GO:0000800|GO:0001932|GO:0003690|GO:0003697|GO:0005515|GO:0005524|GO:0005634|GO:0005634|GO:0005654|GO:0005730|GO:0005737|GO:0005739|GO:0005759|GO:0005815|GO:0006268|GO:0006281|GO:0006302|GO:0006310|GO:0006312|GO:0006974|GO:0007126|GO:0007131|GO:0008022|GO:0009636|GO:0010165|GO:0010569|GO:0016605|GO:0032200|GO:…	RAD51 recombinase	687.666	121.905	9.10639	6.41153	497.761	225.215	782.43	765.23	1088.07	767.284	30.0158	45.8716	472.998	57.4755	64.8685	60.2033	8.67886	7.60917	9.88524	9.32558	9.56214	9.57738	5.6459	5.61014	8.69728	5.67009	6.56359	6.28217
ASHGV40015004	0.000824046	0.0299774	6.40336	up	protein_coding	NM_005192	CDKN3	RefSeq	906	chr14	+	54863672	54886934	GCTGCACATCTATCATCAAGAGATTCACAATCAAGATCTGTATCAAGATAAAGGAATTCA	1033	Hs.84113	GO:0000079|GO:0000082|GO:0004722|GO:0004725|GO:0005515|GO:0005737|GO:0006470|GO:0006470|GO:0007050|GO:0008138|GO:0008285|GO:0035335|GO:0035335|GO:0048471	cyclin-dependent kinase inhibitor 3	7306.19	1146.66	12.6655	9.98662	6705.33	3820.43	5615.66	8083.44	11534.9	8077.34	194.477	1506.15	1895.71	1585.66	866.37	831.602	12.4916	11.8781	12.9205	12.8598	12.9092	12.9335	8.43376	10.5848	10.6975	10.2407	10.0833	9.87962
ASHGV40028128	0.000216329	0.0258059	6.38025	up	protein_coding	NM_001039569	AP1S3	RefSeq	4005	chr2	-	224620046	224702319	CCGTGGTCACAGGACAAGCAGTTTTGTTGACTGGAAGGAGCTAAAACTTGTTTATAAAAG	130340	Hs.632555	GO:0000139|GO:0005515|GO:0005765|GO:0005829|GO:0005905|GO:0006605|GO:0006892|GO:0008565|GO:0016032|GO:0019886|GO:0030117|GO:0030659|GO:0030669|GO:0032588|GO:0050690|GO:0061024	adaptor related protein complex 1 sigma 3 subunit	123.309	19.373	6.57027	3.89665	108.205	53.4239	202.149	176.06	122.568	77.4476	5	12.7113	53.1315	30.2487	6.97601	8.17039	6.34632	5.4555	7.80412	7.23968	6.35822	6.21776	2.40082	3.54177	5.51045	4.71804	3.63322	3.57561
ASHGV40013585	0.000831022	0.0299774	6.3236	up	protein_coding	NM_021059	HIST2H3C	RefSeq	507	chr1	-	149812258	149812765	AAGAAGTGGCGGTTCGGCCGGAGGTTCCATCGTATCCAAAAGGCTCTTTTCAGAGCCACC	126961	Hs.647745	GO:0000183|GO:0000786|GO:0003677|GO:0005515|GO:0005576|GO:0005634|GO:0005654|GO:0006334|GO:0007264|GO:0007596|GO:0010467|GO:0032776|GO:0040029|GO:0042393|GO:0045814|GO:0046982|GO:0070062	histone cluster 2, H3c	61.8513	7.39432	5.49439	2.83364	92.8769	20.0913	34.9551	44.9123	106.91	71.362	10.2941	5.21196	13.8599	5	5	5	6.11629	4.06292	5.23784	5.27745	6.17039	6.10142	3.93284	2.34876	3.49625	2.32216	2.4813	2.42051
ASHGV40012635	0.00519843	0.0458863	6.2847	up	protein_coding	NM_001042517	DIAPH3	RefSeq	4812	chr13	-	60239722	60738119	GATCTTGGCTAAGAGAGTATTTTTCCCCTTGTAATTATGACTCTGAGATAAAATTGCCAT	81624	Hs.283127	GO:0003779|GO:0005634|GO:0005829|GO:0007264|GO:0007283|GO:0017048|GO:0030036	diaphanous related formin 3	2762.16	508.282	11.0646	8.41278	3150.18	1072.45	1288.97	1915.15	5400.51	3745.71	48.1854	141.447	547.211	199.35	995.86	1117.64	11.4267	9.9162	10.6757	10.7096	11.8184	11.841	6.34969	7.24227	8.9027	7.43851	10.2768	10.2667
ASHGV40016358	0.00191417	0.0343275	6.19	up	protein_coding	NM_003981	PRC1	RefSeq	3207	chr15	-	91509267	91537881	TACCACATAATTCTACTTGCTGAAGCATGATCAAAGCTTGTTTTATTTCACCACTGTAGG	9055	Hs.366401	GO:0000022|GO:0000910|GO:0000922|GO:0005515|GO:0005634|GO:0005654|GO:0005737|GO:0005819|GO:0005829|GO:0005876|GO:0005886|GO:0007264|GO:0008017|GO:0008284|GO:0015630|GO:0019894|GO:0019901|GO:0030496|GO:0042802|GO:0070938	protein regulator of cytokinesis 1	600.406	85.916	8.81741	6.18747	593.356	125.363	521.418	736.33	954.319	671.648	21.151	42.1863	260.802	60.9776	57.3163	73.0631	8.9332	6.72535	9.24	9.2736	9.35267	9.37961	5.09673	5.48418	7.85185	5.76173	6.39389	6.53642
ASHGV40045902	0.00054499	0.0289555	6.13732	up	protein_coding	NM_001286229	DTL	RefSeq	4381	chr1	+	212208894	212278348	AAAGAGAATAGTTCCCCAGAGAATAAAAACTGGTTGTTGGCCATGGCAGCCAAACGGAAG	51514	Hs.656473	GO:0000209|GO:0000209|GO:0004842|GO:0005515|GO:0005634|GO:0005654|GO:0005654|GO:0005694|GO:0005730|GO:0005737|GO:0005813|GO:0006260|GO:0006281|GO:0006511|GO:0006511|GO:0006513|GO:0006974|GO:0009411|GO:0019985|GO:0019985|GO:0031464|GO:0031465|GO:0031572|GO:0031965|GO:0042769|GO:0043231|GO:0051726	denticleless E3 ubiquitin protein ligase homolog (Drosophila)	131.765	16.6386	6.68533	4.06772	141.02	47.0435	198.631	154.716	146.854	102.326	17.2769	15.1662	38.8275	12.2601	7.47129	8.82965	6.76686	5.26182	7.78297	7.04828	6.61219	6.63987	4.78207	3.86264	5.05635	3.30744	3.72009	3.67775
ASHGV40051481	0.00462789	0.0438386	6.10274	up	protein_coding	NM_006911	RLN1	RefSeq	1019	chr9	-	5334931	5339873	GCACTGTTTGAGAAATGTTGCCTAATTGGTTGTACCAAAAGGTCTCTTGCTAAATATTGC	6013	Hs.368996	GO:0005179|GO:0005576|GO:0007165|GO:0007565	relaxin 1	65.6228	9.50353	5.60391	2.99445	67.264	16.8619	59.3396	57.945	109.22	83.107	5	11.7151	13.6568	16.6493	5	5	5.63513	3.82675	6.00323	5.63229	6.20241	6.32367	2.40082	3.39389	3.47249	3.79771	2.4813	2.42051
ASHGV40024423	0.00657918	0.0488519	6.06404	up	protein_coding	NM_001817	CEACAM4	RefSeq	1205	chr19	-	42125343	42133442	ATTGCTGGTTATATAACAGACATTCAAGCAAATATCCCAGGGGCCGCATACAGTGGTCGA	1089	Hs.12	GO:0005887|GO:0006909|GO:0016020	carcinoembryonic antigen-related cell adhesion molecule 4	132.135	19.7775	6.55469	3.95441	187.52	22.189	108.977	181.694	160.67	131.76	14.0853	12.3014	68.6734	10.7375	6.29575	6.57176	7.21345	4.19702	6.90599	7.27913	6.7387	6.99385	4.44748	3.4813	5.88543	3.10008	3.50854	3.30362
ASHGV40044922	0.00131606	0.0315507	5.99817	up	protein_coding	NM_002263	KIFC1	RefSeq	2721	chr6	+	33359312	33377699	AACGGTCATCACGCAGCCACAGTGTATTCCAGCTACAGATTTCTGGGGAGCACTCCAGCC	3833	Hs.436912	GO:0000070|GO:0000070|GO:0003777|GO:0005524|GO:0005634|GO:0005769|GO:0005815|GO:0005819|GO:0005871|GO:0005874|GO:0007018|GO:0007018|GO:0007080|GO:0007283|GO:0007596|GO:0008017|GO:0008152|GO:0008569|GO:0016020|GO:0051301|GO:0090307	kinesin family member C1	253.289	35.7043	7.59006	5.00554	351.105	82.0003	251.709	149.555	416.997	268.366	12.9745	27.4481	104.871	23.6157	18.6677	26.6488	8.16067	6.08909	8.13302	7.00194	8.10941	8.04623	4.31349	4.83474	6.5081	4.33162	4.88757	5.15771
ASHGV40017607	0.00105716	0.030841	5.91916	up	protein_coding	NM_144674	TEKT5	RefSeq	1609	chr16	-	10721360	10788802	AGATCTTCCAGGCCGAGAACACCATCATGCTGCTGGAAAGGTCCATCATGGCCAAGGAGG	146279	Hs.143519	GO:0005515|GO:0005634|GO:0005737|GO:0005874|GO:0005929	tektin 5	104.226	9.0604	5.7794	3.21401	53.5199	28.031	27.8519	31.4627	293.578	190.912	5	11.2873	9.93023	6.65249	10.9783	10.514	5.29944	4.52002	4.91897	4.78899	7.60138	7.54762	2.40082	3.32379	2.96851	2.48449	4.19876	3.90768
ASHGV40031504	0.00291598	0.0379634	5.85898	up	protein_coding	NM_182519	BPIFB4	RefSeq	2174	chr20	+	31669317	31699557	GTCCCTCTCCCCAAAATCCTCAACATCGACTTTAGCAATGCAGACATTGACGTGTTGGAG	149954	Hs.38961	GO:0005576|GO:0005737|GO:0008289	BPI fold containing family B member 4	30472.3	3548.91	14.0176	11.467	67788	70293.6	9888.66	6388.26	17366.2	11109.2	1868.67	4014.98	10246.1	2284.6	1062.47	1816.67	15.3734	15.5955	13.7436	12.5128	13.504	13.3764	11.7725	11.9679	13.0513	10.7274	10.3582	10.9245
ASHGV40011347	0.00110209	0.0309917	5.84781	up	protein_coding	NM_005480	TROAP	RefSeq	2618	chr12	+	49716970	49725514	TCCATGATGAGACAACCACTCCTGCCCTGCCGTACTTCTTCCTTTTAGCCCTTATTTATT	10024	Hs.524399	GO:0005515|GO:0005737|GO:0007155	trophinin associated protein	1068.38	208.472	9.81667	7.26878	1693.28	502.384	1265.63	929.712	1231.56	787.701	57.2427	123.966	766.666	120.159	83.6334	99.1631	10.4994	8.78607	10.6447	9.62115	9.73167	9.61703	6.60289	7.04075	9.37546	6.73016	6.90137	6.96203
ASHGV40029756	0.00106607	0.0309917	5.82621	up	protein_coding	NM_015530	GORASP2	RefSeq	3191	chr2	+	171785035	171823643	GCATTGCACCTCTCCCCCTGCCATCCGAGTTCCTCCCGTCATTCCCCTTGGTTCCAGAGA	26003	Hs.431317	GO:0000139|GO:0000278|GO:0005515|GO:0005794|GO:0006996|GO:0016020	golgi reassembly stacking protein 2	27024.6	3209.02	14.0463	11.5037	64025.8	50132.9	8963.53	9609.31	16625.1	12790.7	1980.3	3912.64	7755.96	1715.29	1658.95	2230.96	15.3108	15.2721	13.5916	13.0876	13.4328	13.5827	11.8624	11.9283	12.6876	10.3475	10.972	11.2246
ASHGV40045521	0.0060198	0.0476063	5.78605	up	protein_coding	NM_018593	SLC16A10	RefSeq	2918	chr6	+	111408780	111544606	GTGTGGGCAGTTGGAATACCACTTGCACTTTTTGGATACTTTGTGCCTTATGTTCACTTG	117247	Hs.591327	GO:0005215|GO:0005886|GO:0005887|GO:0006811|GO:0006865|GO:0015173|GO:0015349|GO:0015801|GO:0016021|GO:0016323|GO:0034220|GO:0055085|GO:0070327	solute carrier family 16 (aromatic amino acid transporter), member 10	144.992	35.0829	6.80132	4.26875	71.0708	104.204	90.1922	222.554	223.151	158.779	5	12.3717	74.0322	103.651	5.63392	9.80884	5.71965	6.44822	6.61574	7.55636	7.2059	7.26208	2.40082	3.4928	5.99913	6.52393	3.37922	3.81657
ASHGV40023377	0.00219924	0.0352793	5.76852	up	protein_coding	NM_006033	LIPG	RefSeq	4169	chr18	+	47088400	47119279	TTAGAAGACTGCAGTTTCAACATGACAGCTAAAACCTTTTTCATCATTCACGGATGGACG	9388	Hs.465102	GO:0004465|GO:0004620|GO:0005615|GO:0005769|GO:0005794|GO:0006629|GO:0007584|GO:0008201|GO:0008283|GO:0008970|GO:0009395|GO:0009986|GO:0010983|GO:0032376|GO:0034375|GO:0042632|GO:0043691|GO:0050746|GO:0055091	lipase, endothelial	107.451	17.4754	6.37365	3.84545	121.42	38.173	174.701	82.4216	128.278	99.7156	7.34719	15.5787	46.9341	22.3356	7.65699	5	6.53223	4.96052	7.59305	6.14022	6.41769	6.59819	3.40572	3.91057	5.33515	4.24898	3.75178	2.42051
ASHGV40049100	0.00538098	0.0463092	5.76849	up	protein_coding	NM_013357	PURG	RefSeq	1972	chr8	-	30888356	30890317	TAAACTGACCCTCTCCCTGTCTGTGGCAGCGGAGCTGAAGGACTGTCTAGGGGACTTCAT	29942	Hs.373778	GO:0003677|GO:0005634|GO:0044822	purine-rich element binding protein G	7748.53	695.65	11.866	9.33781	21109.8	17867.6	1951.67	1976.81	1920.82	1664.4	737.375	733.889	1722.09	329.998	281.111	369.434	14.0216	13.9884	11.3229	10.7553	10.3939	10.714	10.393	9.59162	10.5693	8.12077	8.56916	8.783
ASHGV40037929	0.00132989	0.0315507	5.76318	up	protein_coding	NM_002358	MAD2L1	RefSeq	1453	chr4	-	120980578	120988013	CCATGGAGTTAACATCATGAATTTATTGCACATTGTTCAAAAGGAACCAGGAGGTTTTTT	4085	Hs.591697	GO:0000070|GO:0000278|GO:0000776|GO:0000776|GO:0000777|GO:0000922|GO:0005515|GO:0005634|GO:0005643|GO:0005829|GO:0005829|GO:0007093|GO:0007093|GO:0007094|GO:0007264|GO:0031145|GO:0042177|GO:0042802|GO:0042803|GO:0043066|GO:0045930|GO:0048471|GO:0051301|GO:0051436|GO:0051439|GO:0060564|GO:0072686|GO:0090267	MAD2 mitotic arrest deficient-like 1 (yeast)	5909.85	864.671	12.1836	9.65671	4573.12	1212.85	6600.99	6976.32	9618.82	6477.01	213.732	550.892	1395.66	715.524	1052.3	1259.92	11.966	10.1033	13.1674	12.6488	12.6165	12.5995	8.57287	9.18499	10.2573	9.15846	10.344	10.4227
ASHGV40011435	0.00368078	0.0410161	5.753	up	protein_coding	NM_012291	ESPL1	RefSeq	6641	chr12	+	53662082	53687427	CTCAAGTATCTTATTGGGGCTGCACCTATAGCCTATGGCTTGCCTGTCTCTCTGCGGTAA	9700	Hs.153479	GO:0000070|GO:0000212|GO:0000278|GO:0000910|GO:0003824|GO:0004197|GO:0005515|GO:0005634|GO:0005737|GO:0005813|GO:0005829|GO:0006508|GO:0006915|GO:0008234|GO:0008234|GO:0040001|GO:0045143|GO:0045842|GO:0045875|GO:0051307|GO:0072686|GO:1901970	extra spindle pole bodies like 1, separase	504.103	81.4976	8.55557	6.03125	569.57	110.119	453.213	852.437	625.845	413.432	37.3517	45.146	284.133	61.8632	27.945	32.5461	8.86934	6.53006	9.03828	9.49859	8.72179	8.67534	5.97088	5.58378	7.97371	5.77991	5.43626	5.44298
ASHGV40043175	0.00325659	0.0394376	5.7016	up	protein_coding	NM_003514	HIST1H2AM	RefSeq	487	chr6	-	27860476	27860963	AAGGGCTGAACTTTAAAAATGTAAACTTACAAGACAAAAGGCTCTTTTCAGAGCCACCCA	8336	Hs.134999	GO:0000786|GO:0003677|GO:0005515|GO:0005634|GO:0008150|GO:0019899|GO:0046982|GO:0070062	histone cluster 1, H2am	144.372	23.7974	6.74633	4.23497	140.658	36.3444	139.169	131.523	245.166	173.369	10.9649	15.1827	83.387	12.5174	11.2338	9.49873	6.76346	4.88786	7.27083	6.81774	7.33914	7.39897	4.03195	3.86495	6.17253	3.34036	4.22797	3.77205
ASHGV40020849	0.00349825	0.0401679	5.69685	up	protein_coding	NM_016185	HN1	RefSeq	1610	chr17	-	73131337	73150778	AATGTGGACACAGACTTGCCAGGCAGCCTGGGGCAGAGTGAAGAGAAGCCCGTGCCTGCT	51155	Hs.532803	GO:0005634|GO:0032502	hematological and neurological expressed 1	2172.67	570.661	10.8214	8.3112	2976.98	669.133	2950.32	2444.97	2357.43	1637.17	242.285	229.737	2488.3	244.644	96.764	122.231	11.3342	9.21394	11.9341	11.0655	10.6908	10.6897	8.76099	7.93854	11.0899	7.72219	7.09976	7.25583
ASHGV40050573	0.00619679	0.0479965	5.6752	up	protein_coding	NM_032336	GINS4	RefSeq	3841	chr8	+	41386724	41402565	AACCATTGCACCTCTGGTTGCATCTGGAGCTGTCCAGCTAATTTAAAACTAGGCATAAAC	84296	Hs.656996	GO:0000278|GO:0000727|GO:0000811|GO:0001833|GO:0005515|GO:0005654|GO:0005737|GO:0006270|GO:0006271|GO:0031298|GO:0032508|GO:0043138	GINS complex subunit 4 (Sld5 homolog)	460.183	83.5238	8.54631	6.04164	499.757	195.885	532.194	313.93	741.022	478.309	11.958	101.207	238.13	66.1388	44.524	39.1844	8.68806	7.39556	9.27181	8.05424	8.97435	8.89385	4.17163	6.7535	7.70242	5.87528	6.04682	5.70017
ASHGV40039962	0.000421746	0.0286433	5.64975	up	protein_coding	NM_054027	ANKH	RefSeq	8224	chr5	-	14704908	14871887	GTCAGGATGACACTTCGGCATCATCTCTTCCCTCTCCCATCGTATTTTGTTCCCTTTTTT	56172	Hs.156727	GO:0001501|GO:0005315|GO:0005886|GO:0005886|GO:0005887|GO:0007626|GO:0015114|GO:0016021|GO:0019867|GO:0030500|GO:0030500|GO:0030504|GO:0030505|GO:0035435|GO:0055085	ANKH inorganic pyrophosphate transport regulator	6570.25	1274.69	12.5709	10.0727	7472.01	6364.33	5468.9	8290.85	7075.85	4749.55	818.954	1103.1	3677.56	1127.35	415.682	505.483	12.6402	12.6171	12.8838	12.8924	12.2079	12.1838	10.5526	10.1437	11.6481	9.77474	9.10266	9.21434
ASHGV40025806	0.000817136	0.0299774	5.54587	up	protein_coding	NM_001199867	MARK4	RefSeq	5163	chr19	+	45754515	45808541	TGGGGGTGTGCAGAATGGGCCCCCTGCCTCTCCCACACTGGCCCATGAGGCTGCACCCCT	57787	Hs.34314	GO:0000226|GO:0001578|GO:0004674|GO:0005515|GO:0005524|GO:0005813|GO:0005815|GO:0005829|GO:0006468|GO:0006996|GO:0007399|GO:0008017|GO:0015630|GO:0036064|GO:0043005|GO:0043015|GO:0043068|GO:0043130|GO:0050321	MAP/microtubule affinity-regulating kinase 4	14141.3	1720.99	13.1414	10.67	29972.9	31389.4	5685.64	5083.8	7712.74	5003.17	1725.21	1899.45	3709.01	1455.6	674.986	861.666	14.4421	14.7166	12.9374	12.1746	12.3257	12.2521	11.6514	10.8951	11.6602	10.1229	9.76199	9.92838
ASHGV40027561	0.000319972	0.0279013	5.53221	up	protein_coding	NM_004543	NEB	RefSeq	20644	chr2	-	152341852	152591001	TCATAAATGTTCAAGCAATTGATGAAGGCTGGATGTATGGCACTGTGCAGAGGACTGGCA	4703	Hs.588655	GO:0003779|GO:0005515|GO:0005829|GO:0007517|GO:0007525|GO:0008307|GO:0015629|GO:0030018|GO:0030049|GO:0030832|GO:0070062	nebulin	101.872	15.8993	6.39329	3.92543	153.411	100.472	94.9497	120.108	77.1189	65.1739	7.72827	28.2669	16.3676	30.8543	5.67053	6.50836	6.90075	6.39573	6.69871	6.68473	5.71341	5.96641	3.48243	4.88376	3.76509	4.74524	3.38635	3.28973
ASHGV40009914	0.00587547	0.0473018	5.51483	up	protein_coding	NM_016594	FKBP11	RefSeq	767	chr12	-	49315741	49319330	GGGCAATCATTCCTTCTCACTTGGCCTATGGAAAACGGGGATTTCCACCATCTGTCCCAG	51303	Hs.655103	GO:0000413|GO:0003755|GO:0005528|GO:0005737|GO:0005789|GO:0016020|GO:0016021|GO:0061077	FK506 binding protein 11	10187.6	1588.44	12.8163	10.353	5394.21	20024.3	1762.27	7433.25	15675.1	10836.7	314.74	2941.16	2473.18	2314.35	745.543	741.644	12.1938	14.1471	11.1457	12.7336	13.3355	13.3422	9.15404	11.5172	11.0833	10.7417	9.89342	9.72853
ASHGV40022155	0.00533128	0.0463062	5.50367	up	protein_coding	NM_000346	SOX9	RefSeq	3963	chr17	+	70117160	70122560	AAGAAGGACCACCCGGATTACAAGTACCAGCCGCGGCGGAGGAAGTCGGTGAAGAACGGG	6662	Hs.647409	GO:0000122|GO:0001046|GO:0001077|GO:0001158|GO:0001501|GO:0001502|GO:0001503|GO:0001658|GO:0001708|GO:0001837|GO:0001894|GO:0001934|GO:0001942|GO:0002053|GO:0002683|GO:0003170|GO:0003179|GO:0003188|GO:0003203|GO:0003413|GO:0003415|GO:0003682|GO:0003700|GO:0003700|GO:0003705|GO:0004672|GO:0005515|GO:0005634|GO:0005654|GO:0005654|GO:0006334|GO:0006338|GO:0006366|GO:0006366|GO:0006461|GO:0007010|GO:…	SRY-box 9	114.139	20.2977	6.31168	3.85129	202.412	20.6943	74.4674	122.819	162.747	101.693	19.7787	5.45709	73.9839	9.59179	5.28917	7.68563	7.32626	4.10631	6.33487	6.71892	6.75429	6.62945	4.99679	2.37029	5.99737	2.93777	3.30641	3.49909
ASHGV40023054	0.00171355	0.0334585	5.43914	up	protein_coding	NM_006101	NDC80	RefSeq	2209	chr18	+	2571509	2616634	CAGATTGCTAAAGTTGATAGAGAATATGAAGAATGCATGTCAGAAGATCTCTCGGAAAAT	10403	Hs.414407	GO:0000070|GO:0000132|GO:0000278|GO:0000775|GO:0000776|GO:0000777|GO:0000778|GO:0000942|GO:0005200|GO:0005515|GO:0005634|GO:0005829|GO:0007052|GO:0007059|GO:0007067|GO:0007264|GO:0008608|GO:0016020|GO:0031262|GO:0042802|GO:0051301|GO:0051315	NDC80 kinetochore complex component	4886.2	925.088	12.0878	9.64441	5731.72	2352.56	4344.91	5531.79	6806.5	4549.75	156.72	820.85	2162.84	920.817	727.57	761.728	12.2672	11.1316	12.5402	12.303	12.1601	12.1246	8.1097	9.73881	10.883	9.50716	9.86116	9.76671
ASHGV40005329	0.000232411	0.0265111	5.43105	up	protein_coding	NM_182751	MCM10	RefSeq	4562	chr10	+	13203553	13253104	TGGTGTGAAGAGGTTTTTCAAATGTCCCTGTGGAAACAGAAGCATCTCCTTGGACAGACT	55388	Hs.198363	GO:0000082|GO:0000278|GO:0003688|GO:0003690|GO:0003697|GO:0005515|GO:0005634|GO:0005654|GO:0005730|GO:0005737|GO:0006260|GO:0006270|GO:0008283|GO:0031298|GO:0042802|GO:0046872	minichromosome maintenance 10 replication initiation factor	222.199	31.2937	7.50558	5.06435	249.983	112.749	322.851	172.673	278.954	195.984	25.2418	37.8829	60.7026	29.412	13.9808	20.5424	7.64903	6.56684	8.50223	7.21107	7.52124	7.58306	5.38276	5.31627	5.70827	4.67652	4.50039	4.80188
ASHGV40024440	0.00513579	0.0456913	5.4226	up	protein_coding	NM_002573	PAFAH1B3	RefSeq	1086	chr19	-	42801184	42806796	TAACTTTGGCATTGGTGGTGACGGCACACAGCATGTACTGTGGCGGCTGGAGAATGGGGA	5050	Hs.466831	GO:0003847|GO:0005515|GO:0005737|GO:0005829|GO:0006629|GO:0007283|GO:0007399|GO:0007420|GO:0016020|GO:0016042|GO:0042802|GO:0046982|GO:0047179|GO:0070062	platelet activating factor acetylhydrolase 1b catalytic subunit 3	1068.37	148.119	9.65354	7.21455	1415.35	232.105	605.088	1247.78	1662.78	1247.14	55.0381	148.25	239.828	258.871	82.946	103.78	10.2461	7.64877	9.47725	10.0574	10.189	10.3028	6.54805	7.31171	7.71467	7.79608	6.8894	7.02742
ASHGV40018967	0.00245117	0.0364008	5.41911	up	protein_coding	NM_003041	SLC5A2	RefSeq	2279	chr16	+	31494438	31502091	CGCATCCGCCTCTACCTGTCTGTGCTCTCCCTTTTCCTGTACATCTTCACCAAGATCTCA	6524	Hs.709195	GO:0005362|GO:0005886|GO:0005975|GO:0006810|GO:0006814|GO:0015758|GO:0016021|GO:0031526|GO:0055085|GO:0070062	solute carrier family 5 (sodium/glucose cotransporter), member 2	14924.7	1996.12	13.1744	10.7364	32133.5	34051.3	6047.64	4928.47	6598.27	5789.1	1192.7	2218.09	5103.17	2034.76	681.941	746.057	14.5248	14.8107	13.0323	12.1282	12.1094	12.4412	11.0964	11.1401	12.1048	10.5638	9.77659	9.73638
ASHGV40013453	0.00350315	0.0401967	5.41648	up	protein_coding	NM_001286747	BORA	RefSeq	2847	chr13	+	73301886	73330336	TATTTTAGAGCTGATGAATTTGCAGATCAATCTCCTGGAAACCTCAGTTCTTCATCCCTC	79866	Hs.643464	GO:0000086|GO:0000278|GO:0005515|GO:0005829|GO:0007067|GO:0007088|GO:0019901|GO:0032880|GO:0051301|GO:0060236	bora, aurora kinase A activator	142.842	21.6849	6.6962	4.25884	184.381	44.3605	87.2204	92.0651	260.633	188.394	8.53554	15.9227	64.0334	13.6955	10.2143	17.7081	7.18966	5.17796	6.56552	6.30135	7.41949	7.52324	3.63106	3.94804	5.78772	3.48171	4.10316	4.60139
ASHGV40016746	0.00162509	0.0330317	5.40813	up	protein_coding	NM_207581	DUOXA2	RefSeq	1451	chr15	+	45406522	45410301	TAGGCTCCTCCGCGCTCACCACTCAGTACGGCGCCGCCTTCTGGGTCACGCTGGCAACCG	405753	Hs.497987	GO:0005789|GO:0015031|GO:0016021|GO:0042743|GO:0050727|GO:2000609	dual oxidase maturation factor 2	571.487	66.8432	8.6948	6.25967	617.06	173.993	305.416	1281.88	615.749	434.825	69.2102	54.3307	101.728	66.3864	48.7232	60.6811	8.99043	7.2166	8.41892	10.0956	8.69551	8.75176	6.8892	5.85593	6.46481	5.88194	6.17417	6.292
ASHGV40019180	0.00370486	0.041154	5.38007	up	protein_coding	NM_002987	CCL17	RefSeq	615	chr16	+	57438678	57449974	AGAGAGTGAAGAATGCAGTTAAATACCTGCAAAGCCTTGAGAGGTCTTGAAGCCTCCTCA	6361	Hs.546294	GO:0002548|GO:0005102|GO:0005576|GO:0005615|GO:0006935|GO:0006954|GO:0007186|GO:0007267|GO:0007275|GO:0008009|GO:0030593|GO:0043547|GO:0045662|GO:0048020|GO:0048247|GO:0070098|GO:0070374|GO:0071346|GO:0071347|GO:0071356	chemokine (C-C motif) ligand 17	52.3265	7.34437	5.33163	2.90401	23.3461	90.5865	33.0807	69.9969	55.0992	41.8493	5.81651	5	13.2937	5.65125	5	9.30479	4.11533	6.2377	5.16025	5.91086	5.2476	5.31805	3.0828	2.32236	3.43022	2.36363	2.4813	3.74371
ASHGV40037947	0.0011114	0.0309917	5.32671	up	protein_coding	NM_001237	CCNA2	RefSeq	2811	chr4	-	122737598	122745088	GTGGCAAGATGAGAGTAAAACCAGAGAGCAAACCTCTATAAGTGTTGAGTATATGTATAC	890	Hs.58974	GO:0000079|GO:0000086|GO:0000278|GO:0001939|GO:0001940|GO:0005515|GO:0005634|GO:0005654|GO:0005737|GO:0007067|GO:0007095|GO:0007265|GO:0016032|GO:0019901|GO:0031100|GO:0032355|GO:0033762|GO:0045893|GO:0048146|GO:0051301	cyclin A2	11657.8	1894.15	13.1889	10.7757	10998.9	2976.76	7411.99	14054.4	20012.8	14491.7	813.888	1165.25	4558.64	1609.33	1552.93	1664.83	13.1631	11.4897	13.3304	13.6683	13.7154	13.7665	10.543	10.2249	11.9421	10.2636	10.8732	10.8071
ASHGV40043406	0.00362976	0.0407548	5.29445	up	protein_coding	NM_152990	PXT1	RefSeq	2121	chr6	-	36358328	36410666	CTCATAGTCCCTCTCTCCCCTCCTTTAAAAGAATTATAAATATTAGGAAAGCTTGTTGTT	222659	Hs.520097	GO:0003674|GO:0005634|GO:0005777|GO:0007283|GO:0008150|GO:0043065	peroxisomal, testis specific 1	9949.21	1028.98	12.3301	9.92559	28647.7	19925.5	2869.91	3256.62	2260.76	2734.73	837.46	1403.44	2208.12	866.398	434.05	424.444	14.3992	14.1404	11.8989	11.4981	10.6262	11.4177	10.5878	10.4843	10.9099	9.43434	9.16223	8.97496
ASHGV40010608	0.00685885	0.0495728	5.18018	up	protein_coding	NM_004658	RASAL1	RefSeq	3841	chr12	-	113536623	113574044	CCCTGGGCCCCCTTGGCCCCTAAGGAAATGCCAGAGCTAGCCCGGAAGGAGGAGCAAGAG	8437	Hs.528693	GO:0005096|GO:0005543|GO:0005737|GO:0005829|GO:0005886|GO:0007165|GO:0031235|GO:0035556|GO:0043547|GO:0043547|GO:0046580|GO:0046872|GO:1903861	RAS protein activator like 1 (GAP1 like)	261.647	44.0732	7.64165	5.26864	183.66	525.68	112.973	312.14	267.43	167.996	24.1771	31.8115	139.268	32.3241	15.5933	21.2651	7.18442	8.85109	6.95806	8.04363	7.4615	7.35118	5.31752	5.06259	6.91492	4.8163	4.64921	4.85133
ASHGV40025343	0.00574159	0.0469394	5.16244	up	protein_coding	NM_000453	SLC5A5	RefSeq	3594	chr19	+	17982781	18005983	CGCCTCTGGCCTCCTGGACCCGGCTCTCCTCCCTGCTAACGACTCCAGCAGGGCCCCCAG	6528	Hs.584804	GO:0005634|GO:0005886|GO:0006590|GO:0006810|GO:0006811|GO:0008507|GO:0015111|GO:0015705|GO:0016021|GO:0034641|GO:0035725|GO:0044281|GO:0055085|GO:0070062|GO:0071320|GO:0071371|GO:0098656|GO:1903561	solute carrier family 5 (sodium/iodide cotransporter), member 5	14780.7	1555.08	12.8852	10.5171	31150.6	39486.8	6510.88	2416.27	5414.69	3704.9	817.985	2012.71	3459.42	1245.73	849.282	945.361	14.4859	14.9775	13.1535	11.05	11.8214	11.8227	10.55	10.9905	11.5501	9.91086	10.0568	10.0445
ASHGV40030618	0.00363092	0.0407548	5.1286	up	protein_coding	NM_003579	RAD54L	RefSeq	3164	chr1	+	46713366	46744145	GTTGTGTCAACAGCCGTCAGATCCGGCCACCCCCTGATGGTTCTGACTGCACTTCAGACC	8438	Hs.642042	GO:0000724|GO:0000733|GO:0003677|GO:0004386|GO:0005515|GO:0005524|GO:0005634|GO:0005654|GO:0006281|GO:0006310|GO:0007126|GO:0008340|GO:0010212|GO:0036310|GO:0042493|GO:0051276	RAD54-like (S. cerevisiae)	253.942	50.9953	7.58525	5.22668	271.507	60.8262	284.556	270.355	383.278	253.131	21.7998	24.7305	193.898	29.0284	16.3317	20.1836	7.76753	5.64913	8.30831	7.83885	7.98596	7.9617	5.14423	4.67415	7.40254	4.6541	4.70882	4.77623
ASHGV40040395	0.00332678	0.0397218	5.12819	up	protein_coding	NM_003633	ENC1	RefSeq	5520	chr5	-	73923230	73937249	ATACTTTGGCATTCAGCGATGCAAGACTTTGGACTGCTACGATCCAACATTAGACGTGTG	8507	Hs.104925	GO:0000790|GO:0003779|GO:0005515|GO:0005634|GO:0005654|GO:0005730|GO:0005737|GO:0005856|GO:0007275|GO:0007399|GO:0010499|GO:0010976|GO:0016363|GO:0016567|GO:0017148|GO:0031463|GO:0043025	ectodermal-neural cortex 1 (with BTB domain)	5330.71	1066.77	12.1269	9.76843	10828.2	3435.81	3986.6	6980.71	3993.42	2759.46	280.149	808.748	3204.45	957.039	539.611	610.642	13.1361	11.697	12.4177	12.6498	11.4339	11.4267	8.98851	9.71961	11.4229	9.55431	9.45579	9.46938
ASHGV40020066	0.00509089	0.0455489	5.11443	up	protein_coding	NM_000638	VTN	RefSeq	1678	chr17	-	26694298	26697373	AGCTCCCTCCTCCCATCTCCTTCCCCCAGCCCAATAAAGGTCCCTTAGCCCCGAGTTTAA	7448	Hs.2257	GO:0005044|GO:0005178|GO:0005178|GO:0005515|GO:0005576|GO:0005576|GO:0005578|GO:0005615|GO:0006898|GO:0006955|GO:0007155|GO:0007160|GO:0008201|GO:0010811|GO:0010951|GO:0014911|GO:0030195|GO:0030198|GO:0030247|GO:0030449|GO:0030949|GO:0031012|GO:0031012|GO:0031012|GO:0032092|GO:0033627|GO:0035987|GO:0045087|GO:0048260|GO:0048709|GO:0050731|GO:0050840|GO:0061302|GO:0070062|GO:0071062|GO:0072562|GO:…	vitronectin	21476.2	2518.83	13.5911	11.2365	52476.4	43386	5440.99	13347.6	8526.46	5679.8	1328.59	3026.24	5028.67	2509.38	1433.73	1786.38	15.1232	15.0816	12.8758	13.5906	12.4553	12.4201	11.2585	11.5646	12.0838	10.848	10.76	10.9043
ASHGV40047331	0.00151688	0.0324139	5.09491	up	protein_coding	NM_005431	XRCC2	RefSeq	3094	chr7	-	152343586	152373250	GAAGTTCCTTGAAAGAAATAGAACCAAATCTGTTTGCTGATGAAGATTCACCTGTGCATG	7516	Hs.647093	GO:0000278|GO:0000400|GO:0000724|GO:0001701|GO:0001756|GO:0005515|GO:0005524|GO:0005657|GO:0005737|GO:0005813|GO:0006281|GO:0007126|GO:0008094|GO:0010165|GO:0010332|GO:0033063|GO:0035264|GO:0042148|GO:0043524|GO:0050769|GO:0051297|GO:2000269	X-ray repair complementing defective repair in Chinese hamster cells 2	58.5902	7.4624	5.32423	2.97517	72.7738	9.5221	85.584	28.9916	92.6407	62.0291	5	5	12.762	5.22043	6.64479	10.1472	5.75733	3.11681	6.53798	4.67291	5.9638	5.89653	2.40082	2.32236	3.36316	2.33305	3.57123	3.86037
ASHGV40048670	0.0057162	0.0468456	5.08313	up	protein_coding	NM_018487	TMEM176A	RefSeq	1047	chr7	+	150497853	150502208	AAATGTTGGAAGTGAGTGGAATCTAGCCATGCCTCTCCTGATTATTAGTGCCTGGTGCTT	55365	Hs.647116	GO:0016021|GO:2001199	transmembrane protein 176A	5082.89	938.303	12.0387	9.69302	9703.94	3333.03	2052.56	4809.24	6281.39	4317.15	329.365	1298.65	2326.79	746.675	437.409	490.928	12.9985	11.6547	11.4039	12.0927	12.0308	12.0518	9.22116	10.3833	10.9816	9.22428	9.17038	9.17735
ASHGV40018367	0.000633767	0.0289555	5.04543	up	protein_coding	NM_016095	GINS2	RefSeq	1196	chr16	-	85711279	85722588	GAAACTTTTACCCCAATGCCCAGCCCTTACTACATGGAACTTACGAAGCTCCTGTTAAAT	51659	Hs.433180	GO:0000278|GO:0000727|GO:0000811|GO:0005515|GO:0005654|GO:0006271|GO:0031298|GO:0032508|GO:0043138|GO:1902975	GINS complex subunit 2 (Psf2 homolog)	333.753	47.1827	8.04886	5.71388	447.539	113.74	318.609	401.269	434.315	287.045	33.7709	48.1123	86.1232	45.9737	36.6327	32.4832	8.52596	6.57899	8.48261	8.39521	8.16654	8.14386	5.81828	5.67513	6.21799	5.34205	5.79053	5.43932
ASHGV40005997	0.000686206	0.0289827	4.97009	up	protein_coding	NM_004523	KIF11	RefSeq	5101	chr10	+	94352824	94415152	TCAAGAGCCATCTGTAGATGCTGGTGTGGATTGTTCATCAATTGGCGGGGTTCCATTTTT	3832	Hs.8878	GO:0000922|GO:0003777|GO:0005524|GO:0005737|GO:0005819|GO:0005829|GO:0005871|GO:0005874|GO:0005876|GO:0007018|GO:0007018|GO:0007051|GO:0007052|GO:0007059|GO:0007067|GO:0007100|GO:0007596|GO:0008017|GO:0008152|GO:0008574|GO:0016020|GO:0019886|GO:0019901|GO:0032403|GO:0046602|GO:0051301|GO:0090307|GO:0090307	kinesin family member 11	746.315	123.992	9.21191	6.89863	587.051	241.384	1128.8	587.373	1145.5	787.781	30.8269	99.1336	271.315	131.318	84.148	127.212	8.9141	7.70799	10.465	8.93245	9.63458	9.61734	5.6821	6.72153	7.90867	6.86165	6.91134	7.30652
ASHGV40014646	0.00348817	0.0401568	4.96056	up	protein_coding	NM_002226	JAG2	RefSeq	5845	chr14	-	105607317	105635161	CCTCCTCGTGAAAGTGCATTTTTGTAAATGTGTACATATTAAAGGAAGCACTCTGTATAT	3714	Hs.433445	GO:0001501|GO:0001701|GO:0003016|GO:0005112|GO:0005509|GO:0005515|GO:0005886|GO:0005887|GO:0007049|GO:0007219|GO:0007219|GO:0007220|GO:0007283|GO:0008083|GO:0009912|GO:0016331|GO:0030154|GO:0030155|GO:0030217|GO:0030334|GO:0042127|GO:0042475|GO:0042492|GO:0045061|GO:1990134	jagged 2	8173.34	1425.26	12.6566	10.3461	3840.48	3641.66	5460.68	6549.14	17916.5	11631.6	389.703	2519.49	2094.74	1725.61	785.913	1036.09	11.7025	11.7995	12.8803	12.5628	13.5517	13.4428	9.4617	11.2976	10.8349	10.3572	9.95212	10.1729
ASHGV40038473	0.00172433	0.0334585	4.95623	up	protein_coding	NM_006342	TACC3	RefSeq	2847	chr4	+	1723216	1746905	AGCTGACCAGGATCTGCGACGACCTCATCTCCAAGATGGAGAAGATCTGACCTCCACGGA	10460	Hs.104019	GO:0000226|GO:0001666|GO:0005515|GO:0005737|GO:0005813|GO:0008283|GO:0015630|GO:0019904|GO:0021987|GO:0022008|GO:0022027|GO:0030097|GO:0030953|GO:0032886|GO:0042994|GO:0051726	transforming, acidic coiled-coil containing protein 3	1456.79	248.808	10.2318	7.9226	2025.04	580.951	945.809	1385.81	2222.94	1580.17	97.6955	210.715	610.89	206.01	178.441	189.093	10.7549	8.99393	10.192	10.2087	10.6064	10.6352	7.38768	7.82371	9.0519	7.48409	7.93398	7.85422
ASHGV40039202	0.000597269	0.0289555	4.92373	up	protein_coding	NM_014395	DAPP1	RefSeq	2953	chr4	+	100737980	100791346	CTCTGTGCAAAGACCGGAGTAGAAGCTGATGAGTGGATCAAGATATTACGCTGGAAATTG	27071	Hs.436271	GO:0005515|GO:0005543|GO:0005547|GO:0005829|GO:0005886|GO:0005886|GO:0006470|GO:0007165|GO:0043325	dual adaptor of phosphotyrosine and 3-phosphoinositides	836.998	166.073	9.35656	7.0568	272.059	931.824	935.301	1571.09	766.812	544.903	60.7039	114.163	283.717	436.92	49.3897	51.5445	7.77106	9.70509	10.1729	10.3867	9.02672	9.07689	6.68993	6.91992	7.97231	8.49997	6.19008	6.0686
ASHGV40057004	0.000208677	0.0258059	4.79305	up	protein_coding	NM_006607	PTTG2	RefSeq	576	chr4	+	37962055	37962631	CCCTCTCCACCATGGGAATGCAATCTGTTTGCAGTCTCCTTCAAGCATTCTGTCGACCCT	10744	Hs.668806	GO:0003674|GO:0005634|GO:0005737|GO:0006355|GO:0010466|GO:0017124|GO:0030414|GO:0045143|GO:0051276|GO:2000816	pituitary tumor-transforming 2	3400.43	623.05	11.5186	9.2577	5911.49	1575.81	3360.03	2752.77	3840.25	2962.24	307.402	476.749	1449.52	661.379	395.978	447.269	12.3089	10.5116	12.1497	11.2374	11.3771	11.5271	9.11296	8.99128	10.3169	9.04687	9.03368	9.04458
ASHGV40017824	0.00121514	0.031366	4.79184	up	protein_coding	NM_201575	SEZ6L2	RefSeq	3535	chr16	-	29882479	29910585	CTCCACCTTTGCTTCTGAATTCTTGTTTTTGAGCAATAAACAGAAAATCGCCACTTGTAA	26470	Hs.6314	GO:0005789|GO:0005886|GO:0016021	seizure related 6 homolog (mouse)-like 2	5510.48	993.316	12.2075	9.94688	1781.02	6246.05	7662.52	7024.5	5868.73	4480.06	510.957	653.524	1977.7	1288.85	726.169	802.687	10.5749	12.5947	13.3832	12.6635	11.9283	12.1	9.84747	9.42853	10.7559	9.95974	9.85979	9.82981
ASHGV40009328	0.00664899	0.0490673	4.75891	up	protein_coding	NM_001274	CHEK1	RefSeq	3517	chr11	+	125496250	125527042	TAAAGGGAAGCTGATTGATATTGTGAGCAGCCAGAAGATTTGGCTTCCTGCCACATGATC	1111	Hs.24529	GO:0000077|GO:0000077|GO:0000086|GO:0000781|GO:0000785|GO:0000794|GO:0004672|GO:0004674|GO:0005515|GO:0005524|GO:0005615|GO:0005634|GO:0005654|GO:0005654|GO:0005657|GO:0005813|GO:0005829|GO:0006260|GO:0006281|GO:0006974|GO:0006975|GO:0010569|GO:0010767|GO:0018107|GO:0031572|GO:0035402|GO:0035407|GO:0042127|GO:0043231|GO:0045839|GO:0046602|GO:0048096|GO:0071260|GO:0090399|GO:2000615	checkpoint kinase 1	268.84	49.2599	7.73293	5.4823	232.465	113.885	268.513	214.094	478.161	305.922	6.60816	59.625	59.346	35.0087	68.3336	66.6377	7.53994	6.58095	8.22854	7.50337	8.31284	8.23196	3.24668	5.99343	5.67442	4.93381	6.63433	6.41116
ASHGV40008052	0.00313347	0.0389239	4.75524	up	protein_coding	NM_013250	ZNF215	RefSeq	3658	chr11	+	6947653	6979278	CTTCAACAGGAGTTCAAACCTTGTTAAACATCAAAAACTGCATACTCGAGATAAGTCCTG	7762	Hs.523457	GO:0003677|GO:0003700|GO:0005634|GO:0006351|GO:0006355|GO:0046872	zinc finger protein 215	1449.56	436.608	10.3455	8.09602	1795	1834.65	1579.95	1027.86	1466.41	993.514	223.536	313.729	1718.07	202.288	77.5123	84.5137	10.5874	10.7593	10.9766	9.77842	10.0039	9.96762	8.63408	8.37895	10.5653	7.45894	6.79956	6.7393
ASHGV40016599	0.00457904	0.0435721	4.66962	up	protein_coding	NM_014783	ARHGAP11A	RefSeq	5898	chr15	+	32907690	32932150	CGAATTGAATCTGTAAAAACAGGTTTGCTTTTTAGCCCAGATGTTGATGAAAAGTTACCA	9824	Hs.591130	GO:0005096|GO:0005829|GO:0007264|GO:0043547|GO:0051056	Rho GTPase activating protein 11A	679.731	123.028	9.02061	6.79731	566.989	208.451	402.725	916.598	1195.21	788.414	19.5605	81.121	246.806	100.935	129.969	159.778	8.86214	7.48925	8.86177	9.60263	9.68806	9.61982	4.9787	6.4357	7.76604	6.48607	7.49997	7.61738
ASHGV40049523	0.00193698	0.0344664	4.65991	up	protein_coding	NM_018440	PAG1	RefSeq	10759	chr8	-	81880045	82024303	CAGCAGCCTCTCCCCAAAGTACTTGAAGTCAGTTTTAGATGCTTTATTTTATTTTTCTAG	55824	Hs.266175	GO:0002250|GO:0005070|GO:0005515|GO:0005622|GO:0005886|GO:0005886|GO:0007165|GO:0007173|GO:0009967|GO:0016021|GO:0035556|GO:0042169|GO:0045121|GO:0050852|GO:0050863|GO:0050868	phosphoprotein membrane anchor with glycosphingolipid microdomains 1	33975	4053.01	14.0486	11.8283	72718.3	86266.5	14225.9	4814.11	13215.6	12609.4	2085.1	6383.75	8798.71	2018	2459.85	2572.62	15.4404	15.8576	14.2388	12.0956	13.0899	13.5695	11.944	12.6568	12.8454	10.5526	11.5471	11.4241
ASHGV40039052	0.0018744	0.0342318	4.64328	up	protein_coding	NM_002620	PF4V1	RefSeq	741	chr4	+	74719012	74720198	AACCCCAGCCCGACTTTCCCTGCGCACTGGGATCCTGCTGGAACCTCAGCTGCAACATGA	5197	Hs.72933	GO:0002690|GO:0005615|GO:0006954|GO:0006955|GO:0007186|GO:0008009|GO:0008201|GO:0032496|GO:0042127|GO:0045236|GO:0060326|GO:0060326|GO:0070098	platelet factor 4 variant 1	3242.52	427.183	11.0375	8.82232	8866.77	5311.26	1177.5	1707.1	1323.8	1068.68	740.095	351.182	612.013	326.865	232.562	300.379	12.8769	12.3612	10.5287	10.536	9.84801	10.074	10.3985	8.54599	9.05578	8.10759	8.32074	8.50526
ASHGV40009974	0.000737716	0.0292885	4.63386	up	protein_coding	NM_002281	KRT81	RefSeq	1926	chr12	-	52679696	52685299	CCTGCCTCTCCCCTTCCTCCTCTGCTCTTGATCTGTGTTTCAATAAATTAATGTAGCCAA	3887	Hs.658118	GO:0005198|GO:0005515|GO:0005615|GO:0045095	keratin 81, type II	40465.9	6536.04	14.6525	12.4402	84758.3	81574.4	16490	17027.2	22649.2	20296.1	4068.41	9008.83	15844.4	4841.73	2178.44	3274.39	15.6517	15.786	14.4335	13.9458	13.8823	14.2154	12.9297	13.1476	13.6861	11.7284	11.3695	11.7802
ASHGV40000140	0.00544982	0.0464007	4.59768	up	protein_coding	NM_003600	AURKA	RefSeq	2346	chr20	-	54944444	54967351	AAAGAAAACTGCATTTCAGGACCTGTTAAGGCTACAGCTCCAGTTGGAGGTCCAAAACGT	6790	Hs.250822	GO:0000086|GO:0000278|GO:0000780|GO:0004672|GO:0004674|GO:0004712|GO:0005515|GO:0005524|GO:0005634|GO:0005813|GO:0005813|GO:0005819|GO:0005829|GO:0005876|GO:0006468|GO:0007052|GO:0007057|GO:0007067|GO:0007100|GO:0009948|GO:0015630|GO:0019901|GO:0030496|GO:0031145|GO:0031616|GO:0031625|GO:0031647|GO:0032091|GO:0032133|GO:0032355|GO:0032436|GO:0032465|GO:0035174|GO:0035404|GO:0042585|GO:0043066|GO:…	aurora kinase A	97.2621	17.9617	6.25258	4.05167	158.993	53.9573	74.6114	64.1179	146.976	84.9164	8.12552	33.1535	38.9058	11.7152	7.94774	7.92249	6.95806	5.46928	6.33753	5.78049	6.61316	6.35694	3.55322	5.13019	5.05829	3.2307	3.79853	3.53908
ASHGV40044882	6.7729e-05	0.0211126	4.52919	up	protein_coding	NM_001710	CFB	RefSeq	2646	chr6	+	31913720	31919861	TTTCAAGTGCTGCCCTGGCTGAAGGAGAAACTCCAAGATGAGGATTTGGGTTTTCTATAA	629	Hs.69771	GO:0001848|GO:0004252|GO:0005576|GO:0005615|GO:0005886|GO:0006508|GO:0006956|GO:0006957|GO:0006957|GO:0030449|GO:0045087|GO:0070062|GO:0072562	complement factor B	14168.3	3022.3	13.4221	11.2428	4154.7	23022.4	10274.8	26580.3	12433.9	8543.75	473.533	6309.73	3431.36	4362.23	1733.41	1823.5	11.8282	14.3317	13.7966	14.5767	13.0024	12.9968	9.74248	12.6402	11.5335	11.5833	11.0278	10.9295
ASHGV40053994	0.00301914	0.0385045	4.5269	up	protein_coding	NM_006875	PIM2	RefSeq	2234	chrX	-	48770458	48776413	TTCCCTTTGAGAGGGACCAGGAGATTCTGGAAGCTGAGCTCCACTTCCCAGCCCATGTCT	11040	Hs.727148	GO:0000082|GO:0004674|GO:0005515|GO:0005524|GO:0005737|GO:0006468|GO:0006468|GO:0007140|GO:0007346|GO:0008283|GO:0008285|GO:0008637|GO:0009615|GO:0010508|GO:0043066|GO:0043123|GO:0045893|GO:0046777|GO:0050821|GO:0050821	Pim-2 proto-oncogene, serine/threonine kinase	52.6694	9.30527	5.32318	3.14466	25.7424	67.7938	25.0981	42.7216	87.757	66.9036	5	5	18.1916	16.9032	5.25698	5.47975	4.24731	5.81202	4.77248	5.20937	5.89301	6.00492	2.40082	2.32236	3.92616	3.82443	3.29826	3.09591
ASHGV40020900	0.00359856	0.0406651	4.51621	up	protein_coding	NM_134268	CYGB	RefSeq	2166	chr17	-	74523429	74533987	CTCTTCGGGGCCGTAGGACCCCTAACTCCACCCCCCTCCCTGGCAGCACCTCGAGCAGAA	114757	Hs.95120	GO:0001666|GO:0004096|GO:0004601|GO:0005344|GO:0005506|GO:0005515|GO:0005829|GO:0006979|GO:0008941|GO:0010764|GO:0015671|GO:0019395|GO:0019825|GO:0020037|GO:0032966|GO:0043005|GO:0043025|GO:0044281|GO:0046209|GO:0047888|GO:0050999|GO:2000490	cytoglobin	3829.12	850.663	11.6409	9.46575	7815.68	3490.98	2063.85	4799.84	2783.59	2020.76	1613.15	546.285	1938.3	501.698	223.538	281.006	12.7009	11.7265	11.4127	12.0905	10.9241	10.9905	11.5398	9.17478	10.7322	8.67731	8.25715	8.41331
ASHGV40056334	0.00379819	0.0412985	4.4859	up	protein_coding	NM_014232	VAMP2	RefSeq	2173	chr17	-	8062464	8066293	AGAAGGGCCTCTCCCCCAACCCTCAGCCGTTCCTCCACCTCTCAGCCATATCTTTCAGCC	6844	Hs.25348	GO:0000149|GO:0005484|GO:0005515|GO:0005516|GO:0005543|GO:0005802|GO:0005829|GO:0005886|GO:0005886|GO:0005887|GO:0006112|GO:0006461|GO:0006887|GO:0006892|GO:0006906|GO:0007268|GO:0007269|GO:0008021|GO:0008021|GO:0008076|GO:0009749|GO:0014047|GO:0015031|GO:0016020|GO:0016079|GO:0016079|GO:0016192|GO:0017075|GO:0017156|GO:0017157|GO:0019905|GO:0019905|GO:0030054|GO:0030136|GO:0030141|GO:0030667|GO:…	vesicle associated membrane protein 2	22185.8	2953.37	13.5365	11.3711	49565.8	52247.2	11888.6	3467.66	8886.61	7059.18	2613.41	3049.11	7061.74	2479.04	1232.68	1284.27	15.0546	15.3192	13.9961	11.5973	12.5147	12.7368	12.2757	11.5707	12.5602	10.8313	10.5437	10.4447
ASHGV40030130	0.00534734	0.0463092	4.47778	up	protein_coding	NM_007127	VIL1	RefSeq	2759	chr2	+	219283837	219314248	TAACAGCAACCTCAGTTCTGGGCCTCTGCCCATCTTCCCCCTGGAGCAGCTAGTGAACAA	7429	Hs.654595	GO:0001726|GO:0001951|GO:0005509|GO:0005509|GO:0005515|GO:0005546|GO:0005737|GO:0005902|GO:0005903|GO:0006461|GO:0007173|GO:0008360|GO:0009617|GO:0010634|GO:0010634|GO:0010634|GO:0030027|GO:0030041|GO:0030042|GO:0030175|GO:0030335|GO:0030836|GO:0030855|GO:0032233|GO:0032432|GO:0032433|GO:0032532|GO:0035727|GO:0035729|GO:0040018|GO:0042802|GO:0042803|GO:0043027|GO:0043154|GO:0045010|GO:0051014|GO:…	villin 1	1796.4	413.078	10.554	8.3912	2200.88	683.757	1378.57	2864.94	2186.71	1463.57	233.985	263.661	1387.58	275.934	152.843	164.465	10.8983	9.24302	10.7736	11.2988	10.582	10.5282	8.69908	8.13774	10.2482	7.88286	7.718	7.66134
ASHGV40052373	0.00326886	0.0395292	4.46981	up	protein_coding	NM_000755	CRAT	RefSeq	2766	chr9	-	131857072	131873070	TTGGTTCCCTCTTCCTTGGTTCCCTCTTCCCTGGTCCCCCCAAATCTACTGAGCCACGGA	1384	Hs.12068	GO:0004092|GO:0005102|GO:0005739|GO:0005743|GO:0005777|GO:0005782|GO:0005783|GO:0006810|GO:0019254|GO:0033540|GO:0044255|GO:0044281	carnitine O-acetyltransferase	6877.15	1040.36	12.2058	10.0456	12764.9	15217.8	1838.67	5288.09	3376.37	2777.04	823.503	1128.14	1757.32	1385.38	494.346	653.457	13.3732	13.7794	11.2165	12.2284	11.201	11.4366	10.5614	10.1726	10.5907	10.0545	9.33205	9.56253
ASHGV40012317	0.00162905	0.0330384	4.46955	up	protein_coding	NM_145061	SKA3	RefSeq	2927	chr13	-	21727733	21750741	AGTAATTTCAAAAATATAAAGGTGTTTGCTACTCAGATGAGGCCGCCCCTGACCTTCTGG	221150	Hs.88523	GO:0000940|GO:0005515|GO:0005737|GO:0005876|GO:0007059|GO:0007067|GO:0031110|GO:0051301	spindle and kinetochore associated complex subunit 3	95.8711	14.6528	6.18286	4.02273	118.293	25.7395	114.414	95.5216	134.096	87.1618	12.3585	15.347	23.7205	12.8938	9.49258	14.1044	6.49095	4.40645	6.97439	6.35264	6.48096	6.39179	4.22582	3.88398	4.32622	3.38714	4.01513	4.2981
ASHGV40054439	0.00532634	0.0463062	4.46476	up	protein_coding	NM_016521	TFDP3	RefSeq	1680	chrX	-	132350696	132352376	CCTGAGTTTACTGAAGAAATTGTACTTCATCCACATCCATGAAAATAAAATGCTCTCCTT	51270	Hs.142908	GO:0000082|GO:0000981|GO:0003677|GO:0005634|GO:0005667|GO:0005737|GO:0006351|GO:0006357|GO:0006974|GO:0046982	transcription factor Dp family member 3	69.2378	12.4647	5.71867	3.56008	133.108	55.0789	27.5658	74.1959	77.4082	48.0701	16.8355	20.8909	19.9842	5.44799	5	6.62955	6.67516	5.49966	4.90222	5.99981	5.71787	5.51728	4.74535	4.39814	4.06982	2.34802	2.4813	3.31788
ASHGV40023893	0.0041442	0.0425621	4.42831	up	protein_coding	NM_005498	AP1M2	RefSeq	1756	chr19	-	10683346	10697991	AAGAGATGGGGGCTTGAACACGGGGCTTCCTTACAGCCCCGGATGCAGATTTTAGAGGGA	10053	Hs.18894	GO:0000139|GO:0005515|GO:0005765|GO:0005829|GO:0006605|GO:0006892|GO:0006903|GO:0016032|GO:0019886|GO:0030131|GO:0030659|GO:0030669|GO:0032588|GO:0043231|GO:0050690|GO:0061024	adaptor related protein complex 1 mu 2 subunit	239.485	48.7538	7.48741	5.34066	378.362	67.2934	196.178	362.108	254.581	178.391	25.2472	22.6839	165.68	31.8953	20.0848	26.9322	8.27455	5.80172	7.76202	8.25171	7.39	7.44448	5.38308	4.53481	7.17343	4.79486	4.98569	5.17207
ASHGV40047557	0.00187092	0.0342318	4.42793	up	protein_coding	NM_014399	TSPAN13	RefSeq	1912	chr7	+	16793350	16824161	TGACCACTCGTGCTCGCCATGTGCTCCAATCATAGGAGAATATGCTGGAGAGGTTTTGAG	27075	Hs.364544	GO:0005246|GO:0005887|GO:0016020|GO:1903169	tetraspanin 13	1337.37	328.843	10.1996	8.053	978.446	952.253	1201.42	1335.86	1992.96	1563.25	59.6265	310.638	985.611	170.904	206.983	239.294	9.6823	9.73821	10.56	10.1539	10.4491	10.6142	6.66172	8.36342	9.74706	7.22161	8.14292	8.18125
ASHGV40016579	0.0041008	0.042427	4.37279	up	protein_coding	NM_001039841	ARHGAP11B	RefSeq	1045	chr15	+	30918878	30931013	CCAAATCTTCTTCAGACAAGTGAAGGACATGAAAAGATGTCTTCTAACGCAGAAAAGAAG	89839	Hs.659621	GO:0005096|GO:0005829|GO:0007264|GO:0021987|GO:0051056	Rho GTPase activating protein 11B	955.871	234.852	9.66697	7.53842	1397.26	562.27	898.936	654.217	1374.51	848.034	44.8353	129.356	754.451	145.058	167.447	167.963	10.2257	8.9419	10.1047	9.08925	9.90947	9.73081	6.24041	7.10598	9.35018	6.99727	7.84635	7.69033
ASHGV40033002	0.00254596	0.0365713	4.36839	up	protein_coding	NM_005080	XBP1	RefSeq	1820	chr22	-	29190547	29196560	AACCATTCTTGGGAGGACACTTTTGCCAATGAACTCTTTCCCCAGCTGATTAGTGTCTAA	7494	Hs.437638	GO:0000122|GO:0000977|GO:0000981|GO:0001047|GO:0001085|GO:0001158|GO:0001525|GO:0001889|GO:0001934|GO:0001935|GO:0002020|GO:0002639|GO:0003677|GO:0003700|GO:0005515|GO:0005634|GO:0005654|GO:0005737|GO:0005737|GO:0005783|GO:0005789|GO:0005829|GO:0006366|GO:0006511|GO:0006633|GO:0006914|GO:0006955|GO:0006990|GO:0006990|GO:0006996|GO:0007517|GO:0010506|GO:0010508|GO:0010832|GO:0014065|GO:0015031|GO:…	X-box binding protein 1	12984.8	2501.62	13.3368	11.2097	4646.09	13214	5862.61	11384.9	24492	18309.2	1120.09	3632.01	2982.57	4191.34	1498.78	1584.92	11.9867	13.6035	12.993	13.3398	14.01	14.0881	11.0059	11.8177	11.3316	11.5363	10.8259	10.741
ASHGV40037828	0.00199681	0.0344799	4.35958	up	protein_coding	NM_001813	CENPE	RefSeq	8630	chr4	-	104026962	104119566	GAAATGAATGCATTGTGGTAATTTAGAATGGTGATAGCAATACCTTCTTCTTGCATATGG	1062	Hs.75573	GO:0000278|GO:0000278|GO:0000775|GO:0000776|GO:0000779|GO:0000940|GO:0003777|GO:0005515|GO:0005524|GO:0005634|GO:0005694|GO:0005737|GO:0005829|GO:0005871|GO:0005874|GO:0007018|GO:0007059|GO:0007079|GO:0007080|GO:0007264|GO:0007275|GO:0007596|GO:0008017|GO:0008152|GO:0015630|GO:0016020|GO:0016887|GO:0019886|GO:0030071|GO:0030496|GO:0043515|GO:0045860|GO:0051301|GO:0051315|GO:0051382|GO:1990023	centromere protein E	4140.73	844.65	11.7447	9.62048	4276.39	1161.18	4457.66	3821.97	6673.78	4453.39	205.971	652.564	1784.24	808.115	748.15	868.863	11.8692	10.0406	12.5815	11.7505	12.1326	12.0936	8.52096	9.42466	10.6089	9.33458	9.89668	9.93714
ASHGV40029740	0.00552881	0.0464007	4.34141	up	protein_coding	NM_203463	CERS6	RefSeq	6844	chr2	+	169312758	169631644	AACTGCTTCTGGTCTTACTTGATTGTGAAAATAGCTTGCAAAGCTGTTTCAAGAGGCAAG	253782	Hs.506829	GO:0003677|GO:0005789|GO:0006665|GO:0016020|GO:0016021|GO:0030148|GO:0031965|GO:0044281|GO:0046513|GO:0050291	ceramide synthase 6	567.459	114.592	8.75329	6.63513	461.349	150.549	919.086	867.566	623.019	383.184	21.2659	88.2315	316.448	85.2849	85.6544	90.6696	8.56579	7.00541	10.1459	9.52326	8.7157	8.56371	5.10579	6.55534	8.12077	6.25062	6.93547	6.84277
ASHGV40007338	0.00636297	0.0481453	4.33726	up	protein_coding	NM_003355	UCP2	RefSeq	1646	chr11	-	73685715	73693889	ACGTGGTGATGTTCGTCACCTATGAGCAGCTGAAACGAGCCCTCATGGCTGCCTGCACTT	7351	Hs.80658	GO:0000303|GO:0001666|GO:0005515|GO:0005743|GO:0006810|GO:0006839|GO:0007565|GO:0007568|GO:0010942|GO:0015992|GO:0016021|GO:0022904|GO:0032869|GO:0034198|GO:0043066|GO:0044237|GO:0044281|GO:0051881|GO:0061179|GO:0070542|GO:0071333|GO:0097421	uncoupling protein 2 (mitochondrial, proton carrier)	152.028	23.3841	6.55658	4.43979	84.2804	79.1269	36.5715	438.61	162.887	110.693	9.34209	22.0112	41.4311	47.4741	12.5357	7.51021	5.97868	6.03934	5.30342	8.51347	6.75587	6.74866	3.7758	4.48474	5.15177	5.39028	4.36466	3.47149
ASHGV40036492	0.0016209	0.0330317	4.31067	up	protein_coding	NM_004526	MCM2	RefSeq	3504	chr3	+	127317199	127341278	TTCAGGATGAACAAGTTCAGCCACGACCTGAAAAGGAAAATGATCCTGCAGCAGTTCTGA	4171	Hs.477481	GO:0000082|GO:0000278|GO:0000785|GO:0003677|GO:0003678|GO:0003688|GO:0005515|GO:0005524|GO:0005634|GO:0005654|GO:0005654|GO:0005664|GO:0005737|GO:0006260|GO:0006268|GO:0006270|GO:0006271|GO:0006334|GO:0007049|GO:0015630|GO:0042393|GO:0042555|GO:0046872|GO:0071353	minichromosome maintenance complex component 2	364.786	59.3277	8.10732	5.99941	259.33	98.7889	387.84	530.181	559.51	353.065	26.9251	48.1958	104.52	50.387	62.4739	63.4646	7.697	6.3695	8.80015	8.78244	8.54997	8.44486	5.47545	5.67789	6.50281	5.47685	6.51146	6.35198
ASHGV40050612	0.00136136	0.0315507	4.31052	up	protein_coding	NM_005914	MCM4	RefSeq	4928	chr8	+	48872762	48890719	CCACCTCTCGTAAACGGAAAGAAGAATTAGCTGAAGCATTGAAAAAGCTTATTTTATCTA	4173	Hs.460184	GO:0000082|GO:0000278|GO:0003697|GO:0004003|GO:0005515|GO:0005524|GO:0005634|GO:0005654|GO:0005654|GO:0006260|GO:0006260|GO:0006268|GO:0006270|GO:0006271|GO:0016020|GO:0042555	minichromosome maintenance complex component 4	3012.26	634.155	11.3339	9.22599	3752.78	1128.05	2748.32	3084.1	4416.9	2943.39	237.786	519.974	1610.57	504.999	424.239	507.362	11.6628	10.002	11.8433	11.4155	11.56	11.5195	8.72699	9.10865	10.4779	8.68674	9.13455	9.22116
ASHGV40024113	0.00399463	0.0420523	4.29123	up	protein_coding	NM_025245	PBX4	RefSeq	1747	chr19	-	19672515	19729725	AGACCCTGGCAGCATCAACTCCAGTACATCTAATTAAGTTTGGGGGATAAGCAGGAAAGA	80714	Hs.466257	GO:0001741|GO:0003700|GO:0005515|GO:0005634|GO:0006366|GO:0043565|GO:0045893	pre-B-cell leukemia homeobox 4	431.475	105.83	8.49595	6.39456	552.488	324.557	372.06	637.884	422.619	279.243	41.3767	115.839	340.739	69.8988	37.901	29.2259	8.82757	8.14103	8.72571	9.04999	8.12959	8.10182	6.12149	6.94096	8.21759	5.96097	5.83517	5.29119
ASHGV40027832	0.00580651	0.0472007	4.22346	up	protein_coding	NM_018053	XKR8	RefSeq	2710	chr1	+	28285972	28294607	CCGAGTCCTGGCTGTGGCCCTGTTCTCAGCCCTCTTCCCCAGCTATGTGGCCCTGCACTT	55113	Hs.55024	GO:0005886|GO:0016021|GO:0043652|GO:0070782	X-linked Kx blood group related 8	5490.02	1114.8	12.0553	9.97685	9495.84	9718.23	2143.87	2346.87	5693.55	3541.76	501.207	1308.36	2673.42	1167.63	473.861	564.304	12.9635	13.2288	11.4732	11.0064	11.8928	11.7669	9.82261	10.3945	11.1895	9.81676	9.27612	9.36159
ASHGV40057194	0.000664436	0.0289555	4.19318	up	protein_coding	NM_003519	HIST1H2BL	RefSeq	453	chr6	-	27775256	27775709	AGTACACCAGCTCCAAGTAAATTCTCAAGCTCTTGTCCAACCCAAAGGCTCTTTTCAGAG	8340	Hs.137594	GO:0000786|GO:0000788|GO:0003677|GO:0003677|GO:0005634|GO:0005654|GO:0006325|GO:0006334|GO:0006334|GO:0046982|GO:0070062	histone cluster 1, H2bl	104.531	17.3475	6.27554	4.2075	160.488	40.2678	58.01	69.2129	171.099	128.108	10.0928	12.9874	31.2203	16.681	17.4292	15.6742	6.97518	5.03944	5.9683	5.89427	6.82132	6.95474	3.89901	3.58566	4.72593	3.80063	4.79486	4.43889
ASHGV40024602	0.000513447	0.0288987	4.19016	up	protein_coding	NM_001080434	LMTK3	RefSeq	4972	chr19	-	48988527	49016446	CCTCTGGTTCAAACCTTCGCGTGGCATTTTCACATTATTTAAAAAAGACAAAAACAACTT	114783	Hs.207426	GO:0000139|GO:0003674|GO:0004674|GO:0005524|GO:0005575|GO:0006468|GO:0010923|GO:0016021|GO:0030424|GO:0030425|GO:0046872	lemur tyrosine kinase 3	2811.86	515.147	11.1373	9.07032	4080.8	1140.82	1236.31	2690.29	4681.21	3041.73	264.47	360.837	708.487	858.103	421.372	477.611	11.8059	10.0175	10.6069	11.2034	11.6257	11.5646	8.89443	8.58248	9.26502	9.41985	9.12559	9.13455
ASHGV40024312	0.00310654	0.0389239	4.1799	up	protein_coding	NM_153257	ZNF461	RefSeq	3208	chr19	-	37128282	37157755	TTCCTCTCCTCCCTCCCCATCCTAGTCTAGCATCATGAAATTTGTTGATGGAAATATACA	92283	Hs.590972	GO:0003677|GO:0003700|GO:0005634|GO:0006351|GO:0006355|GO:0046872	zinc finger protein 461	7732.72	1263.21	12.4244	10.3609	14111.5	15728.6	1960.29	6696.02	4347.52	3552.33	955.927	1359.43	1891.99	1699.18	727.581	945.153	13.504	13.819	11.3282	12.5826	11.5411	11.7714	10.7879	10.4426	10.6953	10.334	9.86195	10.0437
ASHGV40043171	0.000214119	0.0258059	4.16696	up	protein_coding	NM_003510	HIST1H2AK	RefSeq	460	chr6	-	27805657	27806117	GGAGCAGTTCATTACTCATACCTCGGTCCAAACCAAAAAGGTTCTTTTCAGAGCCACCTA	8330	Hs.734717	GO:0000786|GO:0003674|GO:0003677|GO:0005515|GO:0005634|GO:0008150|GO:0019899|GO:0046982|GO:0070062	histone cluster 1, H2ak	80.108	13.0034	5.86696	3.80796	67.1295	26.8547	42.2317	95.586	145.276	103.57	6.98486	11.1389	15.2905	15.0615	14.5324	15.012	5.63003	4.4612	5.50393	6.35406	6.59583	6.6567	3.32777	3.30014	3.65654	3.63304	4.55292	4.37737
ASHGV40031516	0.00548578	0.0464007	4.14737	up	protein_coding	NM_001024675	ACTL10	RefSeq	2028	chr20	+	32254303	32256331	CCTACCCACAGGGCCCTACTTTATGGCAATAAAGGTGATGCCCCACTTGTGTCCATGCCA	170487	Hs.592151		actin like 10	826.988	136.637	9.28535	7.23315	756.16	409.241	302.837	1734.34	1039.05	720.296	85.962	130.51	240.682	114.204	115.751	132.712	9.30426	8.47571	8.40274	10.5626	9.48451	9.48224	7.19429	7.11773	7.72128	6.66172	7.33854	7.36535
ASHGV40008638	0.00217548	0.0352793	4.14161	up	protein_coding	NM_145719	TIGD3	RefSeq	1980	chr11	+	65122281	65125082	TGAATGCAACAGCACTTCTCCTGAGCTATTCGAAAAATTCTACGACTGTGAGGAGGAGGT	220359	Hs.632121	GO:0003677|GO:0005634	tigger transposable element derived 3	39.3434	8.70053	4.99545	2.94526	44.6641	29.124	41.1811	31.9577	62.2229	26.9104	5	5	20.8885	5	5	11.3147	5.02769	4.57585	5.47062	4.81027	5.41372	4.67456	2.40082	2.32236	4.13788	2.32216	2.4813	4.00703
ASHGV40030707	0.00388354	0.041585	4.13449	up	protein_coding	NM_001042472	ABHD12	RefSeq	2140	chr20	-	25280833	25371618	GCATGAAGACCTCTGCCCTCCTCCCGTTTTCCTCCAGTCAGCAGCCCGGTATCCTGAAGC	26090	Hs.441550	GO:0006660|GO:0007628|GO:0010996|GO:0016021|GO:0032281|GO:0046464|GO:0047372	abhydrolase domain containing 12	15126.3	2196.81	13.1479	11.1002	35637.5	32235.8	4274.73	5388.1	7385.57	5835.83	1586.74	2775.03	3996.44	1802.14	1417.8	1602.68	14.6447	14.7524	12.5147	12.2649	12.2563	12.4547	11.512	11.4301	11.7556	10.4089	10.7422	10.7527
ASHGV40028332	0.00379893	0.0412985	4.10899	up	protein_coding	NM_015148	PASK	RefSeq	4588	chr2	-	242045513	242088919	CATGTGCAGGTTTGATAAACACCAGAACAGAAGACAGTGATGCTGTATTATTTTAGATTT	23178	Hs.397891	GO:0004674|GO:0005515|GO:0005524|GO:0005634|GO:0005737|GO:0005794|GO:0006468|GO:0035091|GO:0043576|GO:0045719|GO:0045727|GO:0046777|GO:0070092|GO:2000505	PAS domain containing serine/threonine kinase	5605.74	1468.06	12.1766	10.1378	6464.86	3870.2	4493.32	2033.68	10103.7	6668.69	438.897	738.158	4951.17	1068.28	748.418	863.444	12.4379	11.8982	12.5958	10.7999	12.6914	12.6366	9.63517	9.60348	12.0644	9.69615	9.89765	9.93017
ASHGV40039684	0.00028055	0.0269857	4.09869	up	protein_coding	NM_018248	NEIL3	RefSeq	2402	chr4	+	178230990	178284092	AACCGAAAACAGCCCAATACTCATCACCAGAGCTTAAAAGCTGCAACCCTGGATATTCTA	55247	Hs.405467	GO:0000405|GO:0003684|GO:0003690|GO:0003697|GO:0003906|GO:0005634|GO:0006284|GO:0006289|GO:0008270|GO:0019104|GO:0019104	nei-like DNA glycosylase 3	109.863	19.8495	6.45978	4.42461	183.072	56.6135	131.462	106.125	105.848	76.0567	18.6219	22.8037	37.8609	17.2546	10.2644	12.2912	7.1805	5.54011	7.1799	6.50879	6.15788	6.19149	4.89975	4.54129	5.0178	3.85943	4.10904	4.12039
ASHGV40050139	0.00166282	0.0333049	4.0908	up	protein_coding	ENST00000428558	RECQL4	GENCODE	3816	chr8	-	145736666	145743210	AGAAAATACCTGCACCTGAGCTTCCATGCCCTGGTGGGCCTGGCCACGGAAGAGCTCCTG	9401	Hs.31442	GO:0000405|GO:0000733|GO:0005524|GO:0005634|GO:0005737|GO:0006260|GO:0006281|GO:0006310|GO:0007275|GO:0008270|GO:0016020|GO:0032508|GO:0036310|GO:0043140	RecQ helicase-like 4	346.18	68.2677	8.08228	6.0499	486.54	128.903	344.63	210.608	535.527	370.87	36.1574	53.4177	185.085	57.7376	37.578	39.6307	8.64735	6.7649	8.60739	7.4808	8.4775	8.51577	5.92304	5.8291	7.33278	5.67642	5.82476	5.71329
ASHGV40033480	0.00492201	0.0447533	4.06507	up	protein_coding	NM_199127	GGTLC2	RefSeq	855	chr22	+	22988781	22990368	ATCCTGTTCAATGATGAAATGGATGACTTCAGCTCTCCCAACATCACCAACGAGTTTGGG	91227	Hs.632765	GO:0003840|GO:0006749|GO:0019370|GO:0031362|GO:0070062	gamma-glutamyltransferase light chain 2	5513.93	1132.43	11.8607	9.83745	6424.74	15254.6	4372.26	1170.65	3606.01	2255.33	640.764	1377.71	3194.14	906.072	324.265	351.601	12.4243	13.7848	12.5493	9.96762	11.2897	11.1486	10.1828	10.4557	11.4177	9.4881	8.76776	8.71265
ASHGV40010073	0.00110854	0.0309917	4.0642	up	protein_coding	NM_003920	TIMELESS	RefSeq	5154	chr12	-	56810156	56843200	AGGAACCATTTCTTTTGGTTATTGGAGCTCCTTAGCAAATAAGAGGAGTGAGTGAAATAG	8914	Hs.118631	GO:0000122|GO:0000790|GO:0002009|GO:0005515|GO:0005634|GO:0005634|GO:0005730|GO:0006351|GO:0006974|GO:0007067|GO:0007623|GO:0009582|GO:0009628|GO:0015630|GO:0030324|GO:0042127|GO:0042752|GO:0042803|GO:0044770|GO:0045892|GO:0046982|GO:0048754|GO:0051301	timeless circadian clock	1117.13	246.955	9.91391	7.89094	1167.24	511.876	1366.78	1139.52	1494.4	1022.99	72.3364	251.699	531.166	290.516	145.679	190.332	9.94265	8.81268	10.7549	9.93714	10.0287	10.0075	6.95786	8.06949	8.85757	7.94817	7.64858	7.86398
ASHGV40039371	0.00348525	0.0401568	4.06374	up	protein_coding	NM_014264	PLK4	RefSeq	3870	chr4	+	128802015	128820377	GGTTGTGCAGGCAGGAGTGTCTTCTATCAGTTATACCTCACCAAATGGTCAAACAACTAG	10733	Hs.172052	GO:0000086|GO:0000278|GO:0004674|GO:0004674|GO:0005515|GO:0005524|GO:0005730|GO:0005813|GO:0005814|GO:0005829|GO:0006468|GO:0006996|GO:0007099|GO:0032154|GO:0046601|GO:0046601|GO:0060707|GO:0098535|GO:0098536	polo-like kinase 4	991.277	225.905	9.62257	7.59976	891.469	250.417	1126.36	977.37	1596.97	1105.07	64.9997	149.181	690.813	170.769	135.152	144.519	9.546	7.76348	10.4626	9.70332	10.1314	10.1287	6.79841	7.32187	9.22392	7.2196	7.55089	7.48387
ASHGV40019822	0.00135781	0.0315507	4.05403	up	protein_coding	NM_004217	AURKB	RefSeq	1314	chr17	-	8108048	8113944	TCCGTGCCCATGGGAGCCCAGGACCTCATCTCCAAACTGCTCAGGCATAACCCCTCGGAA	9212	Hs.442658	GO:0000122|GO:0000278|GO:0000776|GO:0000779|GO:0000780|GO:0002903|GO:0004674|GO:0004712|GO:0005515|GO:0005524|GO:0005634|GO:0005819|GO:0005829|GO:0005876|GO:0006468|GO:0007052|GO:0007264|GO:0008608|GO:0009838|GO:0010369|GO:0016570|GO:0030496|GO:0030496|GO:0031145|GO:0031577|GO:0031616|GO:0032091|GO:0032133|GO:0032133|GO:0032466|GO:0032467|GO:0032467|GO:0034501|GO:0034644|GO:0035174|GO:0035174|GO:…	aurora kinase B	359.455	66.539	8.14493	6.12558	284.001	172.668	227.623	356.905	652.913	462.62	40.3787	52.1205	149.57	65.0231	42.3482	49.7941	7.82552	7.20466	7.98017	8.22971	8.78487	8.84467	6.08603	5.79383	7.02086	5.85181	5.97948	6.02144
ASHGV40003102	0.00181569	0.0340501	4.03241	up	protein_coding	NM_001042376	INS-IGF2	RefSeq	847	chr11	-	2167852	2182439	GACCTGCAGGCCTCAGCTTTGTCCCTCTCCTCCTCCACGTCAACCTGGCCAGAGGGTCTG	723961		GO:0005179|GO:0005576	INS-IGF2 readthrough	1840.47	362.244	10.5617	8.55004	2640.63	3309.65	759.039	1607.18	1543.27	1183.07	292.995	379.718	748.477	342.744	178.261	231.266	11.1558	11.6438	9.83314	10.4315	10.0826	10.2233	9.05121	8.65896	9.34113	8.18031	7.93233	8.1363
ASHGV40006931	0.0054504	0.0464007	4.01692	up	protein_coding	NM_005055	RAPSN	RefSeq	1671	chr11	-	47459307	47470730	GCTCCCCTCCCTGCCTCTTTGTACTTTGCTCTTTATAGAAAAATAAACTGTTTGTACCTG	5913	Hs.81218	GO:0005737|GO:0005794|GO:0005813|GO:0005886|GO:0007268|GO:0007271|GO:0008270|GO:0030054|GO:0031594|GO:0033130|GO:0043495|GO:0043525|GO:0045211	receptor associated protein of the synapse	19162.7	2356.24	13.2419	11.2358	47500	44418.2	3220.68	6328.66	7460.68	6048.12	1619.91	3754.4	2323.29	2668.85	1504.05	2266.92	14.9987	15.1086	12.0758	12.4933	12.2718	12.5031	11.5446	11.8753	10.9778	10.9285	10.8313	11.2573
ASHGV40049793	0.00148536	0.0323349	3.99548	up	protein_coding	NM_198123	CSMD3	RefSeq	13150	chr8	-	113235158	114449242	GTTCATTGTGCTACCCTCCCAATTCCCCCATTATGGAGTAACCAGTATTATTCAGTGAGC	114788	Hs.91381	GO:0005886|GO:0016021	CUB and Sushi multiple domains 3	599.893	109.887	8.87291	6.87454	1243.71	388.763	457.225	790.662	391.786	327.21	78.3817	100.8	233.753	94.7777	71.4059	80.2009	10.0497	8.40419	9.0482	9.38501	8.01698	8.33334	7.06593	6.74786	7.67417	6.39686	6.68859	6.6738
ASHGV40019011	0.00150914	0.0324023	3.98335	up	protein_coding	NM_014321	ORC6	RefSeq	1644	chr16	+	46723557	46732306	GAGATGTAGCTACTCCACCACGGAAGAGAAAGAAGATAGTGGTTGAAGCCCCAGCAAAGG	23594	Hs.49760	GO:0000082|GO:0000278|GO:0000808|GO:0003677|GO:0005515|GO:0005634|GO:0005654|GO:0005664|GO:0005886|GO:0006260|GO:0006261|GO:0016020	origin recognition complex subunit 6	277.22	53.9228	7.76525	5.77127	327.067	91.0252	385.935	212.096	374.241	272.959	84.5745	31.5562	112.117	32.2977	32.2923	30.6985	8.04492	6.24615	8.79203	7.48971	7.94876	8.06993	7.17553	5.05118	6.60085	4.81515	5.62816	5.35674
ASHGV40047828	0.00391372	0.0416285	3.98067	up	protein_coding	uc022acp.1	AX746840	UCSC_knowngene	2623	chr7	+	48313698	48316321	CTCTGAGAAGCATAGTAGATTTCACAGAACAGTTTTTGAAAACATTCTTCTCCCTTTTTC					56.6498	10.4528	5.32136	3.32835	137.534	45.7464	30.6304	70.6235	31.2926	24.0722	10.5347	6.97916	22.7514	10.202	7.2492	5	6.72846	5.22557	5.05595	5.9254	4.48435	4.50846	3.96934	2.61161	4.26517	3.02448	3.67901	2.42051
ASHGV40016993	0.00229633	0.0356066	3.97411	up	protein_coding	NM_138555	KIF23	RefSeq	3727	chr15	+	69706584	69740766	TGTGGAGATGAGAGCAGGATCCCAGCTGGGACCTGGATATCAGCATCACGCACAACCCAA	9493	Hs.270845	GO:0000022|GO:0000278|GO:0000281|GO:0000910|GO:0003777|GO:0005515|GO:0005524|GO:0005634|GO:0005654|GO:0005654|GO:0005813|GO:0005819|GO:0005829|GO:0005871|GO:0005874|GO:0005925|GO:0007018|GO:0007018|GO:0007596|GO:0008017|GO:0008152|GO:0016887|GO:0019886|GO:0030496|GO:0032467|GO:0045171|GO:0051256|GO:0072686|GO:0097149	kinesin family member 23	285.939	60.0119	7.74522	5.75459	278.007	65.4481	337.021	268.042	438.514	328.601	16.4181	25.6712	127.975	33.0389	78.4085	78.5599	7.79717	5.75903	8.56826	7.82532	8.18125	8.34032	4.70349	4.73356	6.78653	4.84696	6.81418	6.64285
ASHGV40035601	0.000469768	0.0286433	3.97297	up	protein_coding	NM_001018115	FANCD2	RefSeq	5134	chr3	+	10068112	10143614	GGAGCAAGATAGTGATGAGAGTTATGATGACTCTGATTAGACCCCAGATAAATTGTTGCC	2177	Hs.208388	GO:0000793|GO:0005515|GO:0005654|GO:0005654|GO:0005794|GO:0006281|GO:0007129|GO:0007276|GO:0010332|GO:0043231|GO:0070182	Fanconi anemia complementation group D2	531.944	127.202	8.81689	6.82667	528.599	336.353	578.922	370.459	820.714	556.62	40.9792	84.3652	376.009	105.11	75.0773	81.6745	8.77008	8.19592	9.41061	8.28131	9.1308	9.1126	6.10836	6.49605	8.36294	6.54336	6.7535	6.69583
ASHGV40028035	0.000746189	0.0293472	3.96764	up	protein_coding	NM_018000	MREG	RefSeq	3213	chr2	-	216807313	216878346	CTGAAGAAACCAATATTTTCCCAACAAGTTGGGAGCTCTCAGAGAGATATCTCTTTGTTG	55686	Hs.620391	GO:0016324|GO:0030318|GO:0032402|GO:0042470|GO:0043234	melanoregulin	36.0684	8.51345	4.72344	2.73516	48.6923	22.1831	68.6699	39.4278	25.1292	12.3079	5	5	26.0807	5	5	5	5.15944	4.19648	6.21402	5.09683	4.18903	3.48485	2.40082	2.32236	4.4638	2.32216	2.4813	2.42051
ASHGV40037478	0.00521495	0.0458877	3.95576	up	protein_coding	NM_003328	TXK	RefSeq	2914	chr4	-	48068409	48136273	GTGTGAGAGGGATTTGCACACTCTTATTTTTCTGTAAAATATTTCACATCCCAAATGTGA	7294	Hs.479669	GO:0000978|GO:0001012|GO:0001077|GO:0001816|GO:0002250|GO:0002250|GO:0004715|GO:0005102|GO:0005515|GO:0005524|GO:0005634|GO:0005737|GO:0006357|GO:0006366|GO:0006468|GO:0007169|GO:0007202|GO:0030217|GO:0031234|GO:0032729|GO:0038083|GO:0042127|GO:0045087|GO:0045944|GO:0046777|GO:0050852|GO:0050852|GO:0050853|GO:0060335	TXK tyrosine kinase	142.308	39.6767	6.67471	4.69076	46.6011	340.131	131.844	116.113	117.815	101.345	7.94673	33.1984	147.996	28.4234	6.80148	13.6938	5.09442	8.21048	7.18501	6.62965	6.30443	6.62427	3.52147	5.13214	7.00658	4.62051	3.60138	4.26247
ASHGV40015712	0.00555541	0.0464768	3.95005	up	protein_coding	NM_005739	RASGRP1	RefSeq	5048	chr15	-	38780301	38857007	CTCCAGCTTGAAAAAAGCAATCATGTCTTAGCTCAAATGGAGCAGGGTGACTGTTCTTAG	10125	Hs.591127	GO:0000139|GO:0001786|GO:0001816|GO:0001934|GO:0001934|GO:0002437|GO:0005085|GO:0005088|GO:0005509|GO:0005789|GO:0005794|GO:0005829|GO:0005886|GO:0007165|GO:0007265|GO:0007596|GO:0008270|GO:0008289|GO:0014066|GO:0016020|GO:0019992|GO:0030154|GO:0030168|GO:0031210|GO:0032252|GO:0032725|GO:0032760|GO:0032825|GO:0033089|GO:0038095|GO:0042629|GO:0042803|GO:0043303|GO:0043406|GO:0043547|GO:0045087|GO:…	RAS guanyl releasing protein 1 (calcium and DAG-regulated)	79.5264	14.4429	5.66931	3.68744	6.87781	118.631	60.0396	52.2643	134.531	104.815	5	14.8205	36.6895	10.1492	8.79904	11.1992	2.70744	6.64186	6.02144	5.48645	6.48395	6.67471	2.40082	3.81977	4.96894	3.01705	3.92709	3.99094
ASHGV40043143	0.00269915	0.0372112	3.92721	up	protein_coding	NM_021018	HIST1H3F	RefSeq	466	chr6	-	26250369	26250835	GGCATAAGTTGTACTGAGGGTGTGCGCCAACTTAAACCAAAGGCTCTTTTCAGAGCCACC	8968	Hs.247814	GO:0000183|GO:0000228|GO:0000786|GO:0000788|GO:0002230|GO:0003677|GO:0005515|GO:0005576|GO:0005634|GO:0005654|GO:0006325|GO:0006334|GO:0006334|GO:0006335|GO:0007264|GO:0007596|GO:0010467|GO:0016020|GO:0032776|GO:0040029|GO:0042393|GO:0043234|GO:0045814|GO:0046982|GO:0051290|GO:0060968|GO:0070062	histone cluster 1, H3f	32.5588	7.11688	4.62319	2.64968	42.1244	7.85074	36.7707	34.2842	48.7953	25.5275	5	6.53547	16.1658	5	5	5	4.94245	2.90254	5.31155	4.90568	5.08057	4.59634	2.40082	2.52896	3.74433	2.32216	2.4813	2.42051
ASHGV40050101	0.00304161	0.0386703	3.9108	up	protein_coding	NM_003313	TSTA3	RefSeq	1363	chr8	-	144694787	144699732	CGCGTGTCCACTCTGATCCTGCATCCCACTCCCTGGGAGCCAATAAAGTGCATTTTCACA	7264	Hs.404119	GO:0005737|GO:0007159|GO:0009055|GO:0016853|GO:0019673|GO:0019835|GO:0042351|GO:0042351|GO:0042351|GO:0042356|GO:0050577|GO:0050662|GO:0055114|GO:0070062	tissue specific transplantation antigen P35B	10965.6	2553.76	13.2019	11.2345	8230.62	4812.12	8137.98	16236.3	16650.5	11726.1	1250.23	2766	5548.31	2345.76	1517.76	1894.48	12.7715	12.2142	13.451	13.8878	13.4341	13.453	11.1712	11.4234	12.2207	10.7607	10.8463	10.9845
ASHGV40054414	0.00208565	0.0347156	3.90518	up	protein_coding	NM_017413	APLN	RefSeq	3238	chrX	-	128779235	128788933	GAAATTCCGCCGCCAGCGGCCCCGCCTCTCCCATAAGGGACCCATGCCTTTCTGAAGCAG	8862	Hs.303084	GO:0001664|GO:0002026|GO:0005102|GO:0005179|GO:0005576|GO:0005615|GO:0006955|GO:0007165|GO:0007595|GO:0008284|GO:0031652|GO:0031704|GO:0042327|GO:0042756|GO:0043576|GO:0045776|GO:0045906|GO:0045909|GO:0048471|GO:0051461|GO:0051466	apelin	6658.79	1221.84	12.2225	10.2572	13557.5	13592.1	2836.57	3832.28	3524.85	2609.48	1397.36	1216.12	2404.27	1016.05	631.198	666.058	13.4569	13.6384	11.8781	11.7594	11.2605	11.342	11.3311	10.2896	11.0281	9.63012	9.67467	9.58938
ASHGV40033729	9.65056e-05	0.024558	3.89705	up	protein_coding	NM_006855	KDELR3	RefSeq	1744	chr22	+	38864066	38879452	TGTCTGGAGTAGTACAAACCATCTTCTACTGTGACTTCTTCTACTTGTATGTGACCAAAG	11015	Hs.745072	GO:0005789|GO:0006621|GO:0015031|GO:0016021|GO:0016192|GO:0030968|GO:0036498|GO:0044267|GO:0046923	KDEL endoplasmic reticulum protein retention receptor 3	2945.81	676.298	11.2725	9.31014	2054.92	6417.64	1775	2825.63	2653.54	1948.14	204.946	1017.14	951.943	1097.55	346.503	439.71	10.7792	12.624	11.1551	11.2774	10.8628	10.9367	8.51347	10.0385	9.69482	9.73288	8.85847	9.0227
ASHGV40048095	0.00363052	0.0407548	3.89101	up	protein_coding	NM_006716	DBF4	RefSeq	3923	chr7	+	87505543	87538856	GCGTTTTTCTCGTCCCCTTCAACTTCTACATTTACTGGCTTTTAGAATTTAAAAAATGCA	10926	Hs.485380	GO:0000082|GO:0000278|GO:0003676|GO:0005654|GO:0006260|GO:0008047|GO:0008270|GO:0043085	DBF4 zinc finger	3976.09	1076.84	11.7479	9.78771	4615.4	1755.71	3486.83	3252.07	6334.75	4411.79	276.135	776.213	3044.69	1258.36	520.328	585.325	11.9772	10.6824	12.2057	11.4969	12.047	12.0779	8.96541	9.66898	11.355	9.92502	9.4061	9.40568
ASHGV40044765	0.000299371	0.0272395	3.8483	up	protein_coding	NM_080596	HIST1H2AH	RefSeq	481	chr6	+	27114860	27115341	GCCTAAGAAGACTGAGAGCCACCATAAGGCCAAATAAGGAGCGAGGTTGTGAAAACTGGA	85235	Hs.352225	GO:0000786|GO:0003674|GO:0003677|GO:0005634|GO:0008150|GO:0046982|GO:0070062	histone cluster 1, H2ah	284.939	50.979	7.74992	5.8057	412.557	99.4109	178.281	196.425	479.455	343.503	34.5518	32.9734	91.9348	43.1577	43.9486	59.3073	8.39638	6.37778	7.62558	7.37852	8.31728	8.40398	5.85181	5.12293	6.31897	5.25125	6.02782	6.26141
ASHGV40013317	0.00336016	0.0398443	3.84697	up	protein_coding	NM_001079673	FNDC3A	RefSeq	6303	chr13	+	49550047	49783915	ATGAAGCTGGGGAAGGTCCCCTCTCCCAAGAATATATTTTCACTACTCCAAAATCTGTCC	22862	Hs.508010	GO:0000139|GO:0001669|GO:0005794|GO:0005829|GO:0007286|GO:0009566|GO:0012506|GO:0016020|GO:0016021|GO:0016337|GO:0044822|GO:0060009	fibronectin type III domain containing 3A	6878.17	1448.66	12.1685	10.2247	20181.5	8729.19	3249.96	4243.32	2821.2	2043.82	2119.15	1087.89	3820.17	713.176	431.397	520.183	13.9678	13.0854	12.0946	11.9079	10.9433	11.0117	11.9696	10.1254	11.694	9.15376	9.15241	9.25326
ASHGV40035556	0.00411782	0.0424726	3.83428	up	protein_coding	NM_014674	EDEM1	RefSeq	6162	chr3	+	5229358	5261650	TTGTATCTGTGGATGAGCATCTTCGGGAATTGCCATGGAAGGAATTCTTCTCTGAAGAGG	9695	Hs.224616	GO:0004571|GO:0004571|GO:0005509|GO:0005515|GO:0005783|GO:0005783|GO:0005789|GO:0006457|GO:0006491|GO:0018279|GO:0030176|GO:0030433|GO:0030433|GO:0030968|GO:0030968|GO:0036498|GO:0043687|GO:0044267|GO:0051787|GO:0097466|GO:0097466|GO:1904154|GO:1904154|GO:1904382	ER degradation enhancer, mannosidase alpha-like 1	354.364	70.3296	7.9624	6.02345	110.253	355.807	213.808	176.443	778.435	491.439	15.1204	69.1275	162.36	83.7161	45.0642	46.5889	6.37879	8.27626	7.89332	7.24176	9.05062	8.93367	4.56485	6.21529	7.14327	6.22219	6.0638	5.93129
ASHGV40048589	0.000833822	0.0299774	3.78731	up	protein_coding	NM_153345	TMEM139	RefSeq	1980	chr7	+	142981991	142985142	TTTTTTATGAGGACAACTGGGCACCCCCTTAAATGACTCTCCCAAGATTTCTCTTCTCTC	135932	Hs.731832	GO:0005515|GO:0016021	transmembrane protein 139	784.669	182.397	9.28101	7.35984	1405.63	855.679	678.983	1011.96	442.808	312.947	264.571	148.561	434.192	133.054	42.8686	71.1334	10.2344	9.56903	9.65956	9.75943	8.19644	8.26717	8.89583	7.31439	8.57451	6.88081	5.99447	6.49901
ASHGV40032226	0.00385186	0.0414038	3.78725	up	protein_coding	NM_001001890	RUNX1	RefSeq	7274	chr21	-	36160097	36260987	GGAAAGCAAACAGGAAGATTCCCGGAGGGAAACTGTGAATGCTTCTGATTTAGCAATGCT	861	Hs.149261	GO:0000975|GO:0000977|GO:0000977|GO:0001047|GO:0001228|GO:0001228|GO:0001501|GO:0001701|GO:0001889|GO:0002318|GO:0003677|GO:0003700|GO:0005509|GO:0005515|GO:0005524|GO:0005604|GO:0005634|GO:0005634|GO:0005654|GO:0005737|GO:0006366|GO:0007417|GO:0008134|GO:0008285|GO:0009966|GO:0030097|GO:0030097|GO:0030099|GO:0030182|GO:0030853|GO:0030854|GO:0031069|GO:0032743|GO:0035162|GO:0042803|GO:0043231|GO:…	runt-related transcription factor 1	3987.14	1180.25	11.7035	9.78238	2348.46	6488.17	1587.12	4386.68	5353.44	3758.99	236.063	1800.05	1335.78	2918.3	387.37	403.934	10.9889	12.6402	10.9851	11.9505	11.8099	11.8466	8.71679	10.818	10.1979	11.0551	9.00257	8.90398
ASHGV40020412	0.00592893	0.0473459	3.7871	up	protein_coding	NM_001143780	SLC25A39	RefSeq	1628	chr17	-	42396992	42402217	TCAGCACCTATGAGTTCGGCAAAAGCTTCTTCCAGAGGCTGAACCAGGACCGGCTTCTGG	51629	Hs.744880	GO:0005743|GO:0006783|GO:0006810|GO:0016021	solute carrier family 25 member 39	1059.29	234.886	9.75389	7.83279	1881.93	491.079	920.792	1408.89	1026.97	626.081	75.0479	219.25	541.844	227.771	158.643	186.762	10.6533	8.74597	10.149	10.2329	9.46319	9.27899	7.00697	7.874	8.8882	7.62146	7.76959	7.83653
ASHGV40031698	0.00333386	0.0397218	3.74268	up	protein_coding	NM_004994	MMP9	RefSeq	2387	chr20	+	44637546	44645200	TCATGTACCCTATGTACCGCTTCACTGAGGGGCCCCCCTTGCATAAGGACGACGTGAATG	4318	Hs.297413	GO:0001501|GO:0001503|GO:0001934|GO:0004175|GO:0004222|GO:0005515|GO:0005518|GO:0005576|GO:0005578|GO:0005615|GO:0006508|GO:0007411|GO:0007566|GO:0008237|GO:0008270|GO:0022617|GO:0030198|GO:0030225|GO:0030574|GO:0035987|GO:0042802|GO:0043066|GO:0043388|GO:0045742|GO:0048013|GO:0050900|GO:0051549|GO:0070062|GO:0090200|GO:1900122|GO:2001243|GO:2001258|GO:2001268	matrix metallopeptidase 9	42.3878	9.36571	5.08465	3.18058	41.3461	33.3408	26.2646	36.6192	74.5055	42.2507	8.53178	7.86444	19.4614	5.43856	5	9.89806	4.91449	4.76298	4.83548	4.99626	5.66563	5.33308	3.62999	2.7679	4.02912	2.34723	2.4813	3.82794
ASHGV40043549	0.00416228	0.0426103	3.7384	up	protein_coding	NM_021572	ENPP5	RefSeq	3826	chr6	-	46126918	46138747	GTAAATTTGATGAAGTCTATGAAGCACTAACTCACGCTCATCCTAATCTTACTGTTTACA	59084	Hs.35198	GO:0005576|GO:0005886|GO:0007154|GO:0008152|GO:0016021|GO:0016787|GO:0046872	ectonucleotide pyrophosphatase/phosphodiesterase 5 (putative)	472.176	103.526	8.60134	6.69892	420.94	230.164	366.466	609.417	710.793	495.275	61.2103	123.37	233.306	100.724	48.881	53.6661	8.42874	7.63616	8.70368	8.98106	8.91183	8.94655	6.70393	7.03313	7.67187	6.48268	6.17916	6.12273
ASHGV40044881	0.00587876	0.0473018	3.71878	up	protein_coding	NM_000063	C2	RefSeq	2862	chr6	+	31895253	31913451	TGAGCTGGGGTCTTTACAACCCCTGCCTTGGCTCTGCTGACAAAAACTCCCGCAAAAGGG	717	Hs.408903	GO:0004252|GO:0005576|GO:0005615|GO:0006508|GO:0006956|GO:0006956|GO:0006958|GO:0007584|GO:0030449|GO:0045087|GO:0046872|GO:0070062|GO:2000427	complement component 2	306.391	49.1042	7.60865	5.71382	100.383	161.109	96.3575	789.154	398.858	292.488	24.1036	71.9379	51.8603	83.2459	30.5633	32.9139	6.2382	7.10247	6.72242	9.37999	8.04149	8.16729	5.31155	6.26897	5.47363	6.21492	5.55415	5.45968
ASHGV40007892	0.0037868	0.0412985	3.71722	up	protein_coding	NM_003641	IFITM1	RefSeq	733	chr11	+	313990	315272	AACACCCTCTTCTTGAACTGGTGCTGTCTGGGCTTCATAGCATTCGCCTACTCCGTGAAG	8519	Hs.458414	GO:0001503|GO:0005057|GO:0005515|GO:0005622|GO:0005886|GO:0007166|GO:0008285|GO:0009615|GO:0016020|GO:0016021|GO:0019221|GO:0030336|GO:0034341|GO:0035455|GO:0035456|GO:0035556|GO:0045071|GO:0045071|GO:0045669|GO:0046597|GO:0050776|GO:0051607|GO:0060337	interferon induced transmembrane protein 1	18989.3	4800.56	13.8232	11.929	5000.57	10142	11162.6	30981.5	33391.7	23257.3	773.372	8216.34	2228.06	8440.35	4360.4	4784.86	12.0779	13.2816	13.9019	14.8028	14.4655	14.4096	10.4687	13.0115	10.9227	12.5063	12.3537	12.3112
ASHGV40010915	0.00200124	0.0344799	3.71179	up	protein_coding	NM_003324	TULP3	RefSeq	3106	chr12	+	3000032	3050306	AATGAGAGAACAGTCAGGCAGGGAGCCCTTCTCCCCACAGAGCTTTCAGGAGCAGACAGT	7289	Hs.655333	GO:0001843|GO:0005515|GO:0005546|GO:0005576|GO:0005634|GO:0005634|GO:0005730|GO:0005886|GO:0005886|GO:0005929|GO:0005930|GO:0006355|GO:0007186|GO:0007420|GO:0008277|GO:0009952|GO:0019899|GO:0021914|GO:0021953|GO:0030991|GO:0031076|GO:0032403|GO:0035091|GO:0042733|GO:0045879|GO:0048702|GO:0060348|GO:0060434|GO:0060831|GO:0061548|GO:0072372|GO:0072372|GO:0097500|GO:0097546|GO:1901621|GO:1903546	tubby like protein 3	1919.25	423.239	10.6498	8.75772	2985.65	2872.87	779.142	1525.15	1931.11	1421.56	356.742	474.627	861.573	403.459	195.025	248.01	11.3392	11.4452	9.87962	10.344	10.401	10.49	9.3328	8.98443	9.54216	8.39638	8.05856	8.23196
ASHGV40017239	0.002407	0.0361114	3.70286	up	protein_coding	NM_001113378	FANCI	RefSeq	4749	chr15	+	89787193	89860362	ATCAAAGGAAACATCCTAGACATGGTTCTTCGAGAGGATGGTGAAGATGAAAATGAAGAG	55215	Hs.513126	GO:0003677|GO:0005515|GO:0005634|GO:0005654|GO:0005654|GO:0005737|GO:0005886|GO:0006281|GO:0007095|GO:0016020|GO:0031398|GO:0070182	Fanconi anemia complementation group I	2340.44	612.563	10.9394	9.05072	3739.91	886.476	1924.35	2076.83	3271.43	2143.66	295.567	336.488	1907.02	456.227	318.983	361.101	11.6595	9.62749	11.2948	10.832	11.1482	11.0742	9.06293	8.48442	10.7056	8.55438	8.74785	8.74918
ASHGV40008486	0.00383536	0.0413521	3.69627	up	protein_coding	NM_024848	MORN1	RefSeq	1858	chr1	-	2252691	2323190	CTCCTGGGGCCGCCCCCGCCTGGGTACCACCCCTTCCTGTTCCTGGACAGCCTCCACAAG	79906	Hs.642701		MORN repeat containing 1	1682.39	366.427	10.5118	8.62577	1737.59	2057.57	694.643	1902.2	2043.11	1659.22	468.876	337.071	613.207	304.883	198.661	275.867	10.5421	10.9381	9.6932	10.6969	10.4907	10.7101	9.7281	8.48865	9.05788	8.00928	8.08337	8.38733
ASHGV40053665	0.00593542	0.047352	3.67178	up	protein_coding	NM_207510	LCNL1	RefSeq	1851	chr9	+	139877444	139880210	GCCCAAAGAGCCCCCTCCCTCCACACCCTGGCCCCAAGCGCAATAAACACCCTGAATGCC	401562	Hs.695210		lipocalin-like 1	6307.46	1207.8	12.1993	10.3228	14937.8	8551.29	3095.47	6124.76	3026.73	2108.78	1373.88	1130.77	1925.07	816.215	927.29	1073.58	13.5721	13.0579	12.0149	12.4425	11.0511	11.057	11.3066	10.1768	10.7171	9.35149	10.1701	10.2146
ASHGV40051406	0.00124207	0.0315143	3.64356	up	protein_coding	NM_016458	HGH1	RefSeq	2549	chr8	+	145192671	145195746	CCTCTTAGCACTCAGACATCAGCACTGTCTTCACAGAATAAATGCTTTATCTGGCCTTGC	51236	Hs.300224	GO:0003674|GO:0005575|GO:0008150	HGH1 homolog	273.5	60.0866	7.84174	5.9764	321.886	170.481	220.973	310.551	363.588	253.52	27.5095	84.2998	109.638	61.8133	31.2213	46.0376	8.01698	7.18665	7.93761	8.03714	7.90755	7.96453	5.5126	6.495	6.57132	5.77924	5.58378	5.91644
ASHGV40026953	0.00514105	0.0456913	3.6278	up	protein_coding	NM_001015055	RTKN	RefSeq	2208	chr2	-	74652987	74669060	TTGTGACTCCCACATCAACCATTAAAGTTATTTAACAGCAGCCTTCACCTGGCTCCTGAG	6242	Hs.192854	GO:0005095|GO:0005515|GO:0005525|GO:0005575|GO:0005829|GO:0006915|GO:0007165|GO:0007264|GO:0007266|GO:0017049|GO:0032185|GO:0034260	rhotekin	18304.4	4310.9	13.8458	11.9867	27367.6	6539.04	9201.38	18986.2	27305.1	20427.3	2042.05	4526.44	9123.57	4399.68	2698.92	3074.75	14.3343	12.6488	13.6384	14.0675	14.1609	14.2252	11.9123	12.1415	12.898	11.5963	11.6789	11.6934
ASHGV40007237	0.000250925	0.0267322	3.61017	up	protein_coding	NM_080658	ACY3	RefSeq	1317	chr11	-	67410025	67418130	TGAGAAGGGCGTTGCCTTTGTCCAGACTGAGAAGTTCACATTCACCGTGCCTGCCATGCC	91703	Hs.126265	GO:0003674|GO:0004046|GO:0005515|GO:0005829|GO:0006805|GO:0008150|GO:0016032|GO:0016324|GO:0016788|GO:0042802|GO:0044281|GO:0046872|GO:0070062	aminoacylase 3	116.065	27.9946	6.45783	4.60576	111.343	37.3209	174.99	158.133	135.765	78.836	13.3992	13.1777	85.9525	24.9339	15.2348	15.2697	6.39468	4.92867	7.59636	7.08359	6.49982	6.24385	4.36975	3.61452	6.21469	4.41489	4.61878	4.40193
ASHGV40012176	0.00590957	0.0473018	3.60075	up	protein_coding	NM_080626	BRI3BP	RefSeq	1272	chr12	+	125478193	125510349	TGTTCGTGGAGACACTGTGGAAAGTCTGGACCGAGCTCTTGGATGTTCTTGGACTTGACG	140707	Hs.596464	GO:0005739|GO:0005741|GO:0016021	BRI3 binding protein	335.92	110.842	8.00095	6.15265	434.186	114.323	551.942	432.527	300.059	182.48	30.2496	45.5692	462.753	45.5453	38.8099	42.1238	8.48135	6.58712	9.33316	8.49465	7.62941	7.48001	5.65559	5.59976	8.66927	5.32837	5.86749	5.79543
ASHGV40014484	0.000865019	0.0299774	3.59707	up	protein_coding	NM_000295	SERPINA1	RefSeq	3220	chr14	-	94843083	94855153	AATACCAAGTCTCCCCTCTTCATGGGAAAAGTGGTGAATCCCACCCAAAAATAACTGCCT	5265	Hs.525557	GO:0001948|GO:0002020|GO:0002576|GO:0004867|GO:0004867|GO:0005515|GO:0005576|GO:0005576|GO:0005578|GO:0005615|GO:0005615|GO:0005783|GO:0005794|GO:0006953|GO:0007596|GO:0010951|GO:0030168|GO:0031093|GO:0042802|GO:0070062	serpin peptidase inhibitor, clade A (alpha-1 antiproteinase, antitrypsin), member 1	21428.3	4982.95	14.0788	12.232	34737.3	22690.5	9262.08	28590.3	22038.5	11251.4	3063.6	5460.45	9252.61	6170.65	2762.58	3187.81	14.6024	14.3087	13.6483	14.6767	13.8449	13.3919	12.5187	12.4358	12.9205	12.0493	11.7207	11.7472
ASHGV40025222	0.0013548	0.0315507	3.58238	up	protein_coding	NM_006397	RNASEH2A	RefSeq	1148	chr19	+	12917427	12924462	ATACAACCTGAACTCCCTGTCACATGATACAGCCACTGGGCTTATACAGTATGCATTGGA	10535	Hs.532851	GO:0003723|GO:0004523|GO:0004540|GO:0005634|GO:0006260|GO:0006298|GO:0006401|GO:0032299|GO:0043137|GO:0046872|GO:0090501|GO:0090502|GO:0090502	ribonuclease H2 subunit A	419.514	83.7552	8.41229	6.57137	665.182	195.677	363.938	440.26	535.072	316.957	48.5694	85.935	99.5442	85.2551	82.5061	100.722	9.10886	7.39367	8.6908	8.51996	8.47527	8.28519	6.3626	6.51812	6.43237	6.24997	6.88206	6.98313
ASHGV40030321	0.00141212	0.031763	3.54693	up	protein_coding	NM_006845	KIF2C	RefSeq	2896	chr1	+	45205489	45233438	TTGTGAACAAAGCGGAATCTGCTCTGGCCCAGCAAGCCAAGCATTTCTCAGCCCTGCGAG	11004	Hs.720061	GO:0000278|GO:0000775|GO:0000776|GO:0000777|GO:0003777|GO:0005515|GO:0005524|GO:0005634|GO:0005829|GO:0005871|GO:0005881|GO:0007018|GO:0007018|GO:0007019|GO:0007019|GO:0007067|GO:0007080|GO:0007264|GO:0007596|GO:0008152|GO:0008283|GO:0015630|GO:0016020|GO:0016887|GO:0019237|GO:0019886|GO:0030951|GO:0035371|GO:0051010|GO:0051301|GO:0051983	kinesin family member 2C	180.717	37.8583	7.10695	5.28038	203.076	53.2592	184.207	154.828	308.283	180.647	18.5108	26.5567	80.6776	50.2395	27.7658	23.3991	7.33196	5.44897	7.67784	7.04929	7.66708	7.46655	4.89251	4.78602	6.12052	5.47266	5.43052	4.98003
ASHGV40009646	0.00570576	0.0467834	3.52714	up	protein_coding	NM_175054	HIST4H4	RefSeq	412	chr12	-	14923653	14924065	TTTCGGCGGTTGAGCTGTCCCCACAGCTTCTCTACAGACTCCAAAAGGCCCTTTTCAGGG	121504	Hs.745457	GO:0000183|GO:0000228|GO:0000278|GO:0000723|GO:0000786|GO:0000786|GO:0003677|GO:0005515|GO:0005576|GO:0005634|GO:0005654|GO:0006325|GO:0006334|GO:0006334|GO:0006335|GO:0006336|GO:0007264|GO:0010467|GO:0016020|GO:0032776|GO:0034080|GO:0035574|GO:0035575|GO:0040029|GO:0042393|GO:0043234|GO:0044822|GO:0045653|GO:0045814|GO:0046982|GO:0051290|GO:0070062	histone cluster 4, H4	260.836	44.8987	7.4192	5.6007	520.425	79.3598	115.536	530.627	185.942	133.129	36.6541	26.1929	87.3983	54.176	31.2082	33.7625	8.74949	6.04347	6.98942	8.78413	6.93797	7.01072	5.94507	4.76582	6.23804	5.57761	5.58356	5.49412
ASHGV40006133	0.000667025	0.0289555	3.5103	up	protein_coding	NM_178858	SFXN2	RefSeq	2562	chr10	+	104474297	104498946	CGGCCATAGGCATCACCCAAGTAGTTATTTCTCGGATCACCATGTCAGCTCCTGGGATGA	118980	Hs.44070	GO:0005743|GO:0015075|GO:0016021|GO:0034220|GO:0055072	sideroflexin 2	31.5834	7.57736	4.6505	2.83891	39.2999	23.2901	18.5477	54.5943	28.7386	25.03	5	6.01217	11.6417	10.6418	5	7.16856	4.83954	4.26862	4.31622	5.5468	4.36524	4.56659	2.40082	2.44071	3.21155	3.0867	2.4813	3.41235
ASHGV40049877	0.00194115	0.0344799	3.49809	up	protein_coding	NM_014109	ATAD2	RefSeq	5580	chr8	-	124332090	124408705	CTTTGCTAGAACAAGACCCTGTAGTAATAGTAATAATAGTTGAAGTTTGGCCAACTCTTA	29028	Hs.370834	GO:0003682|GO:0005524|GO:0005634|GO:0005654|GO:0006351|GO:0016887|GO:0031936|GO:0042393|GO:0045893|GO:0045944|GO:0070062	ATPase family, AAA domain containing 2	3307.04	759.804	11.3332	9.52664	1874.57	1067.45	3393.08	2450.4	6543.65	4513.1	210.623	667.951	1403.09	935.536	628.07	713.554	10.6489	9.90578	12.1712	11.0701	12.0905	12.1128	8.55412	9.45977	10.2667	9.52816	9.66693	9.68413
ASHGV40033200	0.000731121	0.0292885	3.47814	up	protein_coding	NM_002883	RANGAP1	RefSeq	3907	chr22	-	41640780	41682255	ACAGTCTGCTGCAGACGCTGTACAAGGTCTAGACTCAAAGCCTCTCCCATCCCTTGGCCT	5905	Hs.183800	GO:0000278|GO:0000776|GO:0000777|GO:0000922|GO:0005096|GO:0005515|GO:0005643|GO:0005737|GO:0005829|GO:0007165|GO:0007264|GO:0008536|GO:0030425|GO:0031625|GO:0031965|GO:0043547|GO:0043547|GO:0044614|GO:0046826|GO:0048471|GO:0048678|GO:0071375|GO:0072686	Ran GTPase activating protein 1	2234.26	607.487	10.9623	9.16399	2468.61	3629.65	1836.36	1845.75	2316.23	1309	490.572	666.622	1307.27	715.001	270.833	194.622	11.0661	11.7918	11.214	10.6565	10.6657	10.3798	9.78729	9.45788	10.1634	9.15776	8.52179	7.89578
ASHGV40049013	0.00621723	0.0479965	3.47078	up	protein_coding	NM_003844	TNFRSF10A	RefSeq	1764	chr8	-	23048969	23082680	GAAAGACTCTTTTTACCAGAGGTTTCCTCTTAGGTGTTAGGAGTTAATACATATTAGGTT	8797	Hs.591834	GO:0002020|GO:0004872|GO:0005035|GO:0005515|GO:0005622|GO:0005886|GO:0006915|GO:0006915|GO:0006919|GO:0007165|GO:0007166|GO:0007250|GO:0008134|GO:0008625|GO:0009986|GO:0010939|GO:0012501|GO:0016021|GO:0036462|GO:0043154|GO:0045569|GO:0070266|GO:0071260|GO:0097191|GO:0097191|GO:0097296|GO:0097300|GO:1902041	tumor necrosis factor receptor superfamily member 10a	992.509	313.427	9.73566	7.9404	913.297	517.694	1040.03	1421.23	1252.85	809.951	44.734	263.687	853.534	406.975	151.151	160.48	9.58063	8.83097	10.3367	10.2441	9.76199	9.65956	6.2377	8.13832	9.52617	8.41182	7.70331	7.6251
ASHGV40029032	0.000874352	0.0299774	3.47067	up	protein_coding	NM_025079	ZC3H12A	RefSeq	2737	chr1	+	37940118	37949978	TTGTGAAGCTGGCCTACGAGTCTGACGGGATCGTGGTTTCCAACGACACATACCGTGACC	80149	Hs.656294	GO:0001525|GO:0004519|GO:0005515|GO:0005654|GO:0005737|GO:0005886|GO:0006915|GO:0010508|GO:0010628|GO:0010629|GO:0010884|GO:0030154|GO:0032088|GO:0032715|GO:0032720|GO:0043031|GO:0045019|GO:0045600|GO:0046872|GO:0071222|GO:0090305|GO:2000379	zinc finger CCCH-type containing 12A	48.8965	9.25273	5.10891	3.3137	40.6692	12.0552	27.1414	50.5146	91.8888	71.11	6.71106	5.0416	15.6812	13.5101	7.02171	7.5507	4.88845	3.39488	4.87975	5.4388	5.95439	6.09721	3.27005	2.33796	3.69722	3.45742	3.64103	3.47851
ASHGV40050136	0.00279569	0.0377096	3.45755	up	protein_coding	NM_013432	TONSL	RefSeq	4519	chr8	-	145654162	145669812	TCTCACTGGATCTGTCTGCCAACCCTGAGATCAGCTGTGCCAGCTTGGAAGAGCTCCTGT	4796	Hs.675285	GO:0000724|GO:0003714|GO:0005515|GO:0005654|GO:0005662|GO:0005737|GO:0031297|GO:0035101|GO:0042393|GO:0042555|GO:0042994|GO:0043596|GO:1903507	tonsoku-like, DNA repair protein	103.318	20.5512	6.24502	4.45527	115.174	41.3821	61.7757	64.3267	196.576	140.675	9.37916	20.0628	34.8711	25.1959	16.1214	17.6767	6.44889	5.07488	6.05944	5.7845	7.01264	7.08976	3.78264	4.33278	4.89506	4.42989	4.69267	4.59858
ASHGV40003274	7.16159e-05	0.021527	3.43257	up	protein_coding	NM_006398	UBD	RefSeq	1006	chr6	-	29523388	29527702	CTGCCTCTGTGTGCATGTCCGTTCCGAGGAATGGGATTTAATGACCTTTGATGCCAACCC	10537	Hs.44532	GO:0005515|GO:0005634|GO:0005737|GO:0006508|GO:0006511|GO:0016235|GO:0016567|GO:0032446|GO:0034341|GO:0034612|GO:0043011|GO:0043065|GO:0043123|GO:0070628|GO:0070842	ubiquitin D	136.635	30.4968	6.84069	5.0614	139.233	108.5	194.375	129.225	145.952	102.526	19.3244	32.1049	46.8698	44.6787	15.8426	24.1604	6.74807	6.50697	7.75002	6.79284	6.6034	6.64285	4.96001	5.07823	5.33349	5.30178	4.66934	5.02556
ASHGV40042644	0.000260445	0.0267322	3.43051	up	protein_coding	NM_004219	PTTG1	RefSeq	786	chr5	+	159848813	159855751	ATGGAGAACCAGGCACCCGTGTGGTTGCTAAGGATGGGCTGAAGCTGGGGTCTGGACCTT	9232	Hs.350966	GO:0000278|GO:0003700|GO:0004869|GO:0005515|GO:0005634|GO:0005737|GO:0005829|GO:0006281|GO:0006355|GO:0006366|GO:0007067|GO:0007283|GO:0010466|GO:0010951|GO:0017124|GO:0030414|GO:0031145|GO:0045143|GO:0051276|GO:0051301|GO:2000816	pituitary tumor-transforming 1	268.173	64.6324	7.68263	5.90421	263.469	78.0531	453.41	213.126	335.29	265.69	23.3571	24.4473	150.357	93.0669	41.5066	55.0601	7.72296	6.01524	9.0387	7.49749	7.78854	8.03286	5.26034	4.65434	7.02943	6.36976	5.95419	6.1572
ASHGV40039016	0.00337302	0.0398443	3.42101	up	protein_coding	NM_006685	SMR3B	RefSeq	798	chr4	+	71248794	71255961	GGTCCAGGGAGAATCCCACCTCCTCCTCCCGCACCCTATGGTCCAGGGATATTTCCACCA	10879	Hs.650650	GO:0003674|GO:0005515|GO:0005615|GO:0008150|GO:0070062	submaxillary gland androgen regulated protein 3B	1149.79	246.978	9.82789	8.05347	1978.53	1838.84	414.133	940.48	964.339	762.384	261.954	240.151	460.986	225.729	145.721	147.328	10.719	10.7648	8.91035	9.63565	9.37234	9.56524	8.87985	8.00793	8.66397	7.60941	7.64968	7.50997
ASHGV40002658	0.00035637	0.0279013	3.41066	up	protein_coding	ENST00000598428	AC016885.1	GENCODE	471	chr8	+	94241866	94242388	GAGCCACCGAAGCAAGTGAATGAGGGGACCCAGCCCGACCCACTGAGTGAGGGGACGCAG					816.917	194.402	9.45945	7.6894	1152.86	571.457	682.282	986.744	922.867	585.296	310.518	129.716	279.858	233.452	98.1903	114.679	9.92163	8.96541	9.66823	9.71608	9.29995	9.18538	9.12931	7.11149	7.95363	7.65607	7.12251	7.16336
ASHGV40022452	0.000430037	0.0286433	3.38888	up	protein_coding	NM_020394	ZNF695	RefSeq	3392	chr1	-	247148624	247171395	CTTCTCCCAGTGGCATTAAACTTCAAATAATTTGAAAAATATTGTTCCCACACGTTACAC	57116	Hs.669893	GO:0000978|GO:0005515|GO:0005634|GO:0006355|GO:0046872	zinc finger protein 695	102.983	22.352	6.3577	4.59689	88.6777	189.55	105.416	57.4158	101.588	75.2504	17.9485	28.21	37.4678	26.2049	8.97758	15.3033	6.0489	7.34527	6.86087	5.61874	6.09505	6.17738	4.8426	4.88054	5.00152	4.49968	3.9513	4.40573
ASHGV40051963	0.000184085	0.0258059	3.38556	up	protein_coding	NM_006378	SEMA4D	RefSeq	4642	chr9	-	91992151	92094611	TGGTTAATTTCACACTCCATCTCCCCGCTTTGTAAATACCCATCGGGAAGAGACTTTTTT	10507	Hs.494406	GO:0000122|GO:0001934|GO:0004872|GO:0004888|GO:0005102|GO:0005515|GO:0005615|GO:0005886|GO:0005887|GO:0006955|GO:0007155|GO:0007162|GO:0007411|GO:0008360|GO:0010693|GO:0014068|GO:0030215|GO:0030215|GO:0030335|GO:0030335|GO:0031344|GO:0043066|GO:0043547|GO:0043547|GO:0043931|GO:0045668|GO:0048672|GO:0048814|GO:0050731|GO:0050732|GO:0070486|GO:0071526|GO:0071526|GO:1900220	sema domain, immunoglobulin domain (Ig), transmembrane domain (TM) and short cytoplasmic domain, (semaphorin) 4D	4691.65	1257.62	12.0577	10.2983	5874.3	5454.8	2879.29	4140.23	5795.44	4005.87	665.305	1284.85	2340.15	1547.22	816.89	891.304	12.3018	12.4089	11.9051	11.8736	11.9175	11.9393	10.242	10.3683	10.9905	10.2087	10.011	9.96949
ASHGV40047120	0.005298	0.0462711	3.37948	up	protein_coding	NM_001135914	KCP	RefSeq	4733	chr7	-	128516918	128550773	TGCCCTGCAAAGACCCCCGCCATGTTGAGTCACCAGCAGTAAACTCTAGGCCTGCCCGAA	375616	Hs.371746	GO:0005615|GO:0030513	kielin/chordin-like protein	412.506	84.8078	8.19424	6.43743	1080.08	263.034	362.052	137.541	373.18	259.149	65.499	149.885	147.48	67.7995	37.8709	40.3119	9.83226	7.83347	8.68051	6.88049	7.94443	7.99425	6.80969	7.32844	7.00303	5.9139	5.8343	5.73525
ASHGV40021073	0.00317464	0.0389779	3.36696	up	protein_coding	NM_024792	FAM57A	RefSeq	2096	chr17	+	635846	646075	GCAGCAGCACACCCTTCTGTACAAGGTGAATGGAATCCTCACGCTGGCCACCTTCCTTTC	79850	Hs.154396	GO:0005886|GO:0016021	family with sequence similarity 57 member A	89.0914	20.2414	6.13807	4.38662	87.9319	60.3016	74.2814	127.53	135.091	49.4122	5.84007	20.0791	28.5025	24.3494	21.1999	21.4776	6.03749	5.63621	6.32988	6.7739	6.4905	5.56043	3.08867	4.33478	4.59634	4.37796	5.05715	4.86483
ASHGV40055516	0.00550303	0.0464007	3.34767	up	protein_coding	NM_005342	HMGB3	RefSeq	3571	chrX	+	150151747	150159248	GGGACGTTGGATGCATTCATTTTCTGTAATAAAGTTTCTTAATCACTCTTCCCAAAAAGT	3149	Hs.19114	GO:0000400|GO:0003682|GO:0003690|GO:0005515|GO:0005634|GO:0005694|GO:0006310|GO:0006338|GO:0006355|GO:0007275|GO:0008301|GO:0032392|GO:0044822|GO:0045578|GO:0045638	high mobility group box 3	6974.18	2050.08	12.5577	10.8146	7960.48	2725.96	7338.6	9921.27	8381.53	5517.25	481.842	1496.79	4704.08	1665.05	1823.21	2129.5	12.7273	11.365	13.319	13.1306	12.4309	12.3735	9.76199	10.5739	11.9879	10.3065	11.0939	11.1634
ASHGV40017267	0.000195565	0.0258059	3.33017	up	protein_coding	NM_000057	BLM	RefSeq	4555	chr15	+	91260557	91358692	AAAGGAAGAGGAAAAAGATGCCAGCCTCCCAAAGGTCTAAGAGGAGAAAAACTGCTTCCA	641	Hs.725208	GO:0000079|GO:0000228|GO:0000405|GO:0000723|GO:0000724|GO:0000729|GO:0000733|GO:0000781|GO:0000800|GO:0001673|GO:0002039|GO:0003697|GO:0004003|GO:0004003|GO:0004386|GO:0005515|GO:0005524|GO:0005634|GO:0005654|GO:0005657|GO:0005730|GO:0005737|GO:0006281|GO:0006310|GO:0006974|GO:0006974|GO:0007095|GO:0008026|GO:0009378|GO:0010165|GO:0016363|GO:0016605|GO:0016605|GO:0016887|GO:0016925|GO:0031297|GO:…	Bloom syndrome, RecQ helicase-like	402.871	100.133	8.41273	6.67713	629.921	410.262	343.993	324.656	415.662	292.734	63.1859	112.431	221.751	98.2766	49.7156	55.4389	9.02173	8.48105	8.60308	8.09807	8.10459	8.16785	6.75141	6.89907	7.60115	6.44809	6.19885	6.16424
ASHGV40014141	0.00549016	0.0464007	3.32776	up	protein_coding	NM_182578	THEM5	RefSeq	1146	chr1	-	151819576	151826173	AGCTGCAGTTGGAAGAAGAGTCTCCCCAGTAACAGTCACTGTGCCTGCAGGAGAGCCACT	284486	Hs.132648	GO:0005515|GO:0005759|GO:0006631|GO:0016290|GO:0035336|GO:0035965	thioesterase superfamily member 5	9855.63	2469.73	12.8768	11.1423	20418.8	12813.1	4553.31	4796.27	12352.1	4200.21	1473.39	2480.9	4515.9	4055.95	1118.33	1173.91	13.9847	13.5734	12.6126	12.0884	12.9924	12.0094	11.4039	11.272	11.9267	11.4993	10.4275	10.3242
ASHGV40024921	0.00122538	0.0314434	3.32774	up	protein_coding	NM_005317	GZMM	RefSeq	958	chr19	+	544033	549920	ACACCCGCATGTGTAACAACAGCCGCTTCTGGAACGGCAGCCTCTCCCCCAGCATGGTCT	3004	Hs.465511	GO:0004252|GO:0005515|GO:0005576|GO:0006508|GO:0006915|GO:0008219|GO:0008236|GO:0016020|GO:0019835|GO:0045087	granzyme M	4163.95	1234.67	11.8925	10.1579	4484.87	6268.68	3760.16	3310.18	4483.94	2675.85	1160.76	1276.9	2721.22	1324.97	456.928	467.235	11.9421	12.6018	12.3238	11.5245	11.5774	11.3852	11.0579	10.3587	11.2117	9.99097	9.22392	9.10432
ASHGV40025875	0.00682657	0.04948	3.32731	up	protein_coding	NM_133498	SPACA4	RefSeq	978	chr19	+	49109999	49110971	TCACATCTCAATCAGGATGCTTCTCTCCATTGGTAGCACTTTAGAGTCCATGAAATATGG	171169	Hs.122599	GO:0001669|GO:0005886|GO:0007155|GO:0031225	sperm acrosome associated 4	74.7876	18.3214	5.85956	4.1252	148.271	53.8236	41.5734	51.7458	83.3628	69.9493	9.07172	13.5089	48.3841	14.312	10.3231	14.3285	6.84305	5.46493	5.48406	5.47161	5.82099	6.07269	3.73055	3.65397	5.37969	3.55164	4.11638	4.31899
ASHGV40057190	0.00679073	0.0494234	3.32651	up	protein_coding	NM_021058	HIST1H2BJ	RefSeq	481	chr6	-	27100094	27100575	CGTCCAAGGCCATGGGCATCATGAATTCGTTTGTGAACGACATTTTCGAGCGCATCGCAG	8970	Hs.656567	GO:0000786|GO:0000788|GO:0002227|GO:0003677|GO:0003677|GO:0005615|GO:0005634|GO:0005654|GO:0006325|GO:0006334|GO:0006334|GO:0019731|GO:0046982|GO:0050830	histone cluster 1, H2bj	601.575	114.503	8.69214	6.95813	766.643	220.8	216.103	261.863	1272.36	871.686	47.3902	109.433	146.843	119.875	112.19	151.285	9.3237	7.57574	7.90681	7.78683	9.78773	9.77201	6.32579	6.86108	6.99494	6.72646	7.29551	7.54499
ASHGV40057753	0.000699563	0.0289827	3.30685	up	protein_coding	ENST00000428556	AC103801.2	GENCODE	510	chr11	+	22646859	22647369	GCCAGAAGCTCGGAAAAGCGATCCAGGTGCTGCAGAAGGGATTCCATGAGGTGCGCGAAG					32.7276	9.96322	4.75216	3.0267	27.9293	20.1299	32.9667	46.8494	37.9503	30.5397	5	5	26.903	11.997	5	5.87926	4.3644	4.06586	5.15482	5.33132	4.7382	4.85832	2.40082	2.32236	4.51064	3.27221	2.4813	3.17286
ASHGV40025016	0.00589317	0.0473018	3.30158	up	protein_coding	NM_001135580	C19orf71	RefSeq	671	chr19	+	3539154	3544028	CCAGCGGTCCCCGCCTTCCCTCACACCCACTCCCCGATAAAGGCATGCTACCAGGATGCA	100128569	Hs.664978		chromosome 19 open reading frame 71	9975.91	2256.18	12.5255	10.8023	34451.7	5249.95	7265.33	7730.68	2969.02	2188.79	4687.46	1030.96	5179.23	879.804	789.361	970.265	14.587	12.3441	13.2983	12.7948	11.0248	11.1039	13.133	10.0594	12.1264	9.45493	9.95875	10.0814
ASHGV40000177	0.00633744	0.0481321	3.28006	up	protein_coding	NM_001256829	TMEM265	RefSeq	2116	chr16	+	30751511	30756517	TCTGGTGTTTGCCATCAAGGCGGAAGAGCGGCATAAAGCAGGCCGGTCCGAGGAGGCAGT	100862671	Hs.667372	GO:0009607|GO:0016021	transmembrane protein 265	54.5393	12.0393	5.24119	3.52747	110.057	16.2306	22.6525	83.8782	50.0999	44.3177	8.57297	9.04362	18.4071	18.0116	5	13.2007	6.37547	3.78219	4.61149	6.16474	5.11462	5.39864	3.6392	2.95896	3.94457	3.92881	2.4813	4.21197
ASHGV40036499	0.0012193	0.031366	3.18031	up	protein_coding	NM_013336	SEC61A1	RefSeq	3656	chr3	+	127771211	127790526	ACAATCATCTACCAGTACTTTGAGATCTTCGTTAAGGAGCAAAGCGAGGTTGGCAGCATG	29927	Hs.518236	GO:0002474|GO:0002479|GO:0005515|GO:0005791|GO:0005829|GO:0006614|GO:0006620|GO:0007029|GO:0016020|GO:0016049|GO:0030176|GO:0030968|GO:0034341|GO:0036498|GO:0042590|GO:0043022|GO:0044267|GO:0045047	Sec61 translocon alpha 1 subunit	752.595	198.113	9.27362	7.60446	534.63	1084.4	357.609	746.822	1136.14	655.972	50.8244	277.792	305.309	275.513	129.824	149.418	8.78564	9.92971	8.66397	9.28999	9.62358	9.34885	6.43309	8.20863	8.07428	7.88106	7.49936	7.53031
ASHGV40050407	0.00110374	0.0309917	3.17934	up	protein_coding	NM_152562	CDCA2	RefSeq	3735	chr8	+	25316512	25365425	ATCTTTATATGGGGAAAGAGACATTGCTTCTAAGAAGCCCCTCCTCAGTCCTATTCCCGA	157313	Hs.33366	GO:0005654|GO:0005694|GO:0005737|GO:0007059|GO:0007067|GO:0035307|GO:0051301	cell division cycle associated 2	131.645	30.8795	6.70376	5.03503	193.139	47.7492	136.008	134.403	152.846	125.728	30.6234	21.0067	51.6918	47.3058	21.7891	12.86	7.25841	5.28615	7.23602	6.84881	6.66757	6.92559	5.67394	4.40758	5.46993	5.38533	5.09213	4.18129
ASHGV40044686	1.66074e-05	0.0164443	3.1744	up	protein_coding	NM_003107	SOX4	RefSeq	4912	chr6	+	21593971	21598849	CCAGCTAATCATGTCAAGTTCACTGCCTGTCAGATTGTTGATATATACCTTCTGTAAATA	6659	Hs.643910	GO:0000976|GO:0001046|GO:0001071|GO:0001077|GO:0001105|GO:0001501|GO:0001841|GO:0002328|GO:0003183|GO:0003211|GO:0003215|GO:0003289|GO:0003357|GO:0003700|GO:0005515|GO:0005634|GO:0005654|GO:0005654|GO:0005737|GO:0005739|GO:0006355|GO:0006366|GO:0006977|GO:0007507|GO:0008284|GO:0008285|GO:0014009|GO:0021510|GO:0021522|GO:0021782|GO:0030177|GO:0030217|GO:0031018|GO:0031397|GO:0031647|GO:0032024|GO:…	SRY-box 4	37060.2	9967.81	14.8305	13.164	38247.2	10178.1	21928	43912.6	62432.7	45662.8	4098.33	4043.75	13440.1	18697	8839.67	10688.1	14.7231	13.2889	14.873	15.3335	15.4134	15.3511	12.9388	11.9772	13.4624	13.6294	13.451	13.5253
ASHGV40024114	0.00670532	0.0492154	3.17297	up	protein_coding	NM_004720	LPAR2	RefSeq	1803	chr19	-	19734465	19739039	TAGAATTGAAGCAGTCCACGGGGAGGGGATGATACAAGGAGTAAACCTTTCTTTACACTC	9170	Hs.122575	GO:0000187|GO:0004930|GO:0005515|GO:0005829|GO:0005886|GO:0005887|GO:0007186|GO:0007202|GO:0007204|GO:0008289|GO:0009986|GO:0030139|GO:0030165|GO:0035025|GO:0070915	lysophosphatidic acid receptor 2	3421.86	1353.12	11.6319	9.96604	4331.23	2646.48	3045.26	3438.59	3995.25	3074.38	649.854	912.663	4667.62	1055.89	395.984	436.723	11.8874	11.3214	11.9829	11.5843	11.4346	11.5806	10.2071	9.88213	11.9747	9.68413	9.0341	9.01415
ASHGV40018921	0.000626582	0.0289555	3.16973	up	protein_coding	NM_013292	MYLPF	RefSeq	683	chr16	+	30386122	30389310	TCGACTACAAAAACATCTGCTACGTCATCACGCACGGCGACGCCAAGGACCAGGAGTAGG	29895	Hs.50889	GO:0005509|GO:0005765|GO:0005829|GO:0005859|GO:0006936|GO:0006955|GO:0007519|GO:0008307	myosin light chain, phosphorylatable, fast skeletal muscle	116.14	28.8193	6.53747	4.8731	68.1272	119.314	77.5394	157.146	175.372	99.3428	11.9847	40.4242	50.8922	36.3372	13.8347	19.4429	5.65811	6.65225	6.39499	7.07283	6.8539	6.59271	4.17544	5.41215	5.44871	4.98933	4.48692	4.72608
ASHGV40049065	0.00111004	0.0309917	3.1663	up	protein_coding	NM_172366	FBXO16	RefSeq	1362	chr8	-	28285925	28347835	TAAAAGTTCCAGCTCATCTCGCCTGGCCTCCCCCTGAGTCAGTGGGACTCCCAGACACTG	157574	Hs.741522		F-box protein 16	2758.54	732.904	11.252	9.58918	3340.64	1945.89	1404.78	3905.37	3002.97	2951.61	409.802	783.366	1221.37	883.177	513.329	586.382	11.5086	10.8502	10.8024	11.7888	11.0395	11.5224	9.53396	9.68456	10.0594	9.45829	9.3905	9.40833
ASHGV40057179	0.00295151	0.0382469	3.16527	up	protein_coding	NM_003523	HIST1H2BE	RefSeq	435	chr6	+	26184023	26184458	TACGTGTACAAGGTGCTGAAACAGGTCCACCCCGACACCGGCATCTCCTCTAAAGCCATG	8344	Hs.534369	GO:0000786|GO:0000788|GO:0002227|GO:0003677|GO:0003677|GO:0005515|GO:0005615|GO:0005634|GO:0005654|GO:0006325|GO:0006334|GO:0006334|GO:0019731|GO:0046982|GO:0050830|GO:0070062	histone cluster 1, H2be	1867.88	464.716	10.5612	8.89889	2583.79	862.165	994.898	1319.73	3220.33	2226.4	253.372	351.933	998.844	432.159	344.231	407.756	11.128	9.57951	10.2641	10.1323	11.1299	11.1335	8.82624	8.54961	9.76409	8.48464	8.8479	8.92089
ASHGV40029913	0.00250833	0.0364669	3.16299	up	protein_coding	NM_001130158	MYO1B	RefSeq	5113	chr2	+	192110106	192290115	GCTCTATCGCACAACTCTCAGCCAAACCAAACAGAAGCTCAATATTGAGATTTCCGATGA	4430	Hs.439620	GO:0000146|GO:0000146|GO:0005516|GO:0005524|GO:0005524|GO:0005546|GO:0005547|GO:0005737|GO:0005769|GO:0005884|GO:0005886|GO:0005903|GO:0006892|GO:0007015|GO:0008152|GO:0010008|GO:0016459|GO:0030048|GO:0030175|GO:0030898|GO:0032588|GO:0048471|GO:0051015|GO:0051017|GO:0070062|GO:0071944	myosin IB	1543.48	450.877	10.4575	8.79621	1339.19	1624.49	1649.93	1963.75	1598.75	1084.76	117.016	732.954	610.403	378.631	414.979	451.276	10.1557	10.568	11.0409	10.7469	10.1331	10.1003	7.66223	9.58843	9.0493	8.3161	9.10139	9.0598
ASHGV40005970	0.00212251	0.0349784	3.1578	up	protein_coding	NM_001284259	KIF20B	RefSeq	6459	chr10	+	91461346	91534700	GCCAAACGGAAATTATACACAAGTGAAATTTCATCTCCTATTGATATATCAGGCCAAGTG	9585	Hs.240	GO:0001843|GO:0005515|GO:0005524|GO:0005634|GO:0005654|GO:0005730|GO:0005737|GO:0005813|GO:0005874|GO:0007018|GO:0007050|GO:0007067|GO:0007088|GO:0008017|GO:0008152|GO:0008284|GO:0008284|GO:0008574|GO:0016887|GO:0030496|GO:0030496|GO:0032467|GO:0035372|GO:0042803|GO:0048471|GO:0048812|GO:0050699|GO:0051233|GO:0051301|GO:0070938|GO:0090316|GO:0097431|GO:1903438|GO:1990023|GO:2000114|GO:2001224	kinesin family member 20B	527.009	121.469	8.73025	7.07133	840.798	218.761	396.154	646.538	637.008	422.794	64.2006	119.091	132.321	176.721	103.583	132.895	9.45467	7.56569	8.83528	9.07262	8.74809	8.70517	6.7782	6.98167	6.83748	7.2679	7.19524	7.36751
ASHGV40031180	0.00059921	0.0289555	3.15779	up	protein_coding	NM_001007125	LKAAEAR1	RefSeq	894	chr20	-	62714732	62715712	AAAGGGGAGGGGCCCTGCCCGCCTCCGCACACGCCGGACCCCAGCCTCTCTCCCCGGCAG	198437	Hs.570316		LKAAEAR motif containing 1	18320.4	5759.81	13.9594	12.3005	23778.4	26192.9	15152	12413.2	19159.3	13226.9	3628.46	6941.44	12717.6	6606.1	2144.73	2520.52	14.1717	14.5004	14.3362	13.4739	13.647	13.6272	12.7575	12.7603	13.3777	12.1562	11.3501	11.4009
ASHGV40032898	0.00420573	0.0426294	3.13738	up	protein_coding	NM_001017964	YDJC	RefSeq	1350	chr22	-	21982377	21984340	TTTGGTGCCCCTCCATGTTGCAATGCAAACACCTTCACCACTGGGGCAGTGGGGAGAGAT	150223	Hs.355952	GO:0000287|GO:0005975|GO:0016810	YdjC homolog (bacterial)	4581.09	1445.25	11.9835	10.334	6425.01	2193.11	4216.49	5419.98	5541.94	3689.99	396.651	1085.16	3517.01	1283.7	1150.6	1238.4	12.4253	11.0297	12.4996	12.2706	11.8582	11.8177	9.48625	10.1223	11.573	9.95373	10.4669	10.4015
ASHGV40023686	0.00428796	0.0427196	3.13411	up	protein_coding	NM_003200	TCF3	RefSeq	4451	chr19	-	1609288	1652328	AAACTGCTCATCCTGCACCAGGCTGTCTCGGTCATCCTGAACTTGGAGCAGCAAGTGCGA	6929	Hs.371282	GO:0000122|GO:0000788|GO:0000790|GO:0000978|GO:0001078|GO:0001779|GO:0002326|GO:0002326|GO:0003677|GO:0003677|GO:0003677|GO:0003682|GO:0003700|GO:0003700|GO:0003713|GO:0005515|GO:0005634|GO:0005634|GO:0005654|GO:0005654|GO:0005667|GO:0005737|GO:0006351|GO:0006355|GO:0008134|GO:0030183|GO:0030890|GO:0031435|GO:0032496|GO:0033077|GO:0033152|GO:0035326|GO:0042493|GO:0042692|GO:0042803|GO:0043234|GO:…	transcription factor 3	235.672	55.4963	7.54988	5.90182	316.479	141.628	135.433	394.163	246.308	180.022	23.0817	59.6729	95.15	63.7009	45.6671	45.7052	7.99037	6.90678	7.23048	8.3676	7.34508	7.45894	5.24153	5.99467	6.36604	5.82323	6.08039	5.90504
ASHGV40055026	0.00251197	0.0364669	3.13133	up	protein_coding	NM_174912	FAAH2	RefSeq	2039	chrX	+	57313109	57515629	AAAGAGCTGGTGGATATGCTAGGTGATGATGGTGTGTTCTTATATCCCTCACATCCCACA	158584	Hs.496205	GO:0008152|GO:0016021|GO:0016787|GO:0016884	fatty acid amide hydrolase 2	770.875	242.36	9.39066	7.74388	751.255	490.337	737.286	967.81	971.24	707.322	108.242	201.186	682.939	256.016	89.321	116.456	9.29319	8.74235	9.78729	9.68509	9.38333	9.45271	7.5397	7.75547	9.20953	7.78185	6.99037	7.18639
ASHGV40046131	0.00522773	0.0459762	3.13049	up	protein_coding	NM_014413	EIF2AK1	RefSeq	4465	chr7	-	6061877	6098860	TTTCAACTCTGTTGACCCTCTGTCTGGTCTTCCTCTAGAAGGTACCGCAGAAATTGATGT	27102	Hs.520205	GO:0002526|GO:0004694|GO:0005524|GO:0005737|GO:0006909|GO:0006950|GO:0008285|GO:0009605|GO:0010998|GO:0010999|GO:0020037|GO:0030225|GO:0042803|GO:0045993|GO:0046501|GO:0046777|GO:0046986|GO:0055072	eukaryotic translation initiation factor 2 alpha kinase 1	577.322	143.469	8.85576	7.20938	840.77	295.786	300.504	815.883	738.78	472.211	68.8098	122.894	308.232	160.37	93.7261	106.78	9.45429	8.00155	8.39224	9.44002	8.97122	8.87525	6.88081	7.02775	8.08715	7.13101	7.06203	7.06749
ASHGV40024707	0.00638726	0.0481706	3.12345	up	protein_coding	NM_001098612	SIGLEC14	RefSeq	2113	chr19	-	52145805	52150132	CCCCAGCAGAGCAGGGCTGAGAGGCCTGGCTGAGCCCCTCCCGCTCAAGACAGAACTGAG	100049587	Hs.707374	GO:0005886|GO:0007155|GO:0016021|GO:0030246|GO:0045087	sialic acid binding Ig-like lectin 14	504.554	104.274	8.46699	6.82385	1109.14	485.497	173.696	755.002	264.743	239.248	84.4012	112.249	178.796	125.382	53.0658	71.754	9.86706	8.72823	7.58566	9.30546	7.44582	7.86971	7.17203	6.89611	7.28076	6.79724	6.28665	6.5103
ASHGV40007807	0.00199299	0.0344799	3.12095	up	protein_coding	NM_003139	SRPR	RefSeq	3100	chr11	-	126132813	126138877	ATACCAAATCGCCGCTTTCCCCACAAGCCCTTCTTCCTGTATCAAGAATGTGCTTTAGAG	6734	Hs.368376	GO:0003924|GO:0005047|GO:0005525|GO:0005783|GO:0005785|GO:0005789|GO:0006412|GO:0006613|GO:0006614|GO:0010467|GO:0016020|GO:0016021|GO:0030968|GO:0036498|GO:0044267|GO:0044822|GO:0070062	SRP receptor alpha subunit	1409.7	334.558	10.1741	8.53215	1372.41	2111.2	412.567	1645.97	1686.01	1230.01	198.193	369.566	427.709	422.931	265.549	323.398	10.1954	10.9778	8.90303	10.4749	10.2095	10.284	8.46324	8.62052	8.54892	8.45883	8.49372	8.60764
ASHGV40016131	0.00414883	0.0425837	3.10943	up	protein_coding	NM_003612	SEMA7A	RefSeq	3393	chr15	-	74701629	74726299	GCCCCTGCACCTCTTCTCAATGCACTTTAATAATGTAACATATTACTAATAAACAAGCTA	8482	Hs.24640	GO:0001649|GO:0005178|GO:0005515|GO:0005886|GO:0006954|GO:0006955|GO:0007229|GO:0007411|GO:0009897|GO:0016020|GO:0021988|GO:0031225|GO:0045773|GO:0048675|GO:0050727|GO:0060907|GO:0070374	semaphorin 7A, GPI membrane anchor (John Milton Hagen blood group)	4165.58	1212.32	11.7766	10.1399	2808.53	8475.04	2701.77	2395.72	5063.69	3548.77	520.781	1517.82	1965.28	2083.13	566.029	620.898	11.2541	13.0446	11.8191	11.0357	11.7351	11.7707	9.87152	10.5972	10.7475	10.6038	9.52617	9.4933
ASHGV40008782	0.000631561	0.0289555	3.09841	up	protein_coding	NM_003626	PPFIA1	RefSeq	5353	chr11	+	70116805	70230607	TCCGGGTGACTTCTTCTATGTCTTCCCCCTCTATGCAGCCAAAGAAGATGCAGATGGACG	8500	Hs.530749	GO:0004871|GO:0005515|GO:0005737|GO:0005829|GO:0005925|GO:0007160|GO:0007165|GO:0007268|GO:0007269|GO:0014047|GO:0048786|GO:0051497|GO:0090005	protein tyrosine phosphatase, receptor type, f polypeptide (PTPRF), interacting protein (liprin), alpha 1	4992.88	1367.9	11.7369	10.1053	15889.2	2417.85	3877.47	1945.04	3203.99	2623.77	1805.69	745.67	4020.97	623.816	473.626	537.622	13.6585	11.1725	12.3804	10.7328	11.1211	11.3559	11.7148	9.61734	11.7659	8.96492	9.27501	9.29394
ASHGV40028074	0.00621794	0.0479965	3.08472	up	protein_coding	NM_194302	CCDC108	RefSeq	5992	chr2	-	219867567	219906273	CATGCCGCTAGGGGTCACGCCTGGCCCCCTCTCCACCGCCAGTAAAAGCATCTAGTCTTT	255101	Hs.147762	GO:0005515|GO:0016021|GO:0044822	cilia and flagella associated protein 65	2988.18	836.776	11.204	9.57886	6426.46	4152.52	1723.91	2802.7	1568.27	1255.25	1282.1	674.821	1924.29	438.63	322.571	378.242	12.4261	11.9989	11.1167	11.263	10.1056	10.3136	11.2042	9.47223	10.7164	8.50289	8.76123	8.81619
ASHGV40053882	0.00637338	0.0481531	3.07624	up	protein_coding	NM_031894	FTHL17	RefSeq	830	chrX	-	31089357	31090170	GCCCTTTCAGAACGTTCTCTTCAGTTTTATCTTTCAGTTTTACCATTGTTAGCAAAAAAG	53940	Hs.333125	GO:0005623|GO:0006826|GO:0006879|GO:0008199	ferritin, heavy polypeptide-like 17	155.301	39.4705	6.95754	5.33637	232.715	121.485	169.785	67.6708	203.226	136.925	19.5832	65.2606	65.9113	45.1388	16.4416	24.4878	7.54132	6.67849	7.55288	5.85766	7.06442	7.05047	4.98116	6.13001	5.83128	5.31627	4.71622	5.0433
ASHGV40035235	0.000178936	0.0258059	3.04788	up	protein_coding	NM_001099645	RPL22L1	RefSeq	1978	chr3	-	170582664	170588045	GGCTCCCCTTACAGGGCTTTGCTTATTAATAAAATAAATGAAGTATACATGAGAAATACC	200916	Hs.380933	GO:0002181|GO:0003735|GO:0022625|GO:0044822	ribosomal protein L22 like 1	18756.8	6336.3	14.0322	12.4244	21920.6	16841.6	17964.4	24633.9	18577.3	12603.1	2088.55	7621.48	8738.32	12806.4	2733.29	4029.81	14.0708	13.9019	14.5829	14.4762	13.5941	13.5671	11.9479	12.8939	12.8317	13.0971	11.7039	12.0719
ASHGV40027018	0.00163785	0.0331369	3.04595	up	protein_coding	NM_001747	CAPG	RefSeq	1604	chr2	-	85621870	85637820	GGCGTCTTCCTGCCCCATGCTCCCCTGCCCCCCACCACCTGCCTGCTTGCTTCTCTGGCT	822	Hs.516155	GO:0003779|GO:0005515|GO:0005634|GO:0005654|GO:0005730|GO:0005737|GO:0005814|GO:0006461|GO:0008290|GO:0019904|GO:0022617|GO:0030031|GO:0032403|GO:0042470|GO:0051016|GO:0070062|GO:0071803|GO:0072686|GO:0090543	capping protein (actin filament), gelsolin-like	66706.2	15695.8	15.5203	13.9134	130727	101405	21652.6	46891.6	52256.4	47304.8	9100.9	15523.8	27129.8	21490.8	8280.13	12649.4	16.2208	16.0511	14.8502	15.4249	15.15	15.4249	14.0895	13.9473	14.4581	13.8571	13.3437	13.7848
ASHGV40055263	0.00230169	0.0356066	3.03845	up	protein_coding	NM_020384	CLDN2	RefSeq	2998	chrX	+	106163605	106174091	TTACTTGGGCATTATTTCTTCCCTGTTCTCCCTGATAGCTGGAATCATCCTCTGCTTTTC	9075	Hs.522746	GO:0005198|GO:0005515|GO:0005886|GO:0005923|GO:0016021|GO:0016338|GO:0042802|GO:0070062	claudin 2	996.821	246.379	9.60809	8.00476	1961.69	805.03	477.048	1450.66	720.086	566.41	195.709	290.284	435.607	290.198	94.7004	171.775	10.711	9.47693	9.11409	10.2792	8.9332	9.13417	8.44506	8.2625	8.57915	7.94631	7.07446	7.72105
ASHGV40015891	0.00385564	0.0414179	3.03232	up	protein_coding	NM_000570	FCGR3B	RefSeq	2148	chr1	-	161592987	161601753	GCCTACTCCCCTGAGGACAATTCCACACAGTGGTTTCACAATGAGAACCTCATCTCAAGC	2215	Hs.694258	GO:0002230|GO:0005886|GO:0006955|GO:0019864|GO:0031225|GO:0070062|GO:0098779	Fc fragment of IgG, low affinity IIIb, receptor (CD16b)	139.275	33.8085	6.76124	5.16082	162.834	132.847	174.745	120.744	198.836	45.6467	24.5756	51.0392	32.9974	60.178	17.5006	16.5603	6.99708	6.80689	7.59401	6.69346	7.03014	5.44589	5.34257	5.7634	4.80521	5.74185	4.80068	4.51122
ASHGV40050219	0.00429514	0.0427196	3.02987	up	protein_coding	NM_018361	AGPAT5	RefSeq	5535	chr8	+	6565877	6619021	CCCAGAAGAACAAGAACATATGAGAAGATGGCTGCATGAACGTTTCGAAATCAAAGATAA	55326	Hs.624002	GO:0002244|GO:0003841|GO:0005515|GO:0005635|GO:0005739|GO:0005741|GO:0005789|GO:0006644|GO:0006654|GO:0008654|GO:0016021|GO:0016024|GO:0019432|GO:0044255|GO:0044281|GO:0046474	1-acylglycerol-3-phosphate O-acyltransferase 5	1641.43	429.299	10.4183	8.819	1314.1	565.895	2032.57	2577.16	1911.07	1447.78	201.085	437.954	690.08	571.87	306.697	368.107	10.1276	8.95183	11.3838	11.1442	10.3883	10.5138	8.48774	8.8724	9.22316	8.85049	8.70092	8.77928
ASHGV40033754	0.00284765	0.0378232	3.02939	up	protein_coding	NM_004810	GRAP2	RefSeq	3514	chr22	+	40297085	40369346	CGCCTGCACAACAAGCTGGGCCTCTTCCCTGCCAACTACGTGGCACCCATGACCCGATAA	9402	Hs.517499	GO:0005070|GO:0005515|GO:0005634|GO:0005654|GO:0005737|GO:0005768|GO:0005829|GO:0007265|GO:0007267|GO:0009967|GO:0031295|GO:0038095|GO:0045087|GO:0050852	GRB2-related adaptor protein 2	929.658	220.056	9.47219	7.87316	1394.2	1191.26	660.161	1561.53	436.292	334.499	327.529	187.483	319.275	261.908	104.559	119.582	10.2217	10.0785	9.6135	10.3779	8.17477	8.36669	9.2133	7.6522	8.13253	7.81045	7.20768	7.22281
ASHGV40030440	0.0057585	0.0470319	3.02801	up	protein_coding	NM_018354	TMEM74B	RefSeq	1738	chr20	-	1161204	1165117	TGTTTGGAGGATGGCTTCTGCTGCTAAAAATACAAAAGTTTGGAAACCGCTGCTCTTGGA	55321	Hs.516834	GO:0016021	transmembrane protein 74B	5881.84	1562.48	12.1294	10.531	5275.64	4295.28	5769.11	1086.06	10272.7	8592.31	684.294	2946.25	2358.88	800.111	1202.99	1382.36	12.1624	12.0504	12.958	9.86407	12.7362	13.0054	10.2819	11.5183	11.0015	9.32494	10.5134	10.5462
ASHGV40012477	0.00667389	0.0492079	3.02596	up	protein_coding	NM_025138	PROSER1	RefSeq	5185	chr13	-	39584001	39612213	CTAGTTATCCTTCAGCGCCAGGAACACCATTTTCTTTGCAACCAAGCCTGTCCCAGAGTG	80209	Hs.318526		proline and serine rich 1	611.154	158.477	8.92031	7.32291	780.526	218.889	430.731	513.324	1014.16	709.289	65.9275	135.477	356.41	159.788	118.797	114.464	9.35267	7.56646	8.96808	8.73533	9.44351	9.45579	6.81976	7.17076	8.28261	7.12587	7.37909	7.15939
ASHGV40032877	0.00618472	0.0479965	3.02065	up	protein_coding	ENST00000292729	USP41	GENCODE	920	chr22	-	20717910	20731541	TGACTGTGCCATGGAGAGTAGCAGAAACAGCAGCATGCTCACCCTCCGACTTTCTTTTTT	373856		GO:0004197|GO:0004843|GO:0005634|GO:0016579|GO:0019785|GO:0043161|GO:0061136	ubiquitin specific peptidase 41	151.472	40.772	6.88903	5.29417	148.266	58.5948	167.248	246.249	169.871	118.6	17.2547	29.1617	108.754	28.946	24.9006	35.6157	6.84295	5.59479	7.53352	7.70273	6.81195	6.84824	4.77986	4.932	6.56023	4.64898	5.27287	5.5711
ASHGV40029630	0.00387244	0.0414925	3.01756	up	protein_coding	NM_194317	LYPD6	RefSeq	4101	chr2	+	150187028	150330659	TGAAAGCTGCTCAGTCCCGAGACTTCACAGTGAAAGACATTATCTACCTCCATCCTTCAA	130574	Hs.21929	GO:0005576	LY6/PLAUR domain containing 6	31.2621	9.90828	4.70571	3.11233	37.0669	22.5358	32.4451	23.7811	38.6486	33.0954	5	5	23.0208	13.6146	7.81431	5	4.75174	4.21824	5.133	4.3935	4.76124	4.97655	2.40082	2.32236	4.28321	3.47103	3.77603	2.42051
ASHGV40022034	0.00324469	0.0394068	3.01101	up	protein_coding	NM_018304	PRR11	RefSeq	6487	chr17	+	57232859	57284070	TGATGCCAACTCTGCCTCACTCCATGAGATGATCCATAACAAATACAGATAAAAACACCC	55771	Hs.631750	GO:0005634|GO:0005737|GO:0016020|GO:0051726	proline rich 11	183.373	44.5067	7.19764	5.6074	270.014	114.435	91.2844	189.011	247.508	187.985	27.7691	60.7781	67.5144	55.4705	24.3918	31.1159	7.76155	6.5884	6.6353	7.33004	7.34981	7.52076	5.52703	6.0223	5.86174	5.61475	5.24129	5.37729
ASHGV40006073	0.00168851	0.0334585	3.011	up	protein_coding	NM_020354	ENTPD7	RefSeq	8564	chr10	+	101419262	101471002	ACTAACTCAGAGATTCAAGAATGGCCTCTTTTCATCACATGCAGATGAGCATCGACTCAA	57089	Hs.744948	GO:0008152|GO:0016021|GO:0016787|GO:0030659|GO:0046872	ectonucleoside triphosphate diphosphohydrolase 7	93.9441	28.9649	6.29938	4.70914	105.183	110.406	111.921	68.3924	94.6337	73.1282	8.71091	26.9306	74.0987	35.6815	13.1869	15.1805	6.30661	6.5358	6.94432	5.87528	5.99467	6.13958	3.6658	4.80628	6.00012	4.96294	4.42725	4.39242
ASHGV40018345	0.00172046	0.0334585	3.00517	up	protein_coding	NM_020947	TLDC1	RefSeq	5031	chr16	-	84509965	84538288	TAGAGGGCAACGCCTGCAGCCCCTCTTCCCTCCCACATGGTTTAACTGTAATAGCGTACC	57707	Hs.288274	GO:0005515|GO:0005765	TBC/LysM-associated domain containing 1	2465.6	634.619	10.9423	9.35481	5054.78	3487.18	1208.65	2390.28	1472.1	1180.63	804.333	659.04	1146.71	523.961	299.402	374.265	12.0952	11.7241	10.5693	11.0336	10.0106	10.2208	10.5276	9.43803	9.96439	8.74046	8.65945	8.7989
ASHGV40009302	0.00541057	0.0463092	2.9946	up	protein_coding	NM_001005198	OR8G5	RefSeq	1041	chr11	+	124134722	124135763	GATGTGATCAACCATTATTTCTGTGATCTTATTTCTATCTTGAAGCTCTCCTGTTCTAGT	219865	Hs.722725	GO:0004930|GO:0004984|GO:0005886|GO:0007186|GO:0016021|GO:0050911	olfactory receptor family 8 subfamily G member 5	56.5441	13.0303	5.40836	3.82599	91.5874	83.2585	21.7573	65.0031	47.379	30.2794	9.05383	14.5378	19.0783	15.7873	13.0563	6.66802	6.09581	6.11574	4.55292	5.79896	5.03997	4.84676	3.72604	3.78313	4.00092	3.70654	4.41375	3.32559
ASHGV40024669	0.00223413	0.0355195	2.99325	up	protein_coding	NM_001114598	ASPDH	RefSeq	1061	chr19	-	51014856	51017142	CCTGCCCCACTTCCCCAGGGTCTCCCTTCTGACTCAGTAAAGATCACCGCTGCCTCCCCC	554235	Hs.436338	GO:0006742|GO:0009435|GO:0033735|GO:0050661|GO:0055114	aspartate dehydrogenase domain containing	15275.2	3320.66	13.2997	11.718	39639.7	23831.3	5019.47	7878.77	9338.95	5943.03	2781.61	4019.69	4471.22	4360.15	1823.13	2468.17	14.7649	14.4015	12.7543	12.8195	12.5759	12.482	12.376	11.9703	11.9095	11.5825	11.0935	11.376
ASHGV40025736	0.00544547	0.0464007	2.98778	up	protein_coding	NM_001815	CEACAM3	RefSeq	1163	chr19	+	42300521	42315591	CCTCTCTCCACTGCCCAGGCCCCCCTACCCAACCCCAGGACAGCAGCTTCCATCTATGAG	1084	Hs.11	GO:0016021	carcinoembryonic antigen-related cell adhesion molecule 3	2749.87	719.314	11.0002	9.42109	6444.08	3101.75	1964.54	2970.18	1239.44	779.227	1484.68	410.415	1155.39	589.282	324.18	351.94	12.4298	11.5408	11.3322	11.3543	9.74384	9.59994	11.415	8.77207	9.97411	8.8845	8.76746	8.71344
ASHGV40014182	0.00370194	0.041154	2.98245	up	protein_coding	NM_005620	S100A11	RefSeq	595	chr1	-	152004981	152009511	CCTCATGCAGGCCCCACCTGCCAATAGTAATAAAGCAATGTCACTTTTTTAAAACATGAA	6282	Hs.417004	GO:0001726|GO:0005509|GO:0005515|GO:0005615|GO:0005634|GO:0005654|GO:0005737|GO:0005737|GO:0007165|GO:0008156|GO:0008285|GO:0042803|GO:0044548|GO:0048306|GO:0070062	S100 calcium binding protein A11	35933.5	11830.6	14.8916	13.3151	50638	30684.6	19913	43371.7	41179.9	29813.8	3784.33	23989.6	9502.6	20821.2	6323.53	6562.2	15.0778	14.7018	14.7449	15.3108	14.7524	14.7617	12.8243	14.5829	12.9502	13.8002	12.9335	12.7995
ASHGV40031664	0.00347762	0.0401568	2.93054	up	protein_coding	NM_001124756	PABPC1L	RefSeq	2129	chr20	+	43538702	43567962	GAGATTGACAACTCAGAGCTGTTGCTCATGCTGGAGTCTCCAGAATCCCTCCATGCCAAG	80336	Hs.641481	GO:0000166|GO:0001556|GO:0003723|GO:0006378|GO:0070062	poly(A) binding protein, cytoplasmic 1-like	260.015	74.0879	7.74625	6.19508	445.906	200.995	194.16	211.61	302.668	204.751	36.8998	71.8142	189.45	56.0292	42.9361	47.3976	8.51973	7.43522	7.74801	7.48687	7.64152	7.64614	5.95396	6.26587	7.36981	5.62953	5.99693	5.95439
ASHGV40027604	0.00300008	0.0385043	2.92538	up	protein_coding	NM_017837	PIGV	RefSeq	2424	chr1	+	27114453	27124894	GATCACCATGCAGAAGCCTTCTCTCCTCCTCGCCTGGCCCCCTCAGGCTTTGTGGACCAA	55650	Hs.259605	GO:0000030|GO:0000030|GO:0005789|GO:0005789|GO:0006501|GO:0006506|GO:0006506|GO:0016021|GO:0016254|GO:0043687|GO:0044267|GO:0097502|GO:0097502	phosphatidylinositol glycan anchor biosynthesis class V	1285.5	344.595	10.0454	8.49674	1736.02	1968.77	617.031	1789.81	805.147	796.218	320.249	385.971	632.854	367.626	167.036	193.837	10.5415	10.8718	9.509	10.612	9.10494	9.63288	9.17929	8.68674	9.10432	8.27547	7.84392	7.89068
ASHGV40009625	0.00427964	0.0427196	2.91472	up	protein_coding	NM_030640	DUSP16	RefSeq	6312	chr12	-	12626215	12715448	GCATGGAAATCATTGAGGTCTCCTGAGAAGAAAGACACTTGTGACTTCTATAGACAATTT	80824	Hs.536535	GO:0000188|GO:0004721|GO:0004725|GO:0005634|GO:0005654|GO:0005737|GO:0005829|GO:0006470|GO:0008138|GO:0016023|GO:0016311|GO:0017017|GO:0035335|GO:0045204|GO:0045209	dual specificity phosphatase 16	343.948	91.5672	8.08316	6.5398	544.35	144.978	219.134	301.988	502.502	350.734	42.4911	56.6758	203.51	110.123	61.842	74.761	8.80965	6.94342	7.92686	7.99469	8.38733	8.437	6.16519	5.91901	7.47249	6.61012	6.49823	6.57378
ASHGV40051412	0.000285337	0.0271306	2.91169	up	protein_coding	NM_005526	HSF1	RefSeq	2166	chr8	+	145515269	145538385	TCCTGTCTCCCCAGGAGCCCCCCAGGCCTCCCGAGGCAGAGAACAGCAGCCCGGATTCAG	3297	Hs.530227	GO:0000122|GO:0000978|GO:0001078|GO:0001162|GO:0001892|GO:0003682|GO:0003700|GO:0005515|GO:0005654|GO:0005654|GO:0005737|GO:0005829|GO:0006468|GO:0006952|GO:0007143|GO:0007283|GO:0008285|GO:0009299|GO:0032496|GO:0032720|GO:0034605|GO:0034605|GO:0040018|GO:0043234|GO:0045120|GO:0045944|GO:0060136|GO:1900034	heat shock transcription factor 1	6965.86	1817.6	12.4035	10.8616	16427.4	6659.22	3193.6	5076.13	7498.93	2939.86	1792.69	2125.82	2518.03	2395.71	983.568	1089.77	13.7009	12.6849	12.0594	12.1728	12.2848	11.5183	11.7039	11.081	11.1079	10.7844	10.2587	10.2341
ASHGV40047390	0.00483974	0.0446152	2.90796	up	protein_coding	NM_017760	NCAPG2	RefSeq	4076	chr7	-	158423860	158497522	CACTGTTCACAGAAAACTAAAGACATTCATGGAAATTACTTTGGAAGAGGATAGCATTGA	54892	Hs.18616	GO:0000278|GO:0001833|GO:0005515|GO:0005634|GO:0005654|GO:0005654|GO:0007067|GO:0016020|GO:0030261|GO:0035064|GO:0051301	non-SMC condensin II complex subunit G2	1615.08	433.601	10.3859	8.84585	1928.82	588.561	1474.44	1245.75	2663.13	1789.77	244.021	433.875	670.356	609.274	286.366	357.717	10.6882	9.0161	10.8746	10.0528	10.8685	10.8149	8.77031	8.85698	9.18644	8.93036	8.59352	8.73749
ASHGV40007125	0.00120502	0.0313347	2.88465	up	protein_coding	NM_138689	PPP1R14B	RefSeq	1038	chr11	-	64011950	64014413	TTGTGTTTTTATATTGACTCTGCGGCGCGGGCCCTTTAATAAAGCTAGGATACGCCTTTG	26472	Hs.523760	GO:0004864|GO:0005737|GO:0042325|GO:0043086	protein phosphatase 1 regulatory inhibitor subunit 14B	20817	6682.98	14.1361	12.6077	32057.2	16232.7	14037.1	23032.9	22438.5	17103.9	2579.74	8748.03	11561.1	8425.62	3868.04	4915.4	14.5219	13.8588	14.2154	14.365	13.872	13.9837	12.2488	13.1038	13.2476	12.5031	12.1945	12.3485
ASHGV40047255	0.000574241	0.0289555	2.88263	up	protein_coding	NM_005232	EPHA1	RefSeq	3369	chr7	-	143088204	143105985	ATTCAGGGATTCAAGGACTGATCCCTCCTCTCACCCCATGCCCAATCAGGGTGCAAGGAG	2041	Hs.89839	GO:0001525|GO:0001954|GO:0004672|GO:0005005|GO:0005524|GO:0005886|GO:0005887|GO:0006469|GO:0007166|GO:0007411|GO:0008284|GO:0018108|GO:0019901|GO:0030335|GO:0030336|GO:0034446|GO:0035019|GO:0043087|GO:0045766|GO:0046777|GO:0048013|GO:0051496|GO:0090630	EPH receptor A1	401.703	111.457	8.3389	6.81151	766.248	219.34	359.454	422.056	364.651	278.468	138.902	79.2093	252.954	90.9305	54.0437	52.7052	9.32322	7.56838	8.67082	8.46018	7.9129	8.0979	7.91923	6.40372	7.80222	6.33677	6.31189	6.09527
ASHGV40052505	0.00200799	0.0344903	2.87917	up	protein_coding	NM_006412	AGPAT2	RefSeq	1576	chr9	-	139567594	139581911	CTGCTCTTCCTGGGGCCCGTGGGCCTCATCATGTACCTCGGGGGCGTCTTCTTCATCAAC	10555	Hs.320151	GO:0001819|GO:0001961|GO:0003841|GO:0003841|GO:0005783|GO:0005789|GO:0006644|GO:0006644|GO:0006654|GO:0006654|GO:0008544|GO:0016021|GO:0016024|GO:0019432|GO:0044255|GO:0044281|GO:0046474	1-acylglycerol-3-phosphate O-acyltransferase 2	678.37	208.032	9.14455	7.61889	729.877	785.35	445.653	1138.83	526.508	443.998	109.351	215.111	482.016	266.06	78.3828	97.2709	9.24959	9.43523	9.00936	9.93614	8.45249	8.78448	7.55806	7.8514	8.72157	7.83225	6.81302	6.93706
ASHGV40056565	0.00290676	0.0379593	2.87634	up	protein_coding	NM_000511	FUT2	RefSeq	3099	chr19	+	49199227	49209191	TGCCGCAGACCTGTCCCCCTTACTCAAGCACTAATGCTGGCCCATTCTTTGAGACCTTTT	2524	Hs.579928	GO:0005794|GO:0005975|GO:0006486|GO:0006486|GO:0008107|GO:0008417|GO:0016021|GO:0032580|GO:0036065|GO:0042355|GO:0070062	fucosyltransferase 2	985.511	312.106	9.6603	8.13607	1565.2	430.471	1060.75	1393.82	848.835	613.988	201.674	177.99	935.953	221.087	144.668	191.261	10.3939	8.55465	10.3653	10.216	9.18044	9.25149	8.49189	7.57293	9.66604	7.57883	7.63698	7.86971
ASHGV40032400	0.00518096	0.0458449	2.8756	up	protein_coding	NM_194255	SLC19A1	RefSeq	2873	chr21	-	46934628	46962385	TGGGTTTGCAGTGTCTTCCAAGCGACGGTGTTCAGAATGTGAACCAGTGACTCTCGGGCG	6573	Hs.736903	GO:0005542|GO:0005886|GO:0005887|GO:0006766|GO:0006767|GO:0008517|GO:0015350|GO:0015884|GO:0016020|GO:0016323|GO:0016324|GO:0044281|GO:0046655|GO:0051958	solute carrier family 19 (folate transporter), member 1	86.7311	18.9705	5.93302	4.40916	95.5381	222.859	45.0407	59.3418	54.7267	42.8804	12.1601	25.1087	23.7176	23.6138	13.9795	15.2435	6.16071	7.58977	5.59176	5.66693	5.23737	5.3516	4.20136	4.69731	4.32604	4.33154	4.50001	4.39871
ASHGV40010034	0.00312879	0.0389239	2.86923	up	protein_coding	NM_144594	GTSF1	RefSeq	822	chr12	-	54849735	54867386	AGAACATAAGAATAACCTGGCTTCAGGCATGCGAGTTCCCAAATCTCTGCCGTATGTTCT	121355	Hs.524476	GO:0005737|GO:0046872	gametocyte specific factor 1	65.2966	18.3278	5.72476	4.20409	68.0738	102.835	48.0322	75.9926	57.3227	39.523	5.48084	31.6602	15.5179	28.7306	12.9622	15.6148	5.65707	6.43053	5.6874	6.03382	5.30461	5.23512	3.01054	5.05682	3.67949	4.63733	4.40698	4.43339
ASHGV40041324	0.00489383	0.0447533	2.85809	up	protein_coding	NM_018140	CEP72	RefSeq	2427	chr5	+	612404	653666	AGCAGATGCACTGGAGCTACCAGGAGCTCAAGAAGACCATGGCCCTGTTTCCACACAGCA	55722	Hs.591741	GO:0000086|GO:0000278|GO:0005515|GO:0005813|GO:0005829|GO:0006996|GO:0007051|GO:0033566|GO:0042802	centrosomal protein 72kDa	159.964	37.0655	6.91108	5.39603	155.98	43.5535	131.637	189.563	258.656	180.395	21.8709	34.4784	51.096	41.9827	33.0911	39.8735	6.92765	5.1503	7.18276	7.33429	7.40716	7.46429	5.1487	5.18451	5.45285	5.2125	5.65621	5.72138
ASHGV40009016	0.00374483	0.0412838	2.84965	up	protein_coding	NM_002033	FUT4	RefSeq	6063	chr11	+	94277016	94283064	AGTAACCTCTTCAACTGGACGCTCTCCTACCGGGCGGACTCGGACGTCTTTGTGCCTTAT	2526	Hs.390420	GO:0005794|GO:0005975|GO:0006486|GO:0006486|GO:0008417|GO:0009986|GO:0016020|GO:0016021|GO:0032580|GO:0036065|GO:0036065|GO:0042355|GO:0046920|GO:0071944	fucosyltransferase 4	154.272	38.1271	6.85335	5.34256	308.37	190.841	69.7079	175.368	104.919	76.4285	37.8433	42.6852	72.7965	35.8029	14.2337	25.401	7.94699	7.35823	6.23839	7.23512	6.14385	6.19749	5.98902	5.50408	5.97574	4.96845	4.52454	5.09354
ASHGV40003105	0.000547037	0.0289555	2.8486	up	protein_coding	NM_001079858	ADGRG2	RefSeq	4895	chrX	-	19007424	19140755	ATTATCTGTTGTCAGTTTTGCCCCCTCCTCCAATGGTACTCCAGAGGTTGAAACAACAAG	10149	Hs.146978	GO:0004930|GO:0005887|GO:0007166|GO:0007186|GO:0007283|GO:0009986|GO:0016021|GO:0016324|GO:0070062	adhesion G protein-coupled receptor G2	1052.79	281.036	9.74017	8.22991	1907.07	1484.45	595.477	1001.13	716.915	611.692	406.05	295.909	422.828	258.598	147.065	155.765	10.6707	10.4081	9.45213	9.73881	8.92643	9.2448	9.52057	8.28873	8.52841	7.79437	7.66435	7.58306
ASHGV40019465	0.00571914	0.0468469	2.84805	up	protein_coding	NM_001100624	CENPN	RefSeq	4663	chr16	+	81040102	81065090	TGCCTAATAAAGTTCTCTAGCCCACATCTTCTGGAAGCATTGAAATCCTTAGCACCAGCG	55839	Hs.726537	GO:0000278|GO:0000777|GO:0005634|GO:0005654|GO:0005654|GO:0005829|GO:0006334|GO:0007059|GO:0007067|GO:0007264|GO:0034080	centromere protein N	305.398	80.1894	7.97804	6.46806	270.234	147.092	402.689	351.506	392.058	268.81	37.6647	100.531	82.0025	114.284	69.0825	77.5715	7.76312	6.96893	8.86135	8.20725	8.01783	8.04973	5.98288	6.74224	6.14632	6.66307	6.64852	6.62532
ASHGV40016669	0.00203325	0.0345819	2.84701	up	protein_coding	NM_033510	DISP2	RefSeq	5032	chr15	+	40650433	40663256	CAAGGGGAGGAGGCTGAGCCCCTGCCAGCCTCACCAGAAGCCCCAGCCCACTCTCCTAAG	85455	Hs.355645	GO:0003674|GO:0005575|GO:0005886|GO:0007224|GO:0016021	dispatched homolog 2 (Drosophila)	6322.72	1907.49	12.3623	10.8529	12074.6	9142.87	3670.17	3683.74	5437.25	3927.73	1004.06	2344.57	3337.12	2480.11	1062.22	1216.84	13.2957	13.1559	12.2908	11.6919	11.829	11.9106	10.8548	11.2099	11.488	10.8329	10.3572	10.3743
ASHGV40008507	0.000140344	0.0258059	2.83869	up	protein_coding	NM_178031	TMEM132A	RefSeq	3517	chr11	+	60691912	60704631	TCTTGGTCAATGGTGTGGTCTTCGTCCTGCGCTATCAGCGCAAAGAACCTCCCGACAGTG	54972	Hs.118552	GO:0000139|GO:0003674|GO:0005789|GO:0008150|GO:0016021|GO:0070062	transmembrane protein 132A	106.343	28.2205	6.44745	4.94222	118.436	84.3855	65.2933	106.009	156.565	107.369	15.3095	26.3316	38.4808	46.8494	18.5712	23.7805	6.4925	6.13266	6.14197	6.50665	6.7035	6.70742	4.58486	4.77523	5.04083	5.37141	4.87836	5.00265
ASHGV40002662	0.0019014	0.0342318	2.82778	up	protein_coding	ENST00000598661	AL136376.1	GENCODE	342	chr1	-	116915889	116926718	TGCAGGCTCATACTTATCACGTCCAACCTCCCCCTTCCCCATGGTGGCGGTGCTCAGTGC					1358.4	364.37	10.1456	8.64596	2137.72	994.392	661.686	2032.85	1396.04	927.731	284.667	406.021	579.435	400.783	253.396	261.921	10.848	9.80294	9.61805	10.7992	9.93164	9.87392	9.0085	8.75718	8.98035	8.38811	8.42963	8.31197
ASHGV40033927	0.00468915	0.044063	2.82392	up	protein_coding	NM_012324	MAPK8IP2	RefSeq	3395	chr22	+	51039113	51049979	ATTTCGGCTTCATCACCAAACACCCCCTGCTGAGCCGCTTCGCCTGCCACGTCTTTGTCT	23542	Hs.558180	GO:0000165|GO:0001540|GO:0001662|GO:0005078|GO:0005198|GO:0005515|GO:0005622|GO:0005737|GO:0007172|GO:0007254|GO:0007617|GO:0010469|GO:0019894|GO:0019901|GO:0030295|GO:0030295|GO:0032147|GO:0032147|GO:0032403|GO:0032874|GO:0035176|GO:0043025|GO:0043234|GO:0046328|GO:0046958|GO:0048813|GO:0051966|GO:0060079|GO:0097481|GO:2000310|GO:2000311	mitogen-activated protein kinase 8 interacting protein 2	549.434	111.369	8.44357	6.94588	1373.21	208.214	217.351	975.636	313.289	208.897	135.684	74.2695	149.777	157.248	78.7539	72.4804	10.1966	7.48777	7.91382	9.69966	7.68835	7.67524	7.8818	6.31926	7.02418	7.10515	6.81954	6.52533
ASHGV40029971	3.54664e-05	0.0191519	2.81153	up	protein_coding	NM_152524	SGOL2	RefSeq	4542	chr2	+	201390864	201448818	ACGGACAAGCAGAAGAAGAAGGTGTACTCCTTTCTATTTTAAAGAGCCAAGCCTCAGAGA	151246	Hs.655182	GO:0000278|GO:0000775|GO:0000777|GO:0005515|GO:0005654|GO:0005829|GO:0007264|GO:0030892|GO:0051301|GO:0051754	shugoshin-like 2 (S. pombe)	1187.78	320.245	9.99096	8.4996	1999.85	743.602	897.991	1003.4	1481.37	1000.44	393.111	257.607	437.443	251.005	272.64	309.664	10.7367	9.369	10.1028	9.74248	10.0198	9.97489	9.47131	8.10244	8.58676	7.75872	8.53113	8.54725
ASHGV40029945	0.00386663	0.0414906	2.80854	up	protein_coding	NM_001080539	CCDC150	RefSeq	3685	chr2	+	197504355	197597530	CAGCTAATCTGGAAGAAGCTCATCGCTGGTTTAAGCACAGGTTTGATGGTCTACAACTTG	284992	Hs.132519	GO:0005515	coiled-coil domain containing 150	145.049	43.8168	6.78539	5.29556	215.825	52.6855	207.916	84.7444	188.572	120.55	19.0404	31.2206	134.664	28.0636	23.5483	26.3634	7.4271	5.43324	7.84532	6.17966	6.95763	6.86936	4.93328	5.03302	6.8639	4.60295	5.19887	5.14137
ASHGV40033666	0.00265381	0.0370718	2.80737	up	protein_coding	NM_006739	MCM5	RefSeq	2568	chr22	+	35796115	35820495	CGCTTTGCCATTGGCTCCCAGGTGTCTGAGCACAGCATCATCAAGGACTTCACCAAGCAG	4174	Hs.517582	GO:0000082|GO:0000278|GO:0003678|GO:0003682|GO:0003688|GO:0005515|GO:0005524|GO:0005634|GO:0005654|GO:0005654|GO:0006260|GO:0006270|GO:0006271|GO:0016020|GO:0032508|GO:0042555	minichromosome maintenance complex component 5	554.358	151.649	8.84826	7.35904	631.133	318.984	578.66	896.005	541.861	359.505	66.3659	168.165	218.239	195.123	121.734	140.269	9.02634	8.11632	9.41025	9.56481	8.49853	8.47332	6.82969	7.48687	7.57483	7.40831	7.41604	7.43851
ASHGV40050279	0.00190133	0.0342318	2.80579	up	protein_coding	uc003wuy.1	DQ580909	UCSC_knowngene	3331	chr8	+	11871650	11874981	TCCTCTCTCCTCCAGCTCTCCCCATCATGAAATAATTCTGATAACGACACATGGACTTTG					54447.2	15176.8	15.1922	13.7038	91757.3	103475	38043.7	15371	46247	31789.2	8278.58	21911.9	33549.5	13847	5598.35	7875.55	15.7465	16.0791	15.7165	13.8018	14.9689	14.8407	13.9546	14.4614	14.8053	13.1985	12.7256	13.0777
ASHGV40032730	0.00103748	0.0307164	2.80491	up	protein_coding	NM_003681	PDXK	RefSeq	7390	chr21	+	45138977	45182188	GTGAGAAGACCGTGTCTACCTTGCACCACGTTCTGCAGAGGACCATCCAGTGTGCAAAAG	8566	Hs.284491	GO:0000287|GO:0005524|GO:0005634|GO:0005654|GO:0005737|GO:0005829|GO:0005829|GO:0006766|GO:0006767|GO:0008270|GO:0008283|GO:0008478|GO:0008478|GO:0009443|GO:0016310|GO:0030170|GO:0030955|GO:0031402|GO:0031403|GO:0042803|GO:0042816|GO:0042816|GO:0042823|GO:0044281|GO:0070062	pyridoxal (pyridoxine, vitamin B6) kinase	2005.84	656.532	10.8051	9.31711	1433.82	1173.42	2402.97	2425.72	2690.13	1908.94	219.817	740.183	1340.05	726.274	464.515	448.358	10.2662	10.0538	11.6582	11.057	10.8819	10.9133	8.61128	9.60887	10.2051	9.18138	9.24748	9.04862
ASHGV40024343	0.00112063	0.0309917	2.79759	up	protein_coding	NM_004647	DPF1	RefSeq	2246	chr19	-	38701645	38714890	GGTGCTCGCCTACCTGCCTCTCCGAGCTCCTCAATTCTCCCCCACCCTGAACATCCCGCA	8193	Hs.631576	GO:0005737|GO:0006351|GO:0006355|GO:0006915|GO:0007399|GO:0008270|GO:0071565	D4, zinc and double PHD fingers family 1	1317.54	377.99	10.1514	8.66726	1793.21	1301.43	757.459	1899.85	1233.73	919.532	409.318	345.097	640.565	414.621	202.006	256.33	10.5857	10.1992	9.82821	10.6962	9.73821	9.86116	9.53287	8.52096	9.12757	8.43518	8.1067	8.28028
ASHGV40029337	0.00111147	0.0309917	2.79535	up	protein_coding	NM_032824	TMEM87B	RefSeq	5228	chr2	+	112812799	112876895	TTAAGAGCCTCAAAATCAGTTTCCAATGGAACAGCTAAGCCTGCCACTTCTGAGAACTTT	84910	Hs.656298	GO:0016021	transmembrane protein 87B	614.056	226.622	9.05843	7.5754	492.373	437.852	784.595	740.096	686.712	542.708	60.0622	166.584	701.562	171.264	120.674	139.582	8.66361	8.58248	9.88843	9.28079	8.86266	9.07262	6.67251	7.47013	9.25065	7.22372	7.40238	7.433
ASHGV40016690	0.00128881	0.0315507	2.77509	up	protein_coding	NM_019074	DLL4	RefSeq	3420	chr15	+	41221530	41231258	ATGTACCAGTCTGTGTGTTTGATATCAGAGGAGAGGAATGAATGTGTCATTGCCACGGAG	54567	Hs.511076	GO:0000122|GO:0001525|GO:0001569|GO:0001974|GO:0003208|GO:0003209|GO:0003222|GO:0003344|GO:0005112|GO:0005509|GO:0005886|GO:0007165|GO:0007219|GO:0007220|GO:0007601|GO:0008015|GO:0008285|GO:0010596|GO:0010628|GO:0010629|GO:0016021|GO:0035912|GO:0035924|GO:0044344|GO:0050767|GO:0060579|GO:0061074|GO:0061314|GO:0072554|GO:0090051|GO:0090051|GO:1903588|GO:2000179	delta-like 4 (Drosophila)	83.5651	21.7695	6.00209	4.52955	75.1442	52.6905	39.0746	85.7019	156.473	92.3065	7.75226	21.7566	28.8495	26.7096	20.1765	25.3724	5.80035	5.43348	5.39454	6.19761	6.70216	6.4844	3.4878	4.46688	4.61266	4.52699	4.99159	5.0914
ASHGV40011545	0.00110963	0.0309917	2.77345	up	protein_coding	NM_005412	SHMT2	RefSeq	2295	chr12	+	57623355	57628718	GAGTTGTGGACTTTATAGATGAAGGGGTCAACATTGGCTTAGAGGTGAAGAGCAAGACTG	6472	Hs.741179	GO:0003682|GO:0004372|GO:0005515|GO:0005634|GO:0005737|GO:0005739|GO:0005743|GO:0005758|GO:0005759|GO:0006544|GO:0006564|GO:0006730|GO:0008284|GO:0008732|GO:0015630|GO:0016597|GO:0019264|GO:0030170|GO:0035999|GO:0042645|GO:0042802|GO:0051289|GO:0070062	serine hydroxymethyltransferase 2 (mitochondrial)	1691.1	549.211	10.5876	9.11591	1855	1332.22	1611.48	2033.89	1947.99	1366.04	181.039	718.064	743.999	771.791	446.836	433.537	10.6358	10.2367	11.0052	10.8003	10.4144	10.4333	8.32791	9.55972	9.33205	9.2739	9.19754	9.00436
ASHGV40035757	0.00248432	0.0364008	2.77074	up	protein_coding	NM_178868	CMTM8	RefSeq	1185	chr3	+	32280170	32411813	TTGTAGATGCATCTTCCGTCTCCCCTGAGAGGGACAGTCACAACTTCAACAGCTGGGCGG	152189	Hs.154986	GO:0005125|GO:0005615|GO:0005634|GO:0005737|GO:0006935|GO:0016021	CKLF-like MARVEL transmembrane domain containing 8	9282.87	2897.82	12.8968	11.4266	17714.4	10324.3	4098.58	6900.96	11588.1	5070.89	2259.82	2846.99	4342.98	5037.43	1287.62	1612.05	13.8029	13.3057	12.4598	12.6281	12.9127	12.2718	12.0649	11.4681	11.8731	11.7768	10.6134	10.763
ASHGV40033001	0.0064214	0.0483103	2.76694	up	protein_coding	NM_007194	CHEK2	RefSeq	1862	chr22	-	29083730	29137822	TAAACGCCTGAAAGAAGCTACCTGCAAGCTCTATTTTTACCAGATGCTCTTGGCTGTGCA	11200	Hs.291363	GO:0000077|GO:0000086|GO:0000781|GO:0001302|GO:0004674|GO:0004674|GO:0005515|GO:0005524|GO:0005654|GO:0005654|GO:0005794|GO:0006302|GO:0006351|GO:0006355|GO:0006468|GO:0006974|GO:0006974|GO:0006975|GO:0008630|GO:0008630|GO:0010332|GO:0016605|GO:0019901|GO:0031625|GO:0042176|GO:0042770|GO:0042802|GO:0042803|GO:0044257|GO:0045893|GO:0046777|GO:0046872|GO:0050821|GO:0051301|GO:0072428|GO:0090307|GO:…	checkpoint kinase 2	832.506	279.474	9.50488	8.03659	1179.7	682.487	860.504	596.081	964.902	711.361	72.3658	325.665	631.504	267.433	179.637	200.237	9.95819	9.24021	10.0401	8.95482	9.37357	9.46243	6.95866	8.43646	9.10212	7.84209	7.94561	7.9346
ASHGV40036805	0.000646248	0.0289555	2.75753	up	protein_coding	NM_005602	CLDN11	RefSeq	2761	chr3	+	170136652	170152479	TTCTACTACACTGCGGGCTCTAGCTCCCCGACTCATGCGAAGAGTGCCCACGTATAAGAG	5010	Hs.31595	GO:0005198|GO:0005886|GO:0005923|GO:0007283|GO:0008366|GO:0016021|GO:0016338|GO:0042802|GO:0043209|GO:0045178|GO:0070062	claudin 11	2412.72	810.777	11.1152	9.65187	3485.69	2601.03	2163.43	1893.02	2226.43	2106.75	330.861	1042.82	1482.05	942.88	502.704	563.349	11.5646	11.2841	11.4888	10.6897	10.6077	11.0565	9.23045	10.0721	10.3548	9.53864	9.35644	9.35883
ASHGV40054266	0.00511389	0.0456185	2.75709	up	protein_coding	NM_022052	NXF3	RefSeq	1915	chrX	-	102330749	102348022	CTAGTGCCCACAGCCTTCTCCAGCTCCGTGCCTGCCTTCTCCCAGGAGCAGCAGAAAATG	56000	Hs.60386	GO:0000166|GO:0003729|GO:0005515|GO:0005634|GO:0005654|GO:0005737|GO:0006406|GO:0016973|GO:0042272	nuclear RNA export factor 3	2312.53	642.094	10.8202	9.35707	4701.57	3903.48	1195.07	1563.5	1344.73	1166.81	449.965	738.112	1284.85	628.698	362.318	388.624	11.9989	11.9141	10.5531	10.3786	9.87392	10.2027	9.66165	9.60307	10.1389	8.97594	8.90988	8.85297
ASHGV40008599	0.00476916	0.0443637	2.75629	up	protein_coding	NM_032251	CCDC88B	RefSeq	4932	chr11	+	64107689	64125006	TACAGGAACCGGAGAAACGTCCCCTCACCCCATCCCTCAGCCAGTGACACCGTGGGAACA	283234	Hs.98564	GO:0016020	coiled-coil domain containing 88B	1758.71	505.246	10.529	9.06624	2471.06	990.769	1008.02	2958.47	1856.98	1266.94	579.873	379.971	937.426	466.42	328.929	338.857	11.0668	9.79875	10.2825	11.3471	10.3512	10.3275	10.0318	8.66067	9.66823	8.58147	8.78722	8.66802
ASHGV40021006	0.000531526	0.0289321	2.75352	up	protein_coding	NM_000918	P4HB	RefSeq	2596	chr17	-	79801033	79818544	TGGAGGAAGACGATGATCAGAAAGCTGTGAAAGATGAACTGTAATACGCAAAGCCAGACC	5034	Hs.464336	GO:0000302|GO:0003756|GO:0004175|GO:0004656|GO:0005515|GO:0005576|GO:0005783|GO:0005788|GO:0005793|GO:0005925|GO:0006457|GO:0006508|GO:0009897|GO:0016222|GO:0018401|GO:0019899|GO:0030198|GO:0034663|GO:0034976|GO:0042157|GO:0042470|GO:0044281|GO:0044822|GO:0045454|GO:0046598|GO:0046982|GO:0070062|GO:0071456|GO:1902175	prolyl 4-hydroxylase, beta polypeptide	6344.1	2290.05	12.5116	11.0503	8706.48	5691.38	6994.19	6602.43	5971.87	4098.26	861.654	2725.83	4817.64	2327.6	1472.4	1535.19	12.8571	12.471	13.24	12.5674	11.9578	11.9762	10.6358	11.3976	12.0222	10.7549	10.7992	10.6921
ASHGV40006440	0.00275299	0.0375536	2.74326	up	protein_coding	NM_014468	VENTX	RefSeq	2422	chr10	+	135051407	135055434	CCCCAGGCCTGCCGACTTCTCCCTGGGGAGCCTCCCTGGCCCAGGCCAGACATCCGGCGC	27287	Hs.125231	GO:0005515|GO:0005634|GO:0006355|GO:0007275|GO:0043565	VENT homeobox	219.365	52.6133	7.3576	5.90171	469.971	182.959	86.6987	261.303	181.546	133.709	50.0978	52.7713	82.9966	58.7594	34.4726	36.5818	8.58932	7.29519	6.55642	7.78356	6.90469	7.01644	6.41253	5.81247	6.16519	5.70255	5.71073	5.60683
ASHGV40057196	0.00454132	0.0433685	2.73724	up	protein_coding	NM_003520	HIST1H2BN	RefSeq	449	chr6	+	27806439	27806888	CACCAAGGCCGTCACCAAGTACACCAGTTCCAAGTGAGCCCGCCCACCGCGGAACGTTCG	8341	Hs.673851	GO:0000786|GO:0000788|GO:0003677|GO:0003677|GO:0005634|GO:0005654|GO:0006325|GO:0006334|GO:0006334|GO:0046982|GO:0070062	histone cluster 1, H2bn	4687.3	1431.24	11.8435	10.3908	5606.28	1887.49	2096.74	3075.76	8339.6	7117.96	562.662	751.801	2870.08	1009.17	1600.46	1793.25	12.2391	10.8053	11.4361	11.4086	12.4243	12.7476	9.99325	9.62749	11.2813	9.61912	10.9152	10.9082
ASHGV40025262	0.00505815	0.0454479	2.73598	up	protein_coding	NM_138501	TECR	RefSeq	1180	chr19	+	14640378	14676792	AGAGTACGCGGGGCCCCTTTTCATCTACCTGCTCTTCTACTTCCGAGTGCCCTTCATCTA	9524	Hs.515642	GO:0005515|GO:0005634|GO:0005783|GO:0005789|GO:0016627|GO:0019432|GO:0030176|GO:0030497|GO:0035338|GO:0042761|GO:0044255|GO:0044281|GO:0055114	trans-2,3-enoyl-CoA reductase	557.437	144.879	8.75956	7.3075	739.387	281.234	253.375	1017.11	620.702	432.817	94.6406	151.778	227.322	196.126	96.3652	103.041	9.27071	7.92894	8.13971	9.76436	8.71003	8.7436	7.33745	7.34508	7.63628	7.4159	7.09402	7.01627
ASHGV40043809	0.00464701	0.043908	2.73565	up	protein_coding	NM_001024594	C1orf53	RefSeq	697	chr1	+	197871681	197876497	GTGCTCACACAGATTGCCCACTTGCAAAGAGGTGAATGTTGTGGCTCTGCGTGCAGACAT	388722	Hs.61329		chromosome 1 open reading frame 53	619.886	190.931	9.04523	7.59335	609.218	334.048	610.816	671.803	861.051	632.382	74.5614	211.66	399.172	117.648	182.556	159.988	8.96925	8.18643	9.49441	9.12701	9.19971	9.29457	6.99708	7.82899	8.44486	6.69911	7.96916	7.62087
ASHGV40029483	0.000464956	0.0286433	2.72468	up	protein_coding	NM_020120	UGGT1	RefSeq	10802	chr2	+	128848753	128953249	TCCGCTTTCAGAAGGAGAAAGAAACGGGAGCACTGTACAAAGAGAAGACAAAAGAACCAA	56886	Hs.743306	GO:0003980|GO:0005783|GO:0005788|GO:0005793|GO:0006457|GO:0018279|GO:0043687|GO:0044267|GO:0051082|GO:0051084|GO:0070062|GO:0097359|GO:0097359	UDP-glucose glycoprotein glucosyltransferase 1	1459.25	483.871	10.3686	8.9225	1802.94	1367.26	1284.03	1343.48	1760.28	1197.51	249.755	664.667	932.404	497.116	242.384	316.897	10.5961	10.2729	10.6679	10.1634	10.2694	10.242	8.80619	9.45429	9.65862	8.66444	8.37187	8.57959
ASHGV40047739	0.00199225	0.0344799	2.70232	up	protein_coding	NM_005402	RALA	RefSeq	2828	chr7	+	39663151	39747723	GAGAAAGATGCTGCATTTTATAATCAAAGCCCAAACTCCTTTCTTATCTTGACCATACTA	5898	Hs.6906	GO:0000910|GO:0001843|GO:0003924|GO:0005515|GO:0005525|GO:0005886|GO:0005925|GO:0006887|GO:0006935|GO:0007165|GO:0007265|GO:0008152|GO:0009986|GO:0016032|GO:0017022|GO:0017157|GO:0019003|GO:0030139|GO:0030496|GO:0030659|GO:0031532|GO:0031625|GO:0031755|GO:0032154|GO:0043209|GO:0048011|GO:0051117|GO:0051491|GO:0051665|GO:0061024|GO:0070062	v-ral simian leukemia viral oncogene homolog A (ras related)	11480.1	3828.35	13.2399	11.8057	10849	4560.51	9212.26	9027.96	21120.8	14110.1	1653.89	2927.34	8075.47	4538.9	2694.21	3080.28	13.1395	12.137	13.6406	13.0045	13.783	13.7351	11.5755	11.5071	12.739	11.6424	11.6737	11.6966
ASHGV40042176	0.0042141	0.0426294	2.69394	up	protein_coding	NM_020318	PAPPA2	RefSeq	6940	chr1	+	176432306	176811970	TCAGTAACTGTGGGAACAAGCCCCTCCCTCCACTGCCTCAGAGGCAGTAAGAAAGAGAGG	60676	Hs.187284	GO:0001558|GO:0005576|GO:0005622|GO:0006508|GO:0008237|GO:0008270|GO:0016020|GO:0030154|GO:0044267|GO:0060349|GO:0070062	pappalysin 2	845.687	214.49	9.33395	7.90423	1316.76	1697.12	487.907	704.541	486.208	381.584	289.146	219.022	292.966	210.753	124.774	150.282	10.1318	10.6288	9.14175	9.2048	8.33877	8.55779	9.03225	7.87357	8.01256	7.51861	7.45014	7.53825
ASHGV40032741	0.00251301	0.0364669	2.69279	up	protein_coding	NM_000383	AIRE	RefSeq	2299	chr21	+	45705720	45718102	TGGGCCATCCAGAGCATGGCCCGTCCGGCGGCCCCCTTCCCCTCCTGACCCCAGATGGCC	326	Hs.129829	GO:0000977|GO:0001228|GO:0003682|GO:0005515|GO:0005634|GO:0005737|GO:0006355|GO:0006366|GO:0006417|GO:0006955|GO:0006959|GO:0008270|GO:0042393|GO:0042802|GO:0044212|GO:0045182|GO:0045893|GO:0045944	autoimmune regulator	2268.05	739.108	11.0205	9.59143	2575.17	2273.66	1747.06	2940.45	2361.31	1710.68	979.527	834.545	1063.04	796.335	337.639	423.559	11.1255	11.0836	11.1308	11.3352	10.6953	10.7527	10.817	9.76318	9.85411	9.31853	8.82323	8.97255
ASHGV40007209	0.00477406	0.0443637	2.68651	up	protein_coding	NM_207340	ZDHHC24	RefSeq	1319	chr11	-	66306734	66313671	CCCACACGCCCCTCCACATGGCTGCCCTCCTCCTGCTTCCCTGGCTCATGTTGCTCACAG	254359	Hs.659933	GO:0005515|GO:0005783|GO:0005794|GO:0006612|GO:0008270|GO:0016021|GO:0018230|GO:0019706	zinc finger, DHHC-type containing 24	6330.43	1869.91	12.3925	10.9668	10063.8	9307.61	2810.93	6820.37	4927.86	4051.94	1461.05	1937.16	2161.94	1765.05	1891.15	2003.09	13.0455	13.1783	11.8674	12.6086	11.6993	11.9559	11.3935	10.929	10.8823	10.383	11.1546	11.0582
ASHGV40003241	0.00205119	0.0345977	2.68517	up	protein_coding	NM_001763	CD1A	RefSeq	2111	chr1	+	158223926	158228058	GGAAACGCTGTTTCTGTTAAGACACACCATGAGCCTCCTCGTCACCCTTCTCCTTTTGGG	909	Hs.1309	GO:0002250|GO:0005515|GO:0005886|GO:0005887|GO:0006955|GO:0010008|GO:0030881|GO:0030883|GO:0030884|GO:0048007|GO:0071723	CD1a molecule	422.767	117.583	8.36538	6.94037	838.361	267.174	310.904	549.151	347.807	223.207	151.992	92.2905	244.115	89.9864	65.9002	61.2152	9.45072	7.85378	8.44466	8.8331	7.84071	7.76934	8.06419	6.62208	7.74371	6.32181	6.58669	6.30375
ASHGV40020300	0.0067537	0.0493235	2.68265	up	protein_coding	NM_030966	KRTAP1-3	RefSeq	986	chr17	-	39190136	39191107	CGTCCTGCAAATTGCACCCCCTATGAAAGAGGAATAATATACCAAGGTCTAATAAATTTT	81850	Hs.534495	GO:0008150|GO:0030280|GO:0045095	keratin associated protein 1-3	85.4548	18.2027	5.26876	3.8451	192.779	15.9415	39.6813	231.298	17.291	15.7381	26.308	10.9982	27.9166	33.9933	5	5	7.25526	3.75718	5.41852	7.6097	3.71248	3.85943	5.44027	3.27542	4.56356	4.88955	2.4813	2.42051
ASHGV40025091	0.00243721	0.0363058	2.67108	up	protein_coding	NM_002631	PGD	RefSeq	2353	chr1	+	10459048	10480568	ATGGTGGCACCGTGTCATCCTCGTCATACAATGCCTGATCATGCTGCTCCTGTCACCCTC	5226	Hs.464071	GO:0004616|GO:0004616|GO:0005634|GO:0005829|GO:0005975|GO:0006098|GO:0006098|GO:0009051|GO:0019322|GO:0019521|GO:0044281|GO:0050661|GO:0055114|GO:0070062	phosphogluconate dehydrogenase	1108.98	341.895	9.86838	8.45096	1222.78	624.627	719.246	1922.44	1239.3	925.497	176.785	394.305	519.678	549.03	178.964	232.61	10.0233	9.1082	9.7482	10.7159	9.74352	9.87116	8.28699	8.71663	8.82409	8.79339	7.94032	8.14433
ASHGV40015301	0.00130654	0.0315507	2.67008	up	protein_coding	NM_018319	TDP1	RefSeq	3763	chr14	+	90422245	90511108	AGCCAATGGCCACCTTTCCTGTGCCATATGATTTGCCTCCAGAACTGTATGGAAGTAAAG	55775	Hs.209945	GO:0000012|GO:0000012|GO:0003690|GO:0003697|GO:0004527|GO:0005515|GO:0005634|GO:0005737|GO:0006281|GO:0006302|GO:0017005|GO:0090305	tyrosyl-DNA phosphodiesterase 1	618.149	183.773	8.99831	7.58142	428.856	298.251	608.278	850.568	901.701	621.239	72.8967	176.014	347.626	204.963	150.863	150.278	8.45949	8.01293	9.48962	9.4948	9.26464	9.26836	6.9705	7.55564	8.24523	7.47833	7.7009	7.53793
ASHGV40023992	0.000888979	0.0300933	2.66504	up	protein_coding	NM_005804	DDX39A	RefSeq	1558	chr19	-	14519609	14530195	GGAGCCGCCCGCATGCAGCTTCACCTCCCCTTTCCAGGCGCCACTGTTGAGAAGCTAGAG	10212	Hs.311609	GO:0000398|GO:0004004|GO:0005515|GO:0005524|GO:0005634|GO:0005681|GO:0005737|GO:0006406|GO:0006974|GO:0010468|GO:0010501|GO:0016020|GO:0044822	DEAD (Asp-Glu-Ala-Asp) box polypeptide 39A	4474.28	1570.88	11.9848	10.5706	6476.25	2797.03	3948.18	4102.26	5499.25	4022.71	818.234	1693.89	3300.13	1592.75	951.574	1068.68	12.4434	11.4062	12.4073	11.8616	11.8442	11.9462	10.551	10.7367	11.4732	10.2476	10.2071	10.2083
ASHGV40006512	5.69207e-06	0.014288	2.65199	up	protein_coding	NM_199292	TH	RefSeq	1910	chr11	-	2185158	2193035	CCTTCCCTGACACTGTCTGCTGCCCCAATCACCGTCACAATAAAAGAAACTGTGGTCTCT	7054	Hs.435609	GO:0001666|GO:0001963|GO:0001975|GO:0003007|GO:0004511|GO:0004511|GO:0005515|GO:0005634|GO:0005737|GO:0005739|GO:0005790|GO:0005829|GO:0006585|GO:0006631|GO:0006665|GO:0007507|GO:0007601|GO:0007605|GO:0007612|GO:0007613|GO:0007617|GO:0007626|GO:0008016|GO:0008021|GO:0008198|GO:0008199|GO:0009414|GO:0009416|GO:0009635|GO:0009651|GO:0009653|GO:0009887|GO:0009898|GO:0010043|GO:0010259|GO:0014823|GO:…	tyrosine hydroxylase	791.927	228.239	9.33614	7.92906	890.029	638.795	290.923	1037.64	1112.94	781.236	137.602	227.516	158.611	422.504	201.696	221.507	9.54291	9.14051	8.34253	9.79409	9.59371	9.60307	7.90324	7.92589	7.10902	8.45689	8.10505	8.07428
ASHGV40014099	0.000739062	0.0292885	2.65113	up	protein_coding	NM_007086	WDHD1	RefSeq	6054	chr14	-	55405655	55493819	ACAGGACATATGTAAAAACTATCATCTTTGCAGATTACTCTGCCTCCAAATGCAGGGCCT	11169	Hs.385998	GO:0000775|GO:0003677|GO:0003682|GO:0003723|GO:0005515|GO:0005654|GO:0005737|GO:0006396|GO:0033044|GO:0070063|GO:0070829	WD repeat and HMG-box DNA binding protein 1	1023.38	314.694	9.76933	8.36272	860.974	485.997	1153.7	990.711	1605.18	1043.73	115.645	268.767	470.384	393.275	282.677	357.414	9.49107	8.72906	10.4966	9.72282	10.1385	10.038	7.64319	8.16597	8.69	8.36362	8.57713	8.73641
ASHGV40011066	0.00671791	0.0492158	2.64719	up	protein_coding	NM_001987	ETV6	RefSeq	5989	chr12	+	11802787	12048325	AACCACATCATGGTCTCTGTCTCCCCGCCTGAAGAGCACGCCATGCCCATTGGGAGAATA	2120	Hs.504765	GO:0000122|GO:0000122|GO:0000977|GO:0000978|GO:0000981|GO:0001077|GO:0001227|GO:0003700|GO:0005515|GO:0005730|GO:0005737|GO:0006366|GO:0019904|GO:0030154|GO:0045944|GO:0071425	ets variant 6	19919.2	6727.47	13.9533	12.5488	35743.9	23504.2	10395	12055	27331.6	10485.3	3612.12	6044.16	14427.9	9956.02	3198.62	3125.99	14.6482	14.3742	13.8115	13.4303	14.1647	13.2909	12.7485	12.5835	13.5734	12.7438	11.9283	11.7154
ASHGV40011239	0.00264356	0.0369728	2.64564	up	protein_coding	NM_024102	WDR77	RefSeq	2428	chr1	-	111982511	111991830	CAGGTCACTTGTGTTGCTGCCTCTCCTCACAAGGACTCTGTGTTTCTTTCATGCAGCGAG	79084	Hs.204773	GO:0000387|GO:0005515|GO:0005634|GO:0005654|GO:0005654|GO:0005737|GO:0005737|GO:0005794|GO:0005829|GO:0005829|GO:0006325|GO:0006357|GO:0008284|GO:0010467|GO:0030374|GO:0034660|GO:0034709|GO:0060528|GO:0060770	WD repeat domain 77	671.558	176.901	9.04779	7.64417	1134.37	1071.78	406.506	666.934	402.448	347.315	137.049	203.822	218.337	223.544	134.869	143.786	9.89765	9.91428	8.87913	9.11559	8.05755	8.42254	7.89654	7.77295	7.57574	7.59739	7.54689	7.47551
ASHGV40006917	0.00154422	0.0325446	2.62811	up	protein_coding	NM_001008938	CKAP5	RefSeq	6730	chr11	-	46765083	46867859	CACTCTTCAGGAACTGTGACCTCCTCCTCCTCCACAGCTAACATAGACGACTTGAAAAAA	9793	Hs.201253	GO:0000086|GO:0000278|GO:0000922|GO:0000930|GO:0005515|GO:0005813|GO:0005829|GO:0006996|GO:0007051|GO:0007067|GO:0007264|GO:0015630|GO:0016020|GO:0030951|GO:0035371|GO:0043234|GO:0050658|GO:0051297|GO:0051301	cytoskeleton associated protein 5	2279.75	713.081	10.9793	9.58526	2104.27	2441.47	1114.18	3223.32	2713.2	2082.04	490.791	732.828	1106.24	839.194	558.409	551.026	10.821	11.1875	10.4461	11.4862	10.8917	11.0433	9.78824	9.58773	9.90667	9.39189	9.50695	9.33006
ASHGV40025808	0.0022984	0.0356066	2.62562	up	protein_coding	ENST00000598357	L47234.1	GENCODE	195	chr19	+	45842444	45842639	CTCAAGTTATATTAGAATCGTGTCCTCCCAGCTTTGGCCAGCTTACTATTCTAGGACTTG					5930.15	1788.68	12.2053	10.8126	11466.6	8021.87	2150.62	4288.24	6747.85	2905.71	1474.64	2064.44	2596.39	2534.42	1209.23	852.956	13.2208	12.9599	11.4774	11.9215	12.1481	11.504	11.4062	11.0344	11.1421	10.8592	10.5216	9.91232
ASHGV40023672	0.00632453	0.048107	2.61925	up	protein_coding	ENST00000382477	C19orf26	GENCODE	2453	chr19	-	1229177	1237990	GCCAGCTCAGCCACCACGCCCCACCCGGCCACCTCTCCCAAGGCCACTCTGGCCATCTTC	255057	Hs.346575	GO:0016021	calcium channel, voltage-dependent, beta subunit associated regulatory protein	2349.11	737.195	10.9828	9.59361	3476.31	3802.56	1585.52	2270.44	1746.75	1213.08	865.196	636.753	1396.37	527.586	448.615	548.648	11.56	11.8674	10.9829	10.9654	10.2612	10.2597	10.6394	9.38944	10.258	8.74993	9.2012	9.3237
ASHGV40053822	0.00629408	0.048035	2.61037	up	protein_coding	uc004cyw.3	GPR64	UCSC_knowngene	4456	chrX	-	19007424	19100864	CTGCTGTTCTGTCAGGATACCCTGCCCTTCCTCCCCAGAAGAGTTGGAAAAGCTTCAGTG	10149	Hs.146978	GO:0004930|GO:0005887|GO:0007166|GO:0007186|GO:0007283|GO:0009986|GO:0016021|GO:0016324|GO:0070062	adhesion G protein-coupled receptor G2	12462.4	3213.82	13.0687	11.6845	28434.6	22446.9	4109.37	6442.09	7113.71	6227.72	2252.62	4365.25	4865.58	2969.67	2096.61	2733.16	14.3842	14.2851	12.4652	12.5281	12.2137	12.536	12.06	12.0976	12.0383	11.0814	11.3141	11.5153
ASHGV40037657	0.000253912	0.0267322	2.60672	up	protein_coding	NM_002416	CXCL9	RefSeq	2723	chr4	-	76922494	76928676	GGTAGACAGTATATAACTAACAACCAAAGACTACATATTGTCACTGACACACACGTTATA	4283	Hs.77367	GO:0002690|GO:0005125|GO:0005515|GO:0005576|GO:0005615|GO:0006935|GO:0006952|GO:0006954|GO:0006955|GO:0006968|GO:0007165|GO:0007186|GO:0007267|GO:0008009|GO:0009897|GO:0010818|GO:0030816|GO:0032496|GO:0042127|GO:0043950|GO:0045663|GO:0048248|GO:0051281|GO:0051607|GO:0070098|GO:1901741	chemokine (C-X-C motif) ligand 9	5530.22	2212.36	11.9702	10.588	1002.28	7990.81	5163.69	2373.98	9746.28	6904.24	129.192	4529.88	3212.29	920.802	2305.67	2176.33	9.72113	12.9517	12.7987	11.0218	12.6357	12.6922	7.81221	12.1434	11.4273	9.50695	11.4472	11.1906
ASHGV40009654	0.00136184	0.0315507	2.60476	up	protein_coding	NM_001175	ARHGDIB	RefSeq	1216	chr12	-	15094949	15114562	CAGCTGGGAGTGGAACCTGTCGATTAAGAAGGAGTGGACAGAATGAATGCATCCACCCCT	397	Hs.504877	GO:0003924|GO:0005094|GO:0005096|GO:0005737|GO:0005829|GO:0005856|GO:0006928|GO:0006955|GO:0007162|GO:0007264|GO:0007266|GO:0007275|GO:0016020|GO:0016023|GO:0030036|GO:0043547|GO:0050790|GO:0051056|GO:0070062|GO:0071461|GO:1901164	Rho GDP dissociation inhibitor (GDI) beta	669.594	224.467	9.08799	7.70684	447.085	1057.8	317.874	616.236	944.289	634.283	50.447	430.014	209.755	354.865	141.397	160.322	8.52398	9.89048	8.47963	8.99631	9.33847	9.29906	6.42418	8.8455	7.51457	8.228	7.60495	7.62386
ASHGV40046329	0.00283923	0.0378232	2.59841	up	protein_coding	NM_024051	GGCT	RefSeq	1197	chr7	-	30536236	30544457	TGTCGAAGTTATCTGATGACAAATTACGAAAGTGCTCCCCCATCCCCACAGTATAAAAAG	79017	Hs.530024	GO:0001836|GO:0003839|GO:0003839|GO:0005829|GO:0005829|GO:0006750|GO:0006805|GO:0042803|GO:0044281|GO:0070062|GO:1901687	gamma-glutamylcyclotransferase	6672.6	2065.98	12.4245	11.0468	8335.18	2776.64	2917.07	8116.04	10192.4	7698.24	1156.06	2060.39	2467.25	3148.54	1617.67	1945.95	12.7911	11.3935	11.9221	12.8643	12.7145	12.8612	11.0536	11.0297	11.0777	11.1641	10.9311	11.0248
ASHGV40053936	0.00563749	0.0467284	2.58777	up	protein_coding	NM_003688	CASK	RefSeq	8298	chrX	-	41374188	41782287	ACAAAACAATCTGTAATCTACAGCAAAGTACATTCTACATTCCGTTCATGGGGCACACCC	8573	Hs.495984	GO:0001953|GO:0004385|GO:0004674|GO:0005515|GO:0005516|GO:0005524|GO:0005604|GO:0005604|GO:0005652|GO:0005730|GO:0005737|GO:0005829|GO:0005886|GO:0005911|GO:0005925|GO:0006468|GO:0007155|GO:0007268|GO:0007269|GO:0010839|GO:0010839|GO:0015629|GO:0016323|GO:0016363|GO:0030198|GO:0031982|GO:0042043|GO:0042734|GO:0045944|GO:0046939|GO:0060170|GO:0061045|GO:0070509|GO:0090280|GO:0090288	calcium/calmodulin-dependent serine protein kinase (MAGUK family)	7986.88	2650.85	12.635	11.2633	5487.56	3059.55	5061.01	6134.85	16747.4	11430.9	986.151	1876.72	5937.81	2764.48	2020.63	2319.34	12.2142	11.5231	12.7675	12.4453	13.4466	13.4133	10.8294	10.8772	12.3293	10.9857	11.2605	11.2976
ASHGV40031366	0.00137079	0.0315507	2.58216	up	protein_coding	NM_006363	SEC23B	RefSeq	3429	chr20	+	18488187	18542050	TTCCTTTTGTCCAAAGTGAACCCATCTCAGACACACAATAACCTGTATGCTTGGGGACAG	10483	Hs.369373	GO:0000139|GO:0005515|GO:0005789|GO:0006886|GO:0006888|GO:0008270|GO:0012505|GO:0016020|GO:0016192|GO:0030127|GO:0033116|GO:0043231|GO:0048471	Sec23 homolog B, COPII coat complex component	2311.17	814.964	11.0254	9.65682	2352.71	1514.4	1913.89	3132.79	2927.04	2026.22	275.1	819.205	1520.6	965.226	643.606	666.044	10.9922	10.4418	11.2847	11.4392	10.9992	10.9953	8.95974	9.73526	10.3935	9.56586	9.69753	9.58905
ASHGV40028091	0.00130947	0.0315507	2.57369	up	protein_coding	NM_024536	CHPF	RefSeq	3013	chr2	-	220403668	220408487	AGCAGCACGGCGACGACTTTGACTGGTTCTTCCTGGTGCCTGACACCACCTACACCGAGG	79586	Hs.516711	GO:0000139|GO:0005515|GO:0005759|GO:0005829|GO:0005975|GO:0016021|GO:0030203|GO:0030204|GO:0030206|GO:0032580|GO:0044281|GO:0046872|GO:0047238|GO:0050510	chondroitin polymerizing factor	165.488	46.2918	7.0569	5.69306	122.794	227.709	81.0817	160.405	236.975	163.963	32.0328	53.4371	58.9972	71.2655	26.9678	35.0503	6.54874	7.62047	6.46108	7.10368	7.29519	7.31222	5.73853	5.82975	5.66526	5.99011	5.38661	5.54808
ASHGV40049871	0.000471742	0.0286433	2.57335	up	protein_coding	NM_024295	DERL1	RefSeq	3344	chr8	-	124025403	124054663	AGGAGTATCAGGATTTGGTGTGCCCCCTGCTAGCATGAGGCGAGCTGCTGATCAGAATGG	79139	Hs.241576	GO:0002020|GO:0004872|GO:0005515|GO:0005769|GO:0005770|GO:0005783|GO:0005783|GO:0006986|GO:0016020|GO:0016021|GO:0019060|GO:0030176|GO:0030433|GO:0030433|GO:0030433|GO:0030968|GO:0030970|GO:0030970|GO:0031398|GO:0031625|GO:0031648|GO:0032092|GO:0034098|GO:0036502|GO:0036503|GO:0036513|GO:0042288|GO:0043657|GO:0045184|GO:0051117|GO:0051260|GO:0071712|GO:1990381	derlin 1	1114.42	396.913	9.95034	8.58669	828.38	1425.9	894.229	1057.58	1443.03	1037.41	130.059	416.727	872.141	413.384	246.445	302.725	9.43313	10.3396	10.0946	9.82175	9.98112	10.0318	7.82176	8.794	9.56059	8.4311	8.39598	8.51672
ASHGV40003249	0.00535293	0.0463092	2.57282	up	protein_coding	NM_002699	POU3F1	RefSeq	2928	chr1	-	38509522	38512450	TTATTTTCTGGATGTGTTTGGAGCTTCCCCCTTCTCCGTTTCTTCTTCTGTTTGTTAAGG	5453	Hs.1837	GO:0001105|GO:0003700|GO:0005634|GO:0005667|GO:0006351|GO:0008366|GO:0010628|GO:0022011|GO:0030216|GO:0030900|GO:0043565|GO:0045893|GO:0045944	POU class 3 homeobox 1	1041.67	248.516	9.45104	8.08769	3115.83	782.667	471.685	952.362	488.17	439.276	277.669	255.189	408.222	247.259	148.349	154.41	11.4098	9.42946	9.09797	9.6592	8.34398	8.76581	8.97344	8.08933	8.4775	7.73743	7.67579	7.57266
ASHGV40024040	0.00161102	0.0329105	2.57163	up	protein_coding	NM_021235	EPS15L1	RefSeq	2854	chr19	-	16472388	16582823	ATTTGTCCCCTCCTCTGCAGCTAAACCTTCTAAGGCCTCTGCCTCGGGCTTTGCAGACTT	58513	Hs.744842	GO:0005509|GO:0005515|GO:0005634|GO:0005886|GO:0006897|GO:0007173|GO:0016020|GO:0030132|GO:0042059	epidermal growth factor receptor pathway substrate 15-like 1	497.059	134.787	8.63021	7.26753	703.738	438.621	185.96	343.537	713.535	596.964	110.256	169.21	174.842	126.435	106.801	121.18	9.19345	8.58514	7.6929	8.17834	8.91816	9.2133	7.57304	7.50075	7.24577	6.8105	7.23284	7.24227
ASHGV40008153	0.000158714	0.0258059	2.5659	up	protein_coding	NM_001277269	OTOG	RefSeq	8778	chr11	+	17568919	17667491	AACTACAACATCAACACCTATGCCCGATTCTGCAAGTGCTGCCGTGAGGTGGGCCTGCAG	340990	Hs.688380	GO:0005198|GO:0005615|GO:0007605|GO:0008344|GO:0016324|GO:0046373|GO:0046556	otogelin	35.0609	10.1758	4.84046	3.481	39.1179	40.1923	33.4045	31.7719	46.415	19.4637	6.9931	12.1899	13.9412	12.8257	7.86765	7.23727	4.83272	5.03683	5.17349	4.80246	5.00944	4.18784	3.33065	3.46463	3.50481	3.37794	3.78464	3.42333
ASHGV40039893	0.00228726	0.0356066	2.55589	up	protein_coding	NM_001080471	PEAR1	RefSeq	4866	chr1	+	156863522	156886226	TACATGGAGATGAAAGGCCCTCCCTCAGGATCTCCCCCCAGGCAGCCTCCTCAGTTCTGG	375033	Hs.142003	GO:0001891|GO:0016021|GO:0043654	platelet endothelial aggregation receptor 1	1719.4	547.94	10.4751	9.12127	2474.12	3260.66	1095.81	1331.28	1202.82	951.697	630.436	593.302	997.767	555.768	243.657	266.711	11.0678	11.616	10.4179	10.1463	9.69482	9.90787	10.1568	9.28737	9.76111	8.808	8.37895	8.33542
ASHGV40019584	0.00229302	0.0356066	2.55045	up	protein_coding	NM_018252	TMEM206	RefSeq	1978	chr1	-	212537815	212588267	GGACAGATGTACATAGAAGGTGCCTACTCATTGTATTTTGATGATTTCATTAACAGGTAA	55248	Hs.445386	GO:0009986|GO:0016021	transmembrane protein 206	3869	1302.74	11.722	10.3713	3615	2199.69	3094.52	3069.87	6575.74	4659.16	595.156	1516.49	1300.29	2042.59	1157.54	1204.41	11.6152	11.035	12.0142	11.4058	12.1007	12.1612	10.0731	10.5966	10.1557	10.5718	10.4737	10.3568
ASHGV40020486	0.002476	0.0364008	2.54402	up	protein_coding	NM_024320	PRR15L	RefSeq	1530	chr17	-	46029333	46035243	GAAAAAGAAATCCACTCCCAAAGTGCTGTATGAGATCCCTGACACCTATGCCCAAACAGA	79170	Hs.368260		proline rich 15-like	170.898	55.858	7.17324	5.82613	176.783	119.484	149.096	165.354	234.293	180.377	35.1575	48.2304	140.28	38.7813	34.9108	37.7874	7.12799	6.65476	7.36926	7.14802	7.2757	7.46372	5.88236	5.67892	6.92576	5.09073	5.72769	5.65133
ASHGV40045594	0.00425662	0.0427196	2.5406	up	protein_coding	NM_001104548	MIR205HG	RefSeq	899	chr1	+	209602167	209605892	ATTAAAGAGAGAAATCAACTATTCAGGACCGGCCCCCACCTTTCCTCAGGAGTCATTTCT	642587	Hs.510543		MIR205 host gene	176.968	48.206	7.15354	5.80837	141.369	166.256	84.7846	223.347	266.124	179.929	51.5789	48.3827	62.5776	51.6006	32.8683	42.2277	6.77062	7.14933	6.52614	7.56231	7.45517	7.45769	6.45471	5.68502	5.75142	5.51045	5.64969	5.79896
ASHGV40008625	0.0050197	0.0453186	2.53828	up	protein_coding	NM_003273	TM7SF2	RefSeq	1614	chr11	+	64879325	64883707	TCACACCTGCTGCCCTACTTCTACCTCCTCTACTTCACCGCGCTGCTGGTGCACCGTGAG	7108	Hs.31130	GO:0005783|GO:0005789|GO:0005887|GO:0006695|GO:0043235|GO:0044281|GO:0050613|GO:0055114	transmembrane 7 superfamily member 2	510.47	151.181	8.67911	7.33526	873.992	254.81	323.943	489.852	698.53	421.691	115.75	139.212	312.536	130.987	84.2628	124.341	9.51605	7.78663	8.50754	8.67395	8.8896	8.70092	7.64502	7.21368	8.10244	6.85792	6.91348	7.27904
ASHGV40041325	0.00160211	0.0328881	2.53134	up	protein_coding	ENST00000594226	AC026740.1	GENCODE	744	chr5	+	667758	668839	TGGAAACCACAGCGAGGCCCCTGCACACTCTCCAGGGGGCTCAGACAATCAAATAAACTG					125.663	38.6894	6.72357	5.38367	142.686	94.3568	116.515	114.691	166.618	119.113	31.7932	47.1944	73.989	34.8898	24.4725	19.7976	6.7842	6.30352	7.00079	6.6137	6.78598	6.85323	5.72793	5.65	5.99757	4.92906	5.24628	4.75119
ASHGV40006617	0.00629841	0.048035	2.53053	up	protein_coding	NM_016229	CYB5R2	RefSeq	1367	chr11	-	7686325	7694829	CTTTTCATCTGTTTCAGAGTAAGTTCAATTTCACCACGGTAAACTGGGATGTTTTCAAAA	51700	Hs.414362	GO:0004128|GO:0005515|GO:0005634|GO:0005739|GO:0016020|GO:0016126|GO:0055114	cytochrome b5 reductase 2	687.16	278.105	9.2045	7.86506	629.386	1074.21	737.287	553.492	672.415	456.167	78.7082	533.705	356.002	509.504	93.2353	97.4758	9.0207	9.92066	9.78773	8.84406	8.82731	8.82656	7.07052	9.14208	8.27934	8.70267	7.0562	6.93956
ASHGV40028560	0.000477906	0.0286433	2.5276	up	protein_coding	NM_022089	ATP13A2	RefSeq	4061	chr1	-	17312452	17338467	CCATCCCGCGTAGGGGTGGCAGCCCCCAGCTCCCCTCAGTGCTGCTGTCAGTGTAGCAAA	23400	Hs.128866	GO:0005515|GO:0005524|GO:0005764|GO:0005765|GO:0006812|GO:0008152|GO:0012506|GO:0016021|GO:0016887|GO:0046872|GO:0071287	ATPase type 13A2	2617.1	940.26	11.2141	9.87632	2879.55	1532.05	2721.05	3288.72	3084.19	2197.06	542.824	864.407	1933.81	1097.98	587.586	614.96	11.2944	10.464	11.8282	11.5153	11.0713	11.1113	9.94079	9.80529	10.7274	9.73386	9.57363	9.47693
ASHGV40031303	0.00133746	0.0315507	2.51432	up	protein_coding	NM_022096	ANKEF1	RefSeq	3893	chr20	+	10015646	10037410	CATTATCGCTGTGCTCTGATCGCCCTTGAACATGGTGCAGATGTCAACAATTCTACCTAT	63926	Hs.70903	GO:0005509	ankyrin repeat and EF-hand domain containing 1	71.0649	21.0527	5.8535	4.52333	102.728	50.6997	48.4072	73.1749	91.3476	60.0318	14.8414	25.6361	31.2014	27.3889	8.73723	18.5109	6.27359	5.3748	5.70072	5.97799	5.94607	5.84782	4.53603	4.73117	4.72503	4.56485	3.91838	4.66453
ASHGV40007142	0.00507273	0.0455038	2.51171	up	protein_coding	NM_000244	MEN1	RefSeq	2785	chr11	-	64570985	64578188	AACTCACGGCACAGTCGCAAGTGCAGATGAAGAAGCAGAAAGTGTCCACCCCTAGTGACT	4221	Hs.423348	GO:0000122|GO:0000165|GO:0000278|GO:0000400|GO:0000403|GO:0000785|GO:0001933|GO:0002076|GO:0003309|GO:0003682|GO:0003690|GO:0005515|GO:0005634|GO:0005654|GO:0005654|GO:0005737|GO:0005829|GO:0005829|GO:0006281|GO:0006351|GO:0006367|GO:0006974|GO:0007179|GO:0007264|GO:0007420|GO:0008285|GO:0009411|GO:0010332|GO:0010467|GO:0010812|GO:0016363|GO:0018024|GO:0030511|GO:0030674|GO:0032092|GO:0032154|GO:…	menin 1	55.4782	16.7847	5.49107	4.1624	62.6604	37.0322	45.5358	80.7314	66.4311	40.4782	8.15489	18.6654	28.1231	16.4169	17.7656	11.5823	5.53516	4.91409	5.60737	6.11316	5.50577	5.27084	3.55862	4.20837	4.57555	3.77331	4.81938	4.03914
ASHGV40032170	0.000679323	0.0289555	2.50556	up	protein_coding	NM_001099219	KRTAP19-8	RefSeq	318	chr21	-	32410477	32410795	GTCTATCATCCTGACTTAATTCTCCTTTCAGGTCTTTTTACCCCCTCTGTGAATTGCGCA	728299	Hs.580875	GO:0005882	keratin associated protein 19-8	702.052	191.098	8.39162	7.06649	2452.7	212.157	1009.76	126.543	224.686	186.462	453.059	100.088	449.037	32.5967	53.2756	58.5318	11.057	7.51843	10.287	6.76332	7.21424	7.50964	9.67361	6.73476	8.62903	4.82858	6.29181	6.24113
ASHGV40008384	0.00289651	0.0379408	2.5023	up	protein_coding	NM_152264	SLC39A13	RefSeq	2429	chr11	+	47430045	47438051	TGGATTAACTTTCCCTGATGCCGACGCCCCTGCCCCCTGCAGCAATAAGATGCTCGGATT	91252	Hs.523664	GO:0005385|GO:0005385|GO:0005515|GO:0005794|GO:0005794|GO:0006882|GO:0006882|GO:0016021|GO:0030173|GO:0042803|GO:0048471|GO:0061448|GO:0071577|GO:0071577	solute carrier family 39 (zinc transporter), member 13	1218.98	365.355	9.98614	8.66289	1694.88	1311.81	497.457	1788.37	1140.17	881.169	210.844	436.15	417.472	432.763	329.219	365.679	10.5011	10.2125	9.17106	10.6105	9.6286	9.7931	8.55666	8.86384	8.5109	8.48774	8.78809	8.77008
ASHGV40008994	0.00135647	0.0315507	2.50051	up	protein_coding	NM_001008781	FAT3	RefSeq	19048	chr11	+	92085261	92629635	AGTTTCATCCTAGCCAGTATCTCCCTCCTCACCCATTCCCCAACGAAACGGATTTGGTGG	120114	Hs.98523	GO:0005509|GO:0005886|GO:0007156|GO:0007275|GO:0016021	FAT atypical cadherin 3	1056.36	303.093	9.72592	8.40369	2061.99	1232.77	563.308	1193.07	676.725	610.324	286.168	344.571	429.537	333.653	211.337	213.29	10.785	10.1262	9.36751	9.99385	8.83991	9.24302	9.01568	8.51907	8.55666	8.13465	8.17284	8.02325
ASHGV40008358	0.00321766	0.039247	2.49835	up	protein_coding	NM_018389	SLC35C1	RefSeq	3531	chr11	+	45826640	45834567	TGGGTCACCTCCATCTCCATGGTGTTCCTTAATAAGTACCTGCTGGACAGCCCCTCCCTG	55343	Hs.12211	GO:0000139|GO:0002230|GO:0005794|GO:0008643|GO:0015297|GO:0016021|GO:0030259|GO:0045746|GO:0055085|GO:0098656|GO:0098779	solute carrier family 35 (GDP-fucose transporter), member C1	204.243	59.2924	7.35443	6.03346	390.54	192.334	137.878	178.626	210.552	115.526	47.1474	49.08	112.394	48.9738	39.1298	59.0297	8.31542	7.36963	7.25656	7.25802	7.11829	6.80866	6.31897	5.70656	6.60581	5.43444	5.8801	6.25484
ASHGV40031844	0.00154055	0.0325446	2.49278	up	protein_coding	NM_178456	C20orf85	RefSeq	792	chr20	+	56725982	56736183	TGTGAAGAAGATCTCCCCACCCCAAAGCCCAAAATCGAGCTTCCTGAGCGTTTCCGCATC	128602	Hs.43977		chromosome 20 open reading frame 85	602.534	168.675	8.88992	7.57217	1175.22	693.02	289.738	630.057	461.871	365.3	182.485	171.83	254.601	167.069	115.827	120.242	9.95286	9.26543	8.3346	9.02965	8.26133	8.49568	8.33741	7.52301	7.81221	7.18929	7.34062	7.23048
ASHGV40015530	0.000974742	0.0301552	2.47953	up	protein_coding	NM_003564	TAGLN2	RefSeq	1419	chr1	-	159887896	159895332	AGATCCTCTGATCCCACCCCAGGCCTTGCCCCTGCCCTCCCACGAATGGTTAATATATAT	8407	Hs.517168	GO:0005515|GO:0030855|GO:0031982|GO:0051015|GO:0070062	transgelin 2	3152.37	998.618	11.3753	10.0652	5801.43	3673.58	1456.73	3759.57	2402.14	1820.75	830.879	1088.97	1315.74	1296.28	633.588	826.253	12.2838	11.8173	10.8553	11.7272	10.7231	10.8449	10.5735	10.128	10.1726	9.97019	9.67805	9.86892
ASHGV40023910	0.00315163	0.038946	2.47293	up	protein_coding	NM_001035223	RGL3	RefSeq	2553	chr19	-	11504731	11530018	AGAGATGCTCCTGCTGGCAGTCCCCCGGCCTCTCCAGGGCCCCAGGGCCCCAGCACCAAG	57139	Hs.375142	GO:0005622|GO:0007264|GO:0008321|GO:0017016|GO:0043547	ral guanine nucleotide dissociation stimulator-like 3	646.855	182.208	8.98315	7.67693	1084.69	1094.4	329.671	549.311	458.607	364.461	150.009	193.27	255.356	234.129	127.201	133.28	9.84042	9.94742	8.53296	8.83473	8.25171	8.49168	8.04336	7.69681	7.81749	7.66019	7.47282	7.37091
ASHGV40034360	0.00630365	0.048035	2.47048	up	protein_coding	NM_005879	TRAIP	RefSeq	2042	chr3	-	49866027	49893992	CCTTCTCTCTTCCAGGCCAAGCTGGACACCTTCCTGTGGTCGTGAGAACAGTGAGTCTGA	10293	Hs.517972	GO:0005057|GO:0005515|GO:0005730|GO:0006915|GO:0007165|GO:0008270|GO:0008283|GO:0010804|GO:0016567|GO:0016874|GO:0032688|GO:0035556|GO:0048471|GO:0061630	TRAF interacting protein	203.485	60.276	7.32612	6.02133	199.515	76.4302	193.713	188.24	332.791	230.219	27.576	60.1316	106.357	75.777	43.9733	47.8414	7.30811	5.98362	7.74482	7.326	7.77573	7.81844	5.51569	6.00492	6.53116	6.08166	6.02873	5.96582
ASHGV40050545	0.00316616	0.0389776	2.46804	up	protein_coding	NM_014142	NUDT5	RefSeq	1224	chr10	-	12209572	12238143	CCATTTGAAGTGCCCTTCTTGAAATTTTAAGCCCAAATATGACACTGGCCATTTTTGTAA	11164	Hs.555956	GO:0000287|GO:0005622|GO:0005634|GO:0005829|GO:0009117|GO:0009191|GO:0017110|GO:0019144|GO:0019303|GO:0030515|GO:0034656|GO:0044281|GO:0047631|GO:0050072|GO:0055086|GO:0070062	nudix hydrolase 5	11183.5	4310.33	13.302	11.9986	15067.8	8163.93	8453.16	12638.8	13570.5	9206.78	1382.97	5113.89	7279.81	4916.64	3184.65	3984.05	13.5884	12.9865	13.5013	13.4986	13.126	13.1111	11.3183	12.3441	12.6002	11.7472	11.9226	12.0594
ASHGV40005770	0.00088547	0.0300933	2.46493	up	protein_coding	NM_018344	SLC29A3	RefSeq	2277	chr10	+	73079009	73123147	AAGTTTTTCATCCCCCTCACTACCTTCCTCCTGTACAACTTTGCTGACCTATGTGGCCGG	55315	Hs.438419	GO:0005337|GO:0005765|GO:0005765|GO:0016021|GO:0031902|GO:0055085|GO:1901642	solute carrier family 29 (equilibrative nucleoside transporter), member 3	662.04	198.479	9.09193	7.79038	1181.19	527.524	351.367	664.587	675.261	572.312	178.302	208.002	320.687	203.407	123.195	157.282	9.96088	8.85434	8.6382	9.1111	8.83394	9.15313	8.30343	7.8053	8.1363	7.46683	7.43254	7.59792
ASHGV40029197	0.000169753	0.0258059	2.46486	up	protein_coding	NM_015341	NCAPH	RefSeq	6059	chr2	+	97001478	97042833	GCTCAGAACCTCTCCATACCTCTGGCTTTTGCCTGTCTCCTACATTTAGCCAATGAAAAG	23397	Hs.308045	GO:0000278|GO:0000796|GO:0005515|GO:0005634|GO:0005737|GO:0005829|GO:0007076|GO:0016020|GO:0051301	non-SMC condensin I complex subunit H	766.005	239.341	9.36053	8.05903	986.239	518.575	530.159	761.277	1028.01	771.772	145.357	234.607	332.286	291.25	224.318	208.226	9.69615	8.8324	9.26701	9.31621	9.46547	9.58595	7.99425	7.97397	8.18584	7.95129	8.26111	7.9877
ASHGV40012762	5.83741e-06	0.014288	2.46297	up	protein_coding	NM_005842	SPRY2	RefSeq	2126	chr13	-	80910111	80915086	AACACAGTTTGCTGCAAAGTTCCCACTGTCCCCCCTAGGAACTTTGAAAAACCAACATAG	10253	Hs.18676	GO:0000132|GO:0005515|GO:0005829|GO:0005874|GO:0005886|GO:0007173|GO:0007605|GO:0008285|GO:0008543|GO:0010628|GO:0010801|GO:0015630|GO:0019901|GO:0030291|GO:0032587|GO:0033138|GO:0034260|GO:0040037|GO:0042059|GO:0042472|GO:0043066|GO:0043407|GO:0043539|GO:0045165|GO:0045595|GO:0046580|GO:0051387|GO:0051897|GO:0060437|GO:0060449|GO:0070373|GO:0070374|GO:0071902	sprouty RTK signaling antagonist 2	8419.4	2903.38	12.8181	11.5177	14403.6	11949.9	6274.94	5301.89	7596.04	4989.94	2285.57	4028.58	4329.81	3136.56	1701.19	1938.59	13.5303	13.489	13.0987	12.2377	12.3037	12.2493	12.0812	11.9747	11.8692	11.1601	11.0029	11.0181
ASHGV40046849	0.00226385	0.0355868	2.46278	up	protein_coding	NM_005916	MCM7	RefSeq	3030	chr7	-	99690350	99699563	CCCCTCTTTCTCCCATGCTGCACTTACTCCTTTTGCTAATAAAAGTGTTTGTAGATTGTC	4176	Hs.438720	GO:0000082|GO:0000278|GO:0000785|GO:0003677|GO:0003697|GO:0004003|GO:0005515|GO:0005524|GO:0005654|GO:0005654|GO:0005737|GO:0005829|GO:0006260|GO:0006268|GO:0006270|GO:0006271|GO:0006974|GO:0008283|GO:0016020|GO:0042325|GO:0042493|GO:0042555|GO:0042555|GO:0071364|GO:0071466	minichromosome maintenance complex component 7	49227.2	16608.2	15.272	13.9717	84703.5	26465.7	30158.3	38798.1	61151.4	54085.9	9131.41	12629	37057.2	16405.1	10926.4	13500	15.647	14.5095	15.3335	15.15	15.3703	15.6218	14.0946	13.6371	14.9689	13.442	13.781	13.9067
ASHGV40000569	0.003887	0.0415928	2.46139	up	protein_coding	NM_020787	ZNF624	RefSeq	4250	chr17	-	16524047	16557167	GTCTCCCTGGGGCTTGCAGTTTCCAAACCAGACATGATATCTCATTTGGAGAATGGGAAA	57547	Hs.128078	GO:0003677|GO:0003700|GO:0005515|GO:0005634|GO:0006351|GO:0006355|GO:0046872	zinc finger protein 624	17887.1	4976.46	13.6179	12.3185	38558.7	30213.1	6853.02	7979.34	16026	7692.47	3589.8	6063.15	6747.65	6191.76	3329.82	3936.61	14.7335	14.6855	13.2187	12.8338	13.3791	12.8571	12.7382	12.5888	12.5049	12.0544	11.9843	12.0403
ASHGV40051701	0.00599853	0.0475168	2.46086	up	protein_coding	uc022bgl.1	AX748309	UCSC_knowngene	1401	chr9	-	35649299	35650700	TGGAGGAGGCAAAGACAGTAGCCCCCTCCTTATTTCTTTTTTCTATCTGTTCCTCTTAGC					93.3207	30.2395	6.24467	4.94551	96.2499	114.736	46.8382	91.9064	123.181	87.0127	12.6176	32.481	57.4691	40.1789	13.6563	25.0344	6.17389	6.59217	5.649	6.29879	6.36421	6.38999	4.2608	5.09673	5.6276	5.14491	4.46982	5.0732
ASHGV40043765	0.000557104	0.0289555	2.45843	up	protein_coding	NM_015599	PGM3	RefSeq	6107	chr6	-	83874592	83903012	CAATGCAGCCTACTGGATTGTCTCTAGATCTGTTTTTCTTAAACACTAACAGAATAATTC	5238	Hs.661665	GO:0000287|GO:0004610|GO:0004610|GO:0004614|GO:0005575|GO:0005829|GO:0005829|GO:0006041|GO:0006048|GO:0006048|GO:0006048|GO:0006487|GO:0006488|GO:0006493|GO:0007283|GO:0018279|GO:0019255|GO:0030097|GO:0043687|GO:0044267	phosphoglucomutase 3	4420.07	1776.54	11.9533	10.6556	2504.25	5878.78	3867.09	3569.56	6357.53	4343.21	513.414	1973.14	3175.83	2692.9	1140.42	1163.57	11.0833	12.5114	12.3735	11.6399	12.0526	12.0594	9.85256	10.9575	11.4106	10.9428	10.4539	10.3164
ASHGV40021246	0.00231039	0.0356066	2.45822	up	protein_coding	NM_053051	CNTROB	RefSeq	4071	chr17	+	7835441	7853237	GATGAGCCCCCCTACCCTCTCTCCTCTTTGTTCTCTCATTGTTGTTATTTTAATAAATGC	116840	Hs.348012	GO:0005515|GO:0005737|GO:0005813|GO:0005813|GO:0005814|GO:0007099|GO:0019904|GO:0051299|GO:1902410	centrobin, centrosomal BRCA2 interacting protein	21404.5	7422.15	13.9969	12.6993	50999.9	19786.9	10679.2	18956.4	16336.4	11668.4	5548.85	6491.53	14512.1	11563.4	2601.37	3815.67	15.0898	14.127	13.8449	14.0619	13.4089	13.4491	13.3723	12.6783	13.5818	12.9344	11.6317	11.9974
ASHGV40006605	0.0044251	0.0430248	2.44467	up	protein_coding	NM_006284	TAF10	RefSeq	834	chr11	-	6632047	6633475	TACTTATCTGTCCCCATGTCCCCACACCAGCCTGTTTTCATAATAAACTTTATTGTGACA	6881	Hs.5158	GO:0000125|GO:0003700|GO:0003713|GO:0004402|GO:0005515|GO:0005515|GO:0005634|GO:0005654|GO:0005669|GO:0005737|GO:0006325|GO:0006352|GO:0006355|GO:0006366|GO:0006366|GO:0006367|GO:0006367|GO:0006367|GO:0006368|GO:0010467|GO:0016032|GO:0016578|GO:0019899|GO:0030331|GO:0030914|GO:0033276|GO:0043966|GO:0048471|GO:0051260|GO:0070063	TATA-box binding protein associated factor 10	7081.25	2848.7	12.6532	11.3636	6292.29	5893.16	4602.6	8394.64	10121.9	7182.9	1318.54	3534.54	5682.48	3352.6	1436.8	1767.25	12.3915	12.5187	12.6307	12.9127	12.6969	12.7688	11.2497	11.7768	12.2583	11.2394	10.7648	10.8925
ASHGV40057806	0.00233459	0.0357256	2.44377	up	protein_coding	ENST00000440961	FOLR4	GENCODE	805	chr11	+	94038758	94040887	ATGGTCTGCTCCCTGTTCCTGCCGTTCCTTTCCTGAGAGCCCTTCTTCTCCCACTCACAT	390243	Hs.553758	GO:0004872|GO:0005515|GO:0005542|GO:0005886|GO:0007155|GO:0007338|GO:0007342|GO:0031225|GO:0035036	IZUMO1 receptor, JUNO	2134.89	650.593	10.7585	9.46939	4051.67	3251.81	927.67	1831.7	1500.82	1245.69	536.425	723.743	844.838	842.191	426.659	529.704	11.7918	11.6102	10.1609	10.6494	10.037	10.3018	9.92066	9.5694	9.51131	9.39607	9.1414	9.27749
ASHGV40040810	0.00206435	0.034615	2.44222	up	protein_coding	NM_001172700	SHROOM1	RefSeq	4039	chr5	-	132157832	132166590	GCGCGGCCCCCAGGGACCTGTCCTCCAGTTCAGCCGCCCTTCCCTCTTCTCCTTACATAG	134549	Hs.519574	GO:0000902|GO:0005737|GO:0005874|GO:0016460|GO:0051015|GO:0051017	shroom family member 1	1116.04	406.49	9.93339	8.6452	1575.57	1197.97	872.162	1364.33	942.879	743.338	411.643	332.675	922.282	391.569	160.394	220.374	10.4063	10.0888	10.0555	10.189	9.33681	9.52394	9.54384	8.4688	9.64539	8.35713	7.78854	8.06747
ASHGV40046116	0.000278847	0.0269761	2.44207	up	protein_coding	NM_001080495	TNRC18	RefSeq	10586	chr7	-	5346422	5463177	ACACGGGCAGGATCCCCCTCTCACATATCCGCCTCCTGCCCCCTGACTATAAGATACAGT	84629	Hs.520638	GO:0000785|GO:0000976|GO:0003682|GO:0005634|GO:0005654|GO:0005677|GO:0005737|GO:0005739|GO:0006342|GO:0031507|GO:0031965	trinucleotide repeat containing 18	819.709	262.342	9.42803	8.13993	1380.68	735.076	522.395	1022.13	723.234	534.738	243.321	261.4	439.07	321.741	131.761	176.762	10.2058	9.35296	9.24259	9.77025	8.94114	9.05547	8.76562	8.12189	8.59196	8.08194	7.51877	7.75938
ASHGV40038824	0.00251717	0.0364958	2.4409	up	protein_coding	NM_018126	TMEM33	RefSeq	7717	chr4	+	41937136	41962824	TTCCCAGTCTTGTTATTCTCTTTGCTTCATGCTGCCACATATACGAAAAAGGTCCTTGAC	55161	Hs.31082	GO:0005643|GO:0005783|GO:0008150|GO:0017056|GO:0034613|GO:0042470|GO:0051292|GO:0070062|GO:0071786	transmembrane protein 33	622.51	193.877	8.99808	7.71066	577.283	238.043	635.585	876.162	824.451	583.536	103.227	168.769	326.862	239.561	153.536	171.307	8.89036	7.68602	9.55431	9.53589	9.14051	9.18138	7.47302	7.4949	8.1639	7.69088	7.72393	7.71735
ASHGV40045094	0.00368105	0.0410161	2.43987	up	protein_coding	NM_001078175	SLC29A1	RefSeq	2308	chr6	+	44191240	44201888	TCAACAATGTCATGACCCTATGTGCCATGCTGCCCCTGCTGTTATTCACCTACCTCAACT	2030	Hs.25450	GO:0005337|GO:0005886|GO:0005887|GO:0006139|GO:0007595|GO:0015858|GO:0015862|GO:0016020|GO:0016323|GO:0016324|GO:0030431|GO:0055085|GO:0060079|GO:0071333|GO:0071456|GO:1901642|GO:1901642	solute carrier family 29 (equilibrative nucleoside transporter), member 1	1417.06	420.766	10.1262	8.83935	2588.37	1427.3	466.132	2007.1	1050.58	962.877	272.204	580.105	381.503	596.615	325.625	368.547	11.1328	10.3407	9.07819	10.7786	9.49928	9.92734	8.93819	9.25788	8.37895	8.90627	8.77396	8.78088
ASHGV40013357	0.00605498	0.0476278	2.43835	up	protein_coding	NM_018204	CKAP2	RefSeq	3736	chr13	+	53029494	53050766	TCATTGGAACAGCTAACGGAGTTGGGAAGAGAAACTGATGCTTTTGTATGCCGCCCTAAT	26586	Hs.444028	GO:0000281|GO:0000922|GO:0005737|GO:0005813|GO:0005881|GO:0006915|GO:0007026|GO:0015630|GO:0045944	cytoskeleton associated protein 2	1766.91	524.715	10.4835	9.1976	1686	617.827	1380.56	1426.45	3216.24	2274.38	454.288	478.245	562.094	427.349	567.255	659.059	10.4952	9.08814	10.7766	10.2525	11.127	11.1615	9.67758	8.99631	8.93819	8.46963	9.5295	9.57436
ASHGV40017447	0.00110566	0.0309917	2.43266	up	protein_coding	NM_012467	TPSG1	RefSeq	1124	chr16	-	1271650	1275254	TGGAGATCACTCTGTCTCCCCACTTCTCCACCGTGAGGCAGATCATCCTGCACTCCAGCC	25823	Hs.592076	GO:0004252|GO:0005887|GO:0006508|GO:0008236	tryptase gamma 1	21765.8	7293.41	14.0872	12.8046	40146.7	27788	11664.2	13792.4	24838.9	12364.6	5254.61	6794.36	11402.7	11111.1	4311.26	4886.47	14.7812	14.5767	13.9639	13.6371	14.0312	13.5328	13.3022	12.7438	13.2263	12.8795	12.3355	12.3406
ASHGV40029768	0.00337167	0.0398443	2.42052	up	protein_coding	NM_000210	ITGA6	RefSeq	5810	chr2	+	173292313	173371181	ACTACTTGGACATTCTCATGCGAGCCTTCATTGATGTGACTGCTGCTGCCGAAAATATCA	3655	Hs.133397	GO:0005178|GO:0005515|GO:0005604|GO:0005886|GO:0005886|GO:0005925|GO:0007044|GO:0007160|GO:0007229|GO:0007596|GO:0008305|GO:0009897|GO:0009925|GO:0009986|GO:0010668|GO:0022409|GO:0030056|GO:0030198|GO:0031581|GO:0031589|GO:0031668|GO:0033627|GO:0034329|GO:0035878|GO:0042327|GO:0043065|GO:0043588|GO:0045944|GO:0046847|GO:0046872|GO:0048565|GO:0050873|GO:0050900|GO:0072001|GO:0097186|GO:2001237	integrin subunit alpha 6	2105.63	702.822	10.7261	9.45074	2164.83	871.805	1686.47	4742.07	1798.64	1369.96	435.335	497.463	1324.45	1106.73	383.603	469.353	10.8679	9.59629	11.081	12.0674	10.3047	10.439	9.62503	9.05314	10.1823	9.74424	8.98903	9.11072
ASHGV40029769	0.0053943	0.0463092	2.41622	up	protein_coding	NM_002610	PDK1	RefSeq	4674	chr2	+	173420696	173463862	ATAGAAAGACTCCCAGTGTATAACAAAGCTGCCTGGAAGCATTACAACACCAACCACGAG	5163	Hs.470633	GO:0004672|GO:0004740|GO:0004740|GO:0005515|GO:0005524|GO:0005739|GO:0005759|GO:0005967|GO:0006006|GO:0006090|GO:0006468|GO:0006468|GO:0006468|GO:0008283|GO:0008631|GO:0010510|GO:0010906|GO:0044237|GO:0044281|GO:0097411|GO:0098779	pyruvate dehydrogenase kinase 1	238.991	75.3989	7.59224	6.31948	147.707	319.239	136.833	222.449	368.313	239.402	36.3993	62.6885	157.671	68.1395	63.6711	63.8234	6.8369	8.11748	7.24614	7.55564	7.92589	7.87136	5.93331	6.06699	7.09934	5.9201	6.53798	6.35918
ASHGV40012133	0.00505546	0.0454479	2.41195	up	protein_coding	NM_014708	KNTC1	RefSeq	6965	chr12	+	123011808	123110947	AAGCTTCAGTCTTGATAACTGAATATTCAAAGCACTGCGGGAAACCTGTGCCTCCAGACA	9735	Hs.300559	GO:0000278|GO:0000777|GO:0000922|GO:0005515|GO:0005634|GO:0005737|GO:0005828|GO:0005829|GO:0005886|GO:0006461|GO:0007067|GO:0007093|GO:0007096|GO:0007264|GO:0015629|GO:0051301|GO:1990423	kinetochore associated 1	957.145	361.713	9.6941	8.4239	1195.42	673.806	753.009	717.395	1443.87	959.366	131.821	282.609	924.435	255.055	271.612	304.745	9.98539	9.22348	9.81931	9.23382	9.9826	9.92001	7.83963	8.22695	9.64857	7.77695	8.52566	8.52566
ASHGV40054917	0.00356994	0.0405485	2.41064	up	protein_coding	NM_006201	CDK16	RefSeq	3169	chrX	+	47078075	47089394	ACCGAGTTCTAAGCCACAGACCGAGGCCCCAGCAGGCAGCGGCTGGAGGGATGCCACACC	5127	Hs.496068	GO:0004674|GO:0004693|GO:0005515|GO:0005524|GO:0005737|GO:0005886|GO:0006468|GO:0006887|GO:0007283|GO:0008021|GO:0015630|GO:0030054|GO:0030133|GO:0030252|GO:0031175|GO:0031234|GO:0043005|GO:0051726|GO:0061178	cyclin-dependent kinase 16	107.661	33.8418	6.42023	5.15082	102.128	65.4396	69.7954	166.986	152.539	89.08	14.3371	30.8484	65.0794	41.2691	28.9103	22.6062	6.26587	5.75876	6.24004	7.16302	6.66566	6.42803	4.4778	5.01611	5.8128	5.18686	5.47719	4.93414
ASHGV40014122	0.00335244	0.0398041	2.40647	up	protein_coding	NM_001004432	LINGO4	RefSeq	2682	chr1	-	151772739	151777918	TTTGACTTTGTGGCACCTCGGCCCTCTGGGGATAAAAACTCTGGGGGTAACCGGGTCACT	339398	Hs.591477	GO:0016021	leucine rich repeat and Ig domain containing 4	29.7593	9.26001	4.57399	3.30707	47.0746	33.1631	15.7301	32.0623	29.9093	20.6162	6.70639	9.27021	16.2601	11.2658	5.91668	6.14086	5.11054	4.75446	4.0626	4.81551	4.42441	4.2764	3.26894	2.99422	3.75358	3.17213	3.43303	3.22051
ASHGV40050894	0.00652774	0.0486416	2.40498	up	protein_coding	NM_001951	E2F5	RefSeq	1743	chr8	+	86089618	86126753	TCCAGATACTAAATTATTAGATTCCATGGAAACTTGGGACTGTTATCTACCTCTAACTGT	1875	Hs.445758	GO:0000278|GO:0003677|GO:0003700|GO:0005515|GO:0005634|GO:0005654|GO:0005667|GO:0005730|GO:0005737|GO:0006351|GO:0006367|GO:0007179|GO:0008134|GO:0009887|GO:0010467|GO:0030030|GO:0045944|GO:0051726	E2F transcription factor 5, p130-binding	825.295	237.895	9.31237	8.04634	549.582	301.096	528.425	1485.13	1260.94	826.599	166.099	186.839	326.464	328.689	212.655	206.627	8.81879	8.0266	9.26098	10.3097	9.77104	9.68709	8.19563	7.64903	8.16206	8.1138	8.17918	7.97835
ASHGV40025079	0.00421212	0.0426294	2.4007	up	protein_coding	NM_139161	CRB3	RefSeq	1118	chr19	+	6464259	6467230	ATCATCGTGGTCTTCTCCCTCTTGGCTGCCTTGCTCCTGGCTGTGGGGCTGGCACTGTTG	92359	Hs.150319	GO:0005515|GO:0005886|GO:0005923|GO:0016021|GO:0016324|GO:0017124|GO:0019904|GO:0030054|GO:0034329|GO:0045216|GO:0070062|GO:0070830|GO:0072659	crumbs family member 3	1529.32	513.148	10.3507	9.08722	2520.04	1870.69	734.923	1515.72	1334.72	1199.84	282.672	523.417	827.503	664.089	380.55	400.658	11.093	10.789	9.78098	10.3358	9.86116	10.2441	8.99964	9.11585	9.48192	9.05314	8.97784	8.89496
ASHGV40035643	0.00271623	0.0373125	2.39614	up	protein_coding	NM_003043	SLC6A6	RefSeq	6546	chr3	+	14444075	14530857	ATGTTTCATCTTCTCGCTCGTCAAGTACGTACCCCTGACCTACAACAAAACATACGTGTA	6533	Hs.529488	GO:0003333|GO:0005328|GO:0005369|GO:0005886|GO:0005887|GO:0006520|GO:0006810|GO:0006811|GO:0006836|GO:0006865|GO:0015734|GO:0016021|GO:0055085	solute carrier family 6 (neurotransmitter transporter), member 6	80.4081	25.5303	6.01972	4.75901	118.225	52.3235	73.7332	113.88	68.858	55.4295	13.0711	26.0006	29.0629	49.9313	16.0366	19.0793	6.49012	5.42233	6.31594	6.60486	5.55575	5.72932	4.32557	4.75468	4.62318	5.4632	4.68608	4.70133
ASHGV40033419	0.00539328	0.0463092	2.38787	up	protein_coding	NM_080646	TBX1	RefSeq	1482	chr22	+	19744225	19767068	CCTTCGCGCGCTCGCGGAACCCCGTGGCTTCCCCGACGCAGCCCAGCGGCACGGAGAAAG	6899	Hs.173984	GO:0001525|GO:0001568|GO:0001708|GO:0001755|GO:0001934|GO:0001945|GO:0001974|GO:0002053|GO:0003007|GO:0003148|GO:0003151|GO:0003677|GO:0003700|GO:0005634|GO:0006351|GO:0006357|GO:0006357|GO:0007368|GO:0007389|GO:0007498|GO:0007507|GO:0007517|GO:0007605|GO:0008283|GO:0008284|GO:0009952|GO:0021644|GO:0030855|GO:0030878|GO:0035176|GO:0035909|GO:0042471|GO:0042472|GO:0042473|GO:0042474|GO:0042475|GO:…	T-box 1	168.537	49.2467	7.04005	5.78433	304.246	209.686	70.2496	163.437	147.667	115.939	36.029	44.2142	74.1365	72.6726	31.5363	36.8919	7.93301	7.49836	6.24744	7.12955	6.61893	6.81302	5.91834	5.55187	6.00149	6.0189	5.59691	5.61844
ASHGV40027433	0.00036434	0.0281327	2.38639	up	protein_coding	NM_001077637	WTH3DI	RefSeq	3672	chr2	-	132118064	132121731	TGAGAGATCCCAGATACGTCTGCGGTTCCGGCTCCGCCACCCTCCGCCTTTCTCCCGCAG	150786	Hs.645670		RAB6C-like	1042.31	358.041	9.8121	8.55726	1543.41	1161.91	743.478	1254.79	930.406	619.867	385.192	368.066	622.282	401.204	169.611	201.891	10.374	10.0415	9.80392	10.0696	9.31893	9.26464	9.448	8.61501	9.08356	8.3892	7.86253	7.94529
ASHGV40012125	0.00286121	0.0378936	2.38447	up	protein_coding	NM_021794	ADAM30	RefSeq	3006	chr1	-	120436155	120439147	AAGGTATAGTCTTGTTTCTCAGAATCCCAGGGAACAAAGCAATTGTCTGCCTCTCCCTCT	11085	Hs.283011	GO:0004222|GO:0005886|GO:0006508|GO:0007338|GO:0007339|GO:0008237|GO:0008270|GO:0016021|GO:0032504	ADAM metallopeptidase domain 30	202.858	66.1625	7.37502	6.12135	260.114	176.057	129.644	321.851	184.882	144.598	61.1839	74.3362	120.602	81.6707	29.6384	29.5435	7.70297	7.23804	7.15834	8.08861	6.93139	7.13076	6.70259	6.32089	6.70411	6.18331	5.51293	5.30425
ASHGV40056339	0.000923717	0.0300933	2.37984	up	protein_coding	NM_001101387	PIRT	RefSeq	3466	chr17	-	10725791	10741418	GACTCGCTGATGGTGGTTTCCGCATCTCCCTGCCACCTTGACTGGGAGAAGATCTGATGA	644139	Hs.553909	GO:0016021	phosphoinositide-interacting regulator of transient receptor potential channels	1948.46	651.899	10.7164	9.46558	3110.86	2504.28	985.255	2031.27	1795.49	1263.62	604.064	762.474	984.867	650.534	414.334	495.122	11.4027	11.224	10.249	10.7987	10.3018	10.3224	10.0922	9.64342	9.74614	9.02505	9.09797	9.18869
ASHGV40005601	0.00135007	0.0315507	2.37683	up	protein_coding	NM_001278688	ANTXRL	RefSeq	2285	chr10	+	47658232	47701443	CCCCTTTGTCACTCCCCCCGTCAGAGCCCAACTTCTAAGGCACCAAACACCCAAGATTAA	195977	Hs.538515	GO:0004872|GO:0016021|GO:0046872	anthrax toxin receptor-like	471.013	133.637	8.43947	7.19044	974.019	703.807	234.141	407.206	321.696	185.211	113.684	223.189	158.569	145.651	77.8516	82.8778	9.67576	9.29359	8.02578	8.41477	7.72795	7.49899	7.61853	7.89619	7.10843	7.00286	6.80388	6.71274
ASHGV40052436	0.000411246	0.0285879	2.36676	up	protein_coding	NM_020469	ABO	RefSeq	1580	chr9	-	136130562	136150630	AAGTACCTGCTGCGCCACAAACCCACCAAGGTGCTCTCCCCCGAGTACTTGTGGGACCAG	28	Hs.654423	GO:0004380|GO:0004381|GO:0005576|GO:0006486|GO:0016021|GO:0032580|GO:0046872	ABO blood group (transferase A, alpha 1-3-N-acetylgalactosaminyltransferase; transferase B, alpha 1-3-galactosyltransferase)	3075.03	1112.05	11.4359	10.193	4234.45	4288.69	2104.27	3400.47	2522.33	1899.96	1024.01	1201.16	1664.04	1407.6	749.461	626.029	11.8536	12.0478	11.444	11.5668	10.7965	10.9068	10.8845	10.2687	10.5232	10.0788	9.89821	9.50462
ASHGV40022116	0.000998089	0.0304812	2.36289	up	protein_coding	NM_002266	KPNA2	RefSeq	2011	chr17	+	66031847	66042970	TTATTAAGTACGGTGCAGTTGACCCACTGTTGGCTCTCCTTGCAGTTCCTGATATGTCAT	3838	Hs.594238	GO:0000018|GO:0005515|GO:0005654|GO:0005654|GO:0005737|GO:0005829|GO:0006259|GO:0006607|GO:0008139|GO:0008565|GO:0016020|GO:0016032|GO:0019221|GO:0042826|GO:0044822	karyopherin alpha 2 (RAG cohort 1, importin alpha 1)	431.758	139.629	8.53362	7.29307	516.052	346.844	365.851	517.873	508.126	335.804	86.5318	154.167	128.186	188.317	131.612	148.96	8.74013	8.23845	8.70131	8.74809	8.40212	8.3716	7.20444	7.36697	6.78933	7.35666	7.51603	7.52498
ASHGV40018454	0.00568048	0.0467664	2.36261	up	protein_coding	NM_000135	FANCA	RefSeq	5460	chr16	-	89803958	89883065	AGAAACTTCTGCTCCCACGGAGGTGCCCTGACACAGGACATCACTGCCCACTTCTTCAGG	2175	Hs.744083	GO:0005515|GO:0005634|GO:0005654|GO:0005730|GO:0005737|GO:0006281|GO:0006461|GO:0007140|GO:0008584|GO:0008585|GO:0042127|GO:0043240	Fanconi anemia complementation group A	70.6091	21.2928	5.81793	4.57755	92.4571	51.7669	37.8372	103.87	78.8323	58.8908	18.3913	15.7104	33.8049	20.0549	18.8506	20.9448	6.10836	5.40751	5.35213	6.47936	5.74096	5.81924	4.88342	3.92346	4.84436	4.08419	4.90044	4.8294
ASHGV40053691	0.000875957	0.0299774	2.35819	up	protein_coding	NM_000718	CACNA1B	RefSeq	9805	chr9	+	140772240	141019076	CCAACTCCTCACCCATCCACTTCGCCGGGGCTCAGACCAGCCTCCCTGCCTTCTCCCCAG	774	Hs.495522	GO:0005245|GO:0005509|GO:0005515|GO:0005524|GO:0005886|GO:0005886|GO:0005891|GO:0006810|GO:0006816|GO:0007268|GO:0007269|GO:0007626|GO:0008016|GO:0008022|GO:0008217|GO:0008331|GO:0030425|GO:0034220|GO:0034765|GO:0043025|GO:0048265|GO:0051899|GO:0051924|GO:0070509|GO:0070588|GO:0086010	calcium channel, voltage-dependent, N type, alpha 1B subunit	3340.41	1173.09	11.5037	10.266	5872.07	3286.17	1814.46	3516.3	3473.15	2080.28	1037.13	1357.99	1925.62	1191.36	717.652	808.809	12.3012	11.6325	11.1922	11.6195	11.2341	11.0424	10.9043	10.4418	10.7175	9.84747	9.84471	9.84008
ASHGV40023964	0.0017746	0.0337535	2.35006	up	protein_coding	NM_005583	LYL1	RefSeq	1788	chr19	-	13209841	13213974	CCTGGGAACTGCCCCGCCCACTTTGGCCCTGCACTACCACCCTCACCCCTTCCTCAACAG	4066	Hs.46446	GO:0000977|GO:0000981|GO:0001955|GO:0003677|GO:0005515|GO:0005634|GO:0006351|GO:0006355|GO:0006357|GO:0030183|GO:0045893|GO:0046983|GO:0060216	lymphoblastic leukemia associated hematopoiesis regulator 1	1073.94	352.955	9.85458	8.62188	1456.9	958.025	645.973	1410.56	1181.39	790.797	422.201	365.007	500.153	333.335	238.833	258.203	10.284	9.74384	9.57546	10.2344	9.66781	9.6219	9.58329	8.60152	8.77031	8.13368	8.35206	8.29044
ASHGV40021188	0.0056332	0.0467284	2.34977	up	protein_coding	NM_001195228	FAM64A	RefSeq	1517	chr17	+	6347734	6354385	AGGAGCATCACCGCCTCTCTGTCCGGATGGGCTCACATGCCCACCCATTACGGCGATCAA	54478	Hs.592116	GO:0005515|GO:0005634|GO:0005730|GO:0005737|GO:0007067|GO:0051301	family with sequence similarity 64 member A	78.8773	22.8584	5.90787	4.67535	172.565	77.2585	44.3961	74.8417	58.6678	45.5345	25.4075	19.5419	39.1744	19.5225	18.1385	15.3656	7.08919	5.99737	5.57319	6.01183	5.33384	5.44176	5.39113	4.28569	5.0701	4.04517	4.84881	4.41117
ASHGV40026032	0.0062469	0.0479965	2.34938	up	protein_coding	NM_031895	CACNG8	RefSeq	8751	chr19	+	54466289	54493469	GCCCCTCGGCCATCCTCCGTCTGCCCAGTTACCGCTTCCGCTACCGCCGCCGCTCCCGCT	59283	Hs.631595	GO:0005245|GO:0005245|GO:0005886|GO:0005891|GO:0006816|GO:0007268|GO:0014069|GO:0016247|GO:0019226|GO:0030054|GO:0030666|GO:0032281|GO:0032281|GO:0045211|GO:0070588|GO:2000311	calcium channel, voltage-dependent, gamma subunit 8	5244.91	1757.29	12.0635	10.8312	9055.03	9614.58	3338.19	3554.83	3476.59	2430.23	1767.08	1597.02	2639.93	2205.41	1169.21	1165.11	12.9118	13.2135	12.1348	11.6365	11.2362	11.248	11.6836	10.6559	11.1725	10.6735	10.4843	10.3175
ASHGV40042870	0.00455846	0.0434745	2.34781	up	protein_coding	NM_206880	OR2V2	RefSeq	948	chr5	+	180581942	180582890	AGAAGGTGATATTTGCTTGCTGTGTCTTCATGCTTCTCTTCCCATTCTCCATCATCGTGG	285659	Hs.553681	GO:0004930|GO:0004984|GO:0005886|GO:0007186|GO:0007608|GO:0016021|GO:0050911|GO:0050911	olfactory receptor family 2 subfamily V member 2	387.589	116.222	8.26356	7.03224	702.297	281.16	159.587	357.134	426.315	399.041	84.2578	118.201	176.872	129.16	85.3767	103.463	9.18994	7.92785	7.4691	8.23108	8.14127	8.62209	7.16989	6.9717	7.26241	6.83625	6.93139	7.02181
ASHGV40005583	0.00193569	0.0344664	2.34684	up	protein_coding	NM_001123376	TMEM72	RefSeq	2901	chr10	+	45406763	45432458	TGCACTTTGAAGACAACTTGGTCCGCATAGTCCCCTCCCTCGCCGAAGGTCTGGATGATG	643236	Hs.292788	GO:0016021	transmembrane protein 72	565.437	185.338	8.86502	7.6343	902.312	497.842	346.886	788.968	486.698	369.915	167.092	180.962	350.154	198.814	99.0253	115.98	9.56353	8.77235	8.62004	9.37961	8.34032	8.51426	8.20593	7.59825	8.2534	7.43352	7.13553	7.17915
ASHGV40050027	0.00397569	0.0419578	2.3383	up	protein_coding	ENST00000303015	KCNK9	GENCODE	1303	chr8	-	140624803	140715299	AGATCGAGGAGATCTCACCAAGCACATTAAAAAACAGCCTCTTCCCATCGCCTATTAGCT	51305	Hs.493037	GO:0005249|GO:0005886|GO:0005887|GO:0006813|GO:0007268|GO:0008021|GO:0022841|GO:0030322|GO:0042803|GO:0046982|GO:0071805	potassium channel, two pore domain subfamily K, member 9	275.658	80.1693	7.69046	6.465	589.483	245.968	158.264	358.752	173.883	127.597	84.4924	94.6957	117.529	89.4435	61.0265	33.8291	8.92244	7.73637	7.45577	8.23661	6.84248	6.94907	7.17396	6.65816	6.66838	6.31157	6.48147	5.49644
ASHGV40044390	0.00258589	0.0369304	2.33374	up	protein_coding	NM_003730	RNASET2	RefSeq	1250	chr6	-	167343003	167370077	TACAGACAATTGGTCAGATAGAACTGTGCCTCACTAAGCAAGACCAGCAGCTGCAAAACT	8635	Hs.529989	GO:0003723|GO:0004521|GO:0004540|GO:0005576|GO:0005615|GO:0005764|GO:0005788|GO:0006401|GO:0033897|GO:0043202|GO:0070062|GO:0090501|GO:0090501|GO:0090502|GO:0090502	ribonuclease T2	9313.9	4136.65	13.0347	11.8121	9227.9	7668.42	7820.21	15385.3	9331.31	6450.3	1477.47	3636	9802.31	5012.48	2332.31	2559.35	12.936	12.8972	13.406	13.804	12.5737	12.5914	11.4078	11.8199	12.9955	11.7683	11.4625	11.4185
ASHGV40008768	0.000657592	0.0289555	2.33175	up	protein_coding	NM_053056	CCND1	RefSeq	4304	chr11	+	69455872	69469242	AACTTCCTGTCCTACTACCGCCTCACACGCTTCCTCTCCAGAGTGATCAAGTGTGACCCG	595	Hs.523852	GO:0000082|GO:0000082|GO:0000122|GO:0000278|GO:0000307|GO:0000320|GO:0001889|GO:0001934|GO:0003714|GO:0004672|GO:0005515|GO:0005622|GO:0005634|GO:0005654|GO:0005654|GO:0005829|GO:0005923|GO:0006325|GO:0006351|GO:0006468|GO:0006974|GO:0007219|GO:0007595|GO:0008134|GO:0010039|GO:0010165|GO:0010243|GO:0010971|GO:0016020|GO:0016538|GO:0017053|GO:0019899|GO:0019901|GO:0030178|GO:0030857|GO:0030968|GO:…	cyclin D1	1468.32	510.521	10.348	9.1266	1670.87	965.455	1176.59	1929.24	1874.92	1192.83	306.439	561.135	570.476	684.678	458.085	482.311	10.4807	9.75814	10.5271	10.7225	10.3636	10.236	9.11072	9.21434	8.96031	9.09514	9.22934	9.14977
ASHGV40052201	0.00468968	0.044063	2.32858	up	protein_coding	NM_000031	ALAD	RefSeq	3200	chr9	-	116148591	116163618	GAAAACCAAAGTAAATGCTGCTTTTAGAACTGTGCCCTCATGCCCTCTTCCTGCTCACAT	210	Hs.1227	GO:0001666|GO:0003824|GO:0004655|GO:0004655|GO:0005615|GO:0005634|GO:0005829|GO:0005829|GO:0006778|GO:0006782|GO:0006783|GO:0006783|GO:0006979|GO:0008270|GO:0009635|GO:0010039|GO:0010043|GO:0010044|GO:0010212|GO:0010266|GO:0010269|GO:0014823|GO:0032025|GO:0032496|GO:0032791|GO:0033197|GO:0042493|GO:0042802|GO:0043200|GO:0044281|GO:0045471|GO:0046685|GO:0046686|GO:0046689|GO:0051260|GO:0051384|GO:…	aminolevulinate dehydratase	1337.69	544.069	10.244	9.0245	1521.62	1231.92	1178.77	1602.41	1431.5	1059.9	400.928	620.761	1280.65	478.724	219.278	264.071	10.3517	10.1254	10.5307	10.4242	9.97019	10.0615	9.50019	9.35109	10.1318	8.6142	8.22637	8.32341
ASHGV40020344	0.00298007	0.0383533	2.32814	up	protein_coding	NM_024119	DHX58	RefSeq	2631	chr17	-	40253421	40264751	ACTTCCTGCAGCATTGTGCCGAGAACTTGTCGGACCTCTCCCTGGACTGACCACCTCATT	79132	Hs.55918	GO:0003677|GO:0003725|GO:0003727|GO:0004386|GO:0005515|GO:0005524|GO:0005737|GO:0008152|GO:0008270|GO:0009615|GO:0016032|GO:0032480|GO:0032481|GO:0039534|GO:0039536|GO:0039536|GO:0045087|GO:0045088|GO:0045824|GO:0051607|GO:1900245|GO:1900246	DEXH-box helicase 58	1413.83	527.503	10.2528	9.03361	1797.12	2389.66	1139.66	988.463	1311.67	856.433	497.423	522.642	1147.72	504.379	232.77	260.082	10.5892	11.1546	10.4796	9.71829	9.83156	9.74352	9.81316	9.11409	9.96625	8.68533	8.32167	8.3012
ASHGV40007276	0.00367909	0.0410161	2.32291	up	protein_coding	NM_005117	FGF19	RefSeq	2157	chr11	-	69513005	69519106	GACCTAGAACCCTTTCCCCAGCACTTGGTTTTCCAACATGATATTTATGAGTAATTTATT	9965	Hs.249200	GO:0001755|GO:0001934|GO:0005104|GO:0005515|GO:0005576|GO:0005622|GO:0007173|GO:0007399|GO:0007507|GO:0008083|GO:0008284|GO:0008286|GO:0008543|GO:0008543|GO:0008543|GO:0010629|GO:0038095|GO:0045087|GO:0046326|GO:0046330|GO:0048011|GO:0048015|GO:0070374|GO:0070858	fibroblast growth factor 19	195.193	55.7774	7.22774	6.01181	403.073	224.922	85.2498	181.949	137.741	138.22	50.4106	56.9354	76.4115	62.0763	38.5062	50.3244	8.36111	7.60543	6.53407	7.28152	6.52002	7.06429	6.42253	5.92463	6.04378	5.78516	5.85831	6.03646
ASHGV40016202	0.00149649	0.0323349	2.31757	up	protein_coding	NM_004390	CTSH	RefSeq	1494	chr15	-	79214091	79237420	TGTGTGGCCTGGCTGCCTGCGCCTCCTACCCCATCCCTCTGGTGTGAGCCGTGGCAGCCG	1512	Hs.148641	GO:0001656|GO:0001913|GO:0002250|GO:0002764|GO:0004175|GO:0004177|GO:0004197|GO:0004197|GO:0004252|GO:0005515|GO:0005615|GO:0005764|GO:0005829|GO:0006508|GO:0006508|GO:0006919|GO:0008233|GO:0008234|GO:0008284|GO:0008656|GO:0010628|GO:0010634|GO:0010813|GO:0010815|GO:0010952|GO:0019882|GO:0030108|GO:0030335|GO:0031638|GO:0031648|GO:0032526|GO:0033619|GO:0043066|GO:0043129|GO:0045766|GO:0051603|GO:…	cathepsin H	2517.47	894.478	11.1173	9.9047	2997.38	1869.95	1294.41	3030.22	3414.66	2498.19	597.823	1042.78	1251.35	1048.6	745.253	681.062	11.3456	10.7879	10.6794	11.3896	11.2124	11.2889	10.0797	10.0717	10.0927	9.67039	9.89223	9.62146
ASHGV40057204	0.00569134	0.0467834	2.31088	up	protein_coding	uc021yua.1	AK309533	UCSC_knowngene	1030	chr6	+	29910308	29911338	GCAGATACCTGGAGAACGGGAAGGAGACGCTGCAGCGCACGGGTACCAGGGGCCACGGGG					3950.18	2049.13	11.8197	10.6112	2888.45	3213.59	4009.92	3687.84	5656.66	4244.6	355.901	1014.18	5945.46	2114.33	1475.32	1389.57	11.2976	11.5916	12.4261	11.694	11.8828	12.026	9.32854	10.0314	12.3304	10.6197	10.8037	10.5537
ASHGV40006511	0.00268276	0.0372112	2.29951	up	protein_coding	NM_000207	INS	RefSeq	469	chr11	-	2181008	2182439	TCCCTGCAGAAGCGTGGCATTGTGGAACAATGCTGTACCAGCATCTGCTCCCTCTACCAG	3630		GO:0000165|GO:0002020|GO:0002674|GO:0005158|GO:0005158|GO:0005159|GO:0005179|GO:0005179|GO:0005179|GO:0005515|GO:0005576|GO:0005576|GO:0005615|GO:0005788|GO:0005796|GO:0006006|GO:0006112|GO:0006355|GO:0006521|GO:0006953|GO:0007186|GO:0007267|GO:0008284|GO:0008286|GO:0008286|GO:0014068|GO:0015758|GO:0022898|GO:0030307|GO:0030335|GO:0031018|GO:0031904|GO:0031954|GO:0032148|GO:0032270|GO:0032460|GO:…	insulin	35.0749	11.8815	4.80595	3.60462	39.9499	22.0517	23.1837	61.122	34.7294	29.4127	6.51442	11.5202	21.5695	18.3622	7.3498	5.97314	4.86326	4.18852	4.64927	5.70965	4.61933	4.80566	3.22833	3.36094	4.18784	3.96121	3.69807	3.19136
ASHGV40053496	0.000265852	0.026797	2.29139	up	protein_coding	NM_153433	ODF2	RefSeq	3912	chr9	+	131218678	131263571	ATACGCCAACGTGTTTGGGGATGGTCCCTATTCCACCTTCCTGACTAGCTCTCCCATCCG	4957	Hs.129055	GO:0000086|GO:0000278|GO:0000922|GO:0001520|GO:0005198|GO:0005515|GO:0005634|GO:0005813|GO:0005814|GO:0005829|GO:0005874|GO:0006996|GO:0007275|GO:0007286|GO:0017137|GO:0036064|GO:0072372|GO:0072372|GO:1902017	outer dense fiber of sperm tails 2	1114.64	419.185	9.92162	8.7254	1612.56	1496.71	878.608	1038.7	960.15	701.112	286.629	471.895	820.328	510.052	184.181	242.024	10.4348	10.4242	10.0696	9.79617	9.36611	9.43884	9.02003	8.97622	9.47152	8.70368	7.98356	8.19742
ASHGV40046353	0.00480408	0.0444081	2.28508	up	protein_coding	NM_015283	DPY19L1	RefSeq	4879	chr7	-	34968492	35077653	GAAGCGAGAACTGATAAAGTTAAAAGTGAACTATTACATTCTAGAAGAGTCATGGTGTGT	23333	Hs.408623	GO:0000030|GO:0005637|GO:0016020|GO:0016021|GO:0018406	dpy-19-like 1 (C. elegans)	509.421	170.425	8.70984	7.5176	578.686	202.778	655.858	524.597	662.489	432.115	86.7657	158.26	275.548	237.019	124.871	140.089	8.89352	7.44748	9.60097	8.76812	8.80733	8.74163	7.20806	7.4021	7.93092	7.67655	7.45122	7.43673
ASHGV40025217	0.0045114	0.0431858	2.28161	up	protein_coding	NM_033182	FBXO44	RefSeq	2948	chr1	+	11714913	11723384	CACCATCGGGCCCCCGCTGCCCTGACACCCCCTGAGCCCCCATCTGCTGAACCCTGACTG	93611	Hs.556006	GO:0005515|GO:0019005	F-box protein 44	1606.55	533.834	10.3696	9.1796	3487.24	1505.79	998.923	1344.84	1382.88	919.634	527.805	363.093	898.099	430.643	475.863	507.501	11.5661	10.4333	10.2723	10.165	9.91928	9.86195	9.89457	8.59524	9.60348	8.48018	9.28265	9.22147
ASHGV40025685	0.00342265	0.040065	2.28143	up	protein_coding	NM_182704	SELV	RefSeq	1704	chr19	+	40005752	40011326	ACAGAATTGTACGGAAACCTTCCCCTCCTCCAGCGAGAACTTCGCGCTGGACAAGAGGGT	348303	Hs.319284	GO:0005515|GO:0005623|GO:0008430|GO:0045454	selenoprotein V	114.684	35.9577	6.54101	5.35107	159.683	102.052	58.4691	161.475	104.932	101.494	34.9488	48.1175	49.0595	37.721	22.086	23.8136	6.96606	6.41665	5.97799	7.11423	6.14438	6.62673	5.87086	5.6753	5.39828	5.04748	5.10929	5.0052
ASHGV40021861	0.000856274	0.0299774	2.28015	up	protein_coding	ENST00000604646	MTRNR2L11	GENCODE	1552	chr1	-	238107023	238108575	CATAGATGATATTATCTCAATCTAACAAATCATCACACACCCTACCCAAGAACAGGGTTT	100463489		GO:0005576|GO:0005737	MT-RNR2-like 11 (pseudogene)	11024.7	3880.1	12.9039	11.7148	33431.8	6256.3	8296.1	7854.65	6280.61	4028.96	7282.6	2529.94	7674.53	2654.14	1614.08	1525.32	14.5594	12.5979	13.4713	12.8152	12.0304	11.9493	13.7771	11.304	12.673	10.9205	10.929	10.685
ASHGV40012075	0.00424976	0.0427196	2.27181	up	protein_coding	NM_194286	SRRM4	RefSeq	8494	chr12	+	119419299	119600856	TCACCGCTGCCCCTCGCGGTCCCAGAGCTCGGAGTCCCGCCCCTCAAGCTGTGAGAGCAG	84530	Hs.744964	GO:0000381|GO:0003729|GO:0005634|GO:0006397|GO:0007399|GO:0007605|GO:0008380|GO:0030154|GO:0043484	serine/arginine repetitive matrix 4	610.808	185.141	8.8872	7.70336	1195.24	869.513	288.952	461.261	491.251	358.638	225.239	161.981	274.314	182.611	128.352	138.351	9.98424	9.59318	8.3315	8.59196	8.35245	8.46985	8.64616	7.43228	7.92532	7.31394	7.48469	7.41775
ASHGV40014454	0.000450414	0.0286433	2.27129	up	protein_coding	NM_001080414	CCDC88C	RefSeq	7573	chr14	-	91737666	91884188	GCCTCCCCGGAGCCCGGCGGGGATCCGCAGACCGTGTGGTATGAGTACGGCTGTGTGTGA	440193	Hs.525536	GO:0001932|GO:0005737|GO:0016055|GO:0030165|GO:0031098|GO:0031648|GO:0043621|GO:0051260	coiled-coil domain containing 88C	75.5943	24.3285	5.87189	4.68838	120.481	100.462	63.5806	73.1339	68.9411	26.9673	23.9623	29.2067	44.0452	23.0423	17.849	7.86536	6.52089	6.39552	6.10302	5.97644	5.55773	4.67775	5.30048	4.93461	5.24112	4.2981	4.82581	3.53017
ASHGV40049177	0.000962896	0.0300933	2.26942	up	protein_coding	NM_001001918	OR14C36	RefSeq	939	chr1	+	248512076	248513015	CTCCCCTCTTTAACCCTATTATTTACAGTCTTAGAAATAAGCAAATAAAGGTGGCCATCA	127066	Hs.553583	GO:0004930|GO:0004984|GO:0005549|GO:0005886|GO:0005887|GO:0007186|GO:0007608|GO:0050911|GO:0050911	olfactory receptor family 14 subfamily C member 36	97.4955	30.809	6.30252	5.12019	157.245	80.4211	51.4676	91.5479	110.927	93.3647	30.0633	33.9414	46.2506	35.7514	16.0175	22.8296	6.94209	6.06228	5.79143	6.29363	6.22532	6.50036	5.64828	5.16255	5.31243	4.96685	4.6843	4.94675
ASHGV40038924	0.004342	0.0428045	2.26842	up	protein_coding	NM_020722	KIAA1211	RefSeq	7013	chr4	+	57036360	57196890	TGGAGATCTCCGACTCGGCTCCCCCAGCGCCGCTGGTAAAAGAAGTCACCAAGAGGTTTT	57482	Hs.596667		KIAA1211	483.593	152.027	8.61209	7.4304	748.228	487.815	229.206	637.515	478.658	320.134	110.137	182.442	208.756	145.805	126.084	138.939	9.28637	8.73373	7.99073	9.04862	8.31426	8.29882	7.57192	7.6119	7.50592	7.00472	7.4615	7.42641
ASHGV40017595	0.00678054	0.0494171	2.26642	up	protein_coding	NM_014316	CARHSP1	RefSeq	2737	chr16	-	8946798	8962869	GGTCACCTATAAAATGTGCTCCATCCCACCCAAGAATGAGAAGCTGCAGGCCGTGGAGGT	23589	Hs.632184	GO:0000177|GO:0000932|GO:0003677|GO:0003730|GO:0005515|GO:0005829|GO:0006355|GO:0019902|GO:0035556|GO:0043186|GO:0043488|GO:0070062	calcium regulated heat stable protein 1	1031.1	355.772	9.73451	8.5541	877.337	544.424	620.657	1185.02	1846.34	1112.85	166.525	393.803	528.992	506.483	246.371	292.455	9.52289	8.89613	9.51753	9.98748	10.345	10.1381	8.20032	8.71436	8.85156	8.69041	8.39521	8.47272
ASHGV40035974	0.00122016	0.031366	2.26617	up	protein_coding	NM_004947	DOCK3	RefSeq	8777	chr3	+	50712671	51421629	GCCTTCCACCACCCTCTGGGTGATACCCCCCCAGCCCTCCCTGCCCGGACCCTGCGCAAG	1795	Hs.476284	GO:0005085|GO:0005515|GO:0005737|GO:0007264|GO:0017124|GO:0043547	dedicator of cytokinesis 3	1892.88	663.168	10.6853	9.50504	2720.26	2758.01	1116.07	1954.91	1716.6	1091.42	580.475	707.723	950.683	717.814	481.545	540.769	11.2052	11.3799	10.448	10.7392	10.2303	10.1091	10.0339	9.54384	9.69018	9.16286	9.29624	9.30324
ASHGV40051333	0.00471582	0.0442063	2.26549	up	protein_coding	ENST00000427937	AC138647.1	GENCODE	648	chr8	+	142524737	142528837	AGGCCCCGCCGCTGCCCCGAGAGCGAACAGAATAAATAAAGAGTTTCCCCAGCTCTCCCG					2989.85	1033.86	11.2765	10.0967	6069.7	4065.57	1936.45	1855.14	2392.37	1619.88	731.486	1010.78	1655.77	1226.2	762.39	816.554	12.3355	11.9711	11.304	10.6657	10.7116	10.6712	10.3786	10.027	10.5189	9.88824	9.91521	9.85216
ASHGV40026150	0.00629546	0.048035	2.26491	up	protein_coding	NM_017652	ZNF586	RefSeq	2235	chr19	+	58281019	58291984	CGCGTTCCCCCCCCGCCCAGAGTCATGGCGGCAGCAGCCGCTCTGAGGGCGCCTGCTCAG	54807	Hs.625133	GO:0000977|GO:0003700|GO:0005654|GO:0006351|GO:0006355|GO:0046872	zinc finger protein 586	5959.88	1915.48	12.1849	11.0055	13955.7	7655.18	2433.95	4790.83	3530.71	3392.94	1868.83	2008.82	2326.08	1929.98	1614.83	1744.37	13.4808	12.8913	11.6784	12.0878	11.263	11.7081	11.773	10.9865	10.9806	10.4914	10.9295	10.8718
ASHGV40007429	0.00345073	0.0401568	2.2629	up	protein_coding	NM_018087	NDC1	RefSeq	4840	chr1	-	54231133	54304225	CTCTTATTAGTTAAACACAGTTGTGTGGAATCACTGTTCCTGGTTAGAAATTTCTGCATT	55706	Hs.476525	GO:0005643|GO:0005737|GO:0007129|GO:0007283|GO:0015031|GO:0016020|GO:0017056|GO:0031081|GO:0031965|GO:0051028|GO:0051292	NDC1 transmembrane nucleoporin	87.537	28.9907	6.12464	4.94646	97.0793	37.9725	103.982	110.625	107.463	68.1001	13.1511	22.3821	52.842	32.8222	24.2868	28.4597	6.18513	4.95356	6.83581	6.56451	6.17916	6.02967	4.33601	4.51298	5.50064	4.83852	5.23608	5.25455
ASHGV40047307	0.00559832	0.0465833	2.25955	up	protein_coding	NM_004935	CDK5	RefSeq	1211	chr7	-	150750898	150755052	GAATTTCTCACTCCCTTTGTGGACTTTATTTAATTTCATAAATTGGCTCCTTTCCCACAG	1020	Hs.647078	GO:0001764|GO:0001963|GO:0002039|GO:0004672|GO:0004674|GO:0004674|GO:0004674|GO:0004693|GO:0005176|GO:0005515|GO:0005524|GO:0005634|GO:0005737|GO:0005829|GO:0005856|GO:0006886|GO:0006913|GO:0007049|GO:0007160|GO:0007268|GO:0007411|GO:0007416|GO:0007519|GO:0007596|GO:0008045|GO:0008092|GO:0008283|GO:0008542|GO:0014044|GO:0014069|GO:0016020|GO:0016079|GO:0016301|GO:0016310|GO:0016533|GO:0018105|GO:…	cyclin-dependent kinase 5	7730.53	2908.29	12.705	11.529	13100.1	4687.32	4446.72	7215.93	10266.2	6667.01	1375.18	3423.19	4255.02	2797.26	2545.59	3053.52	13.4104	12.1739	12.5759	12.7004	12.7336	12.6357	11.309	11.7309	11.8484	11.0007	11.5998	11.6851
ASHGV40032793	0.00685583	0.0495728	2.25769	up	protein_coding	uc002zis.2	MCM3AP-AS1	UCSC_knowngene	570	chr21	+	47656137	47671743	GTGGCACATATCTGTGATTGAAACTCTGTTTTTGCATCTTTAACCACTGAAGGAAGAATG	114044	Hs.655095		MCM3AP antisense RNA 1	19.6353	8.15238	4.04381	2.86897	24.6594	9.92813	20.0612	18.3432	22.7726	22.0473	5	5.69642	20.8432	7.27395	5.10068	5	4.1913	3.16719	4.43779	4.02294	4.06579	4.37787	2.40082	2.39405	4.13434	2.59893	3.26514	2.42051
ASHGV40044728	0.00129304	0.0315507	2.25621	up	protein_coding	NM_003538	HIST1H4A	RefSeq	372	chr6	+	26021906	26022278	TTTGGCGGTTAAGGTTGCTGATTTCTCCACAGCTTGCATTTCTGAACCAAAGGCCCTTTT	8359	Hs.248178	GO:0000183|GO:0000228|GO:0000278|GO:0000723|GO:0000786|GO:0000786|GO:0003677|GO:0005515|GO:0005576|GO:0005634|GO:0005654|GO:0006325|GO:0006334|GO:0006334|GO:0006335|GO:0006336|GO:0007264|GO:0010467|GO:0016020|GO:0032776|GO:0034080|GO:0035574|GO:0035575|GO:0040029|GO:0042393|GO:0043234|GO:0044822|GO:0045653|GO:0045814|GO:0046982|GO:0051290|GO:0070062	histone cluster 1, H4a	32.5944	11.6418	4.62895	3.45505	19.9241	21.0856	15.7674	31.9333	57.9487	48.9073	5	6.33519	11.1748	23.7897	11.5427	12.0081	3.90245	4.13202	4.06839	4.8097	5.31827	5.54288	2.40082	2.48957	3.14588	4.34141	4.26361	4.08899
ASHGV40028293	0.00422961	0.0426294	2.25596	up	protein_coding	NM_006037	HDAC4	RefSeq	8980	chr2	-	239969863	240322643	CCCCTGTAGCACTCCCTCGAAGCTGCTGTTCTCTTGTCTGTCTGTCTCTGTCTTGAAGCT	9759	Hs.20516	GO:0000118|GO:0000122|GO:0000122|GO:0000122|GO:0001025|GO:0001047|GO:0001501|GO:0002076|GO:0003682|GO:0003714|GO:0004407|GO:0005515|GO:0005634|GO:0005654|GO:0005737|GO:0005829|GO:0006338|GO:0006351|GO:0006954|GO:0007399|GO:0008134|GO:0008270|GO:0008284|GO:0008285|GO:0010592|GO:0010832|GO:0010882|GO:0014894|GO:0014898|GO:0014911|GO:0016575|GO:0016575|GO:0017053|GO:0019901|GO:0030018|GO:0030183|GO:…	histone deacetylase 4	1387.13	413.815	9.98592	8.81218	2675.92	691.053	534.863	2653.56	978.963	788.391	434.435	434.41	366.209	690.837	266.901	290.101	11.1798	9.26039	9.28079	11.1817	9.39338	9.6195	9.6219	8.85929	8.31921	9.10943	8.50147	8.46179
ASHGV40009893	0.0018633	0.0342318	2.25512	up	protein_coding	NM_006105	RAPGEF3	RefSeq	5773	chr12	-	48128452	48152244	AAGGTCATTGACAACCAGCGGGAACTCTCCCGCCTCTCCCGAGAGCTGGAGCCATGAGGA	10411	Hs.8578	GO:0001525|GO:0005085|GO:0005515|GO:0005886|GO:0005886|GO:0005902|GO:0005952|GO:0006112|GO:0007165|GO:0007596|GO:0008283|GO:0008603|GO:0012505|GO:0016020|GO:0017034|GO:0019904|GO:0019933|GO:0030027|GO:0030168|GO:0030175|GO:0030552|GO:0030822|GO:0030864|GO:0032486|GO:0033138|GO:0034242|GO:0043547|GO:0044281|GO:0045766|GO:0045859|GO:0046827|GO:0050796|GO:0051496|GO:0060143|GO:0061028|GO:0070062|GO:…	Rap guanine nucleotide exchange factor 3	814.814	296.151	9.4565	8.2833	1023.3	1041.89	620.385	933.471	789.89	479.952	295.803	423.724	508.255	231.556	148.87	168.699	9.75318	9.87322	9.51675	9.62532	9.07199	8.89856	9.06393	8.82115	8.79309	7.64428	7.68124	7.69609
ASHGV40034072	0.00152813	0.0324923	2.25428	up	protein_coding	NM_001012410	SGOL1	RefSeq	2380	chr3	-	20202084	20227725	ATAGATTCTAGCTTTATGTGTTGGGGGAGAGATGGAGGGGTGTTGACAGTCTGTTTCACT	151648	Hs.105153	GO:0000278|GO:0000775|GO:0000776|GO:0000776|GO:0000777|GO:0000779|GO:0000780|GO:0000922|GO:0005515|GO:0005654|GO:0005737|GO:0005813|GO:0005829|GO:0007059|GO:0007067|GO:0007264|GO:0008608|GO:0010457|GO:0010457|GO:0019900|GO:0030892|GO:0045132|GO:0051301	shugoshin-like 1 (S. pombe)	47.1928	16.7552	5.28322	4.11055	58.3357	27.3239	54.1359	49.7715	48.0325	45.5574	11.4157	18.1383	32.8963	21.5269	6.68542	9.86828	5.42996	4.48593	5.86632	5.41783	5.05675	5.44254	4.09876	4.16374	4.80013	4.19718	3.57898	3.82452
ASHGV40007562	0.00038861	0.0284695	2.24037	up	protein_coding	NM_001007232	CARD17	RefSeq	466	chr11	-	104963195	104972158	AAAGGGGCTCCAGCATGCCAAATTTGCATCACATACATTTGTGAAGAAGACAGTCACCTG	440068	Hs.732627	GO:0004869|GO:0005737|GO:0010951|GO:0042981	caspase recruitment domain family member 17	2513.04	1147.98	11.082	9.91827	1278.03	1676.05	2395.24	4482.97	3123.73	2122.22	187.817	966.045	1780.12	2356.34	760.926	836.644	10.0888	10.6113	11.654	11.9879	11.084	11.0661	8.38062	9.95738	10.6064	10.7636	9.91335	9.88824
ASHGV40025282	0.00353906	0.0403614	2.2394	up	protein_coding	NM_000896	CYP4F3	RefSeq	2988	chr19	+	15751706	15771570	TATCTGCCTCATCAGTGTTTTTGGAACCCATCACAACCCAGCCGTGTGGCCGGACCCTGA	4051	Hs.106242	GO:0004497|GO:0005506|GO:0005789|GO:0006690|GO:0006691|GO:0006805|GO:0016021|GO:0019369|GO:0020037|GO:0036101|GO:0044281|GO:0050051|GO:0052871|GO:0055114	cytochrome P450 family 4 subfamily F member 3	84.041	29.7143	5.99433	4.83122	91.3952	27.7252	91.2269	70.3468	146.985	76.5666	14.871	16.5085	75.7094	34.7023	16.8096	19.6849	6.09285	4.50621	6.63411	5.91885	6.61338	6.20059	4.53945	4.00711	6.0312	4.92031	4.74777	4.74148
ASHGV40035502	0.00205562	0.0345977	2.23892	up	protein_coding	NM_007362	NCBP2	RefSeq	2175	chr3	-	196662272	196669464	AAACACTCCTTTGGCCTGTTGAATTTGCTGAAGAACATCACCTAAAGTCTGCACACGAGC	22916	Hs.591671	GO:0000166|GO:0000184|GO:0000184|GO:0000184|GO:0000339|GO:0000340|GO:0000387|GO:0000398|GO:0003723|GO:0005515|GO:0005634|GO:0005634|GO:0005654|GO:0005654|GO:0005737|GO:0005829|GO:0005845|GO:0005846|GO:0006366|GO:0006368|GO:0006369|GO:0006370|GO:0006370|GO:0006406|GO:0006408|GO:0006408|GO:0006446|GO:0008334|GO:0008380|GO:0008380|GO:0010467|GO:0016032|GO:0031047|GO:0031124|GO:0031442|GO:0034660|GO:…	nuclear cap binding protein subunit 2	5126.13	2022.15	12.1597	10.9969	5320.05	2686.17	5764.91	4193.84	7614.04	5177.79	1057.85	2209.21	3350.25	2300.33	1513.8	1701.46	12.1705	11.3405	12.9567	11.8924	12.3067	12.2917	10.9367	11.1335	11.4959	10.7338	10.8404	10.8413
ASHGV40011078	0.00282248	0.0377592	2.23663	up	protein_coding	NM_003979	GPRC5A	RefSeq	2856	chr12	+	13043955	13066600	CAGCCTCCCCAAAAGGAATTCTCCATCCCACGGGCCCACGCTTGGCCGAGCCCTTACAAA	9052	Hs.631733	GO:0004930|GO:0005886|GO:0005887|GO:0007165|GO:0007186|GO:0030659|GO:0043231|GO:0070062	G protein-coupled receptor, class C, group 5, member A	368.72	133.895	8.23952	7.07819	589.512	394.478	257.634	439.65	321.598	209.447	88.3072	136.566	278.328	171.42	74.2913	54.4557	8.92286	8.42566	8.16488	8.51707	7.72766	7.67897	7.23355	7.18151	7.94603	7.22528	6.73985	6.14292
ASHGV40008368	0.00290582	0.0379593	2.23429	up	protein_coding	NM_052854	CREB3L1	RefSeq	2741	chr11	+	46299188	46342972	AAGACGGTGGAAACGGCACCAGCCCCGACTTCTCCCACTCCAAGGAGTGGTTCCACGACA	90993	Hs.405961	GO:0001077|GO:0001649|GO:0003682|GO:0005515|GO:0005634|GO:0005783|GO:0005789|GO:0006366|GO:0007275|GO:0016021|GO:0030968|GO:0035497|GO:0043565|GO:0044212|GO:0070278|GO:1902236|GO:1990440	cAMP responsive element binding protein 3-like 1	251.98	88.8053	7.70836	6.54855	398.021	272.101	167.221	268.825	234.843	170.87	79.1996	94.4068	187.542	74.8453	45.9707	50.8679	8.34497	7.88259	7.53298	7.83126	7.27988	7.37852	7.07894	6.65319	7.3541	6.06406	6.08909	6.05191
ASHGV40044864	0.00428385	0.0427196	2.23179	up	protein_coding	NM_005007	NFKBIL1	RefSeq	1510	chr6	+	31515352	31526606	TTCTTCCTCCCGCTGCTAAGCCGCTGTCCCTCCGCCATGGGAATAAAGAATAAGGATGGG	4795	Hs.2764	GO:0005515|GO:0005634|GO:0005654|GO:0005829|GO:0007249|GO:0031665|GO:0032088|GO:0032720|GO:0034122|GO:0042994|GO:0045111|GO:0071222	nuclear factor of kappa light polypeptide gene enhancer in B-cells inhibitor-like 1	662.302	208.195	8.96061	7.80241	1429.34	961.087	366.6	439.271	468.05	309.469	250.628	188.568	358.622	222.161	96.5766	132.612	10.263	9.75129	8.70459	8.51577	8.28028	8.24874	8.81002	7.66238	8.29606	7.58534	7.09702	7.36363
ASHGV40006095	0.00351957	0.0402753	2.23172	up	protein_coding	NM_018121	SLF2	RefSeq	7291	chr10	+	102672325	102724891	AAGACGTGATTCATGAAGTAAGACCCGCCCCTTACTGGTCCCCAGGTTCCTTCCCGCTCA	55719	Hs.447458	GO:0000785|GO:0005615|GO:0005634|GO:0043231	SMC5-SMC6 complex localization factor 2	195.738	60.5064	7.27918	6.12102	173.602	196.747	73.539	292.972	240.804	196.766	52.7186	74.18	68.0082	78.6734	39.9915	49.4669	7.09857	7.40238	6.31216	7.9546	7.31756	7.58977	6.48491	6.31781	5.87183	6.13139	5.90782	6.01235
ASHGV40009795	0.00191739	0.0343275	2.22388	up	protein_coding	NM_001013699	H3F3C	RefSeq	1071	chr12	-	31944118	31945175	CACGAAAGCTGCCAGGAAAAGCACCCCCTCTACCTGCGGGGTGAAGCCTCATCGCTACAG	440093	Hs.448697	GO:0000786|GO:0005515|GO:0005719|GO:0030307|GO:0031492|GO:0046982	H3 histone, family 3C	19096.4	6873.76	13.5221	12.369	64150.5	9832.77	14120	5721.45	11914.8	8838.62	9835.97	3466.02	19590.5	2826.25	2409.2	3114.64	15.3144	13.2441	14.2295	12.3441	12.949	13.0513	14.2117	11.75	14.007	11.0134	11.5231	11.7086
ASHGV40007061	0.00339646	0.0398693	2.22373	up	protein_coding	NM_014206	TMEM258	RefSeq	420	chr11	-	61556601	61560085	GAACCCAGCTGTCTTCCCCCATCTGACCGTGGTGCTTTTGGCCATTGGCATGTTCTTCAC	746	Hs.437779	GO:0016021	transmembrane protein 258	14621.5	5179.32	13.5105	12.3575	26632.6	18972.9	5088.5	11379.7	15161.4	10493.6	2596.79	5689.85	5623.2	7753.47	4361.77	5050.86	14.2877	14.0721	12.7741	13.3387	13.2957	13.2945	12.2641	12.5063	12.2417	12.3924	12.355	12.3855
ASHGV40037147	0.0033151	0.0397218	2.22342	up	protein_coding	NM_144698	ANKRD35	RefSeq	3377	chr1	+	145549208	145568526	TGAGCCCCAGGCAGGTTCTCCTCCTAAGAGCTCATGGAGAGCAGAGCCTGAAGAGGAGCA	148741	Hs.710624		ankyrin repeat domain 35	38.7977	12.7059	4.9712	3.81842	61.011	47.7813	21.9334	36.7661	34.7092	30.5855	16.709	10.9667	17.6904	13.492	8.43587	8.94105	5.49318	5.28758	4.56454	5.00265	4.61866	4.8606	4.73252	3.27193	3.88527	3.45502	3.87276	3.69304
ASHGV40056641	0.0023942	0.0360939	2.22272	up	protein_coding	NM_178428	LCE2A	RefSeq	592	chr1	+	152670839	152671918	AAGTCGCACTGAGATGTCCTGCCAGCAAAACCAGCAGCAGTGCCAGCCCCCTCCCAAGTG	353139	Hs.334054	GO:0005515|GO:0031424	late cornified envelope 2A	554.04	205.826	8.86223	7.7099	872.11	423.662	432.238	694.208	535.082	366.94	224.083	184.726	430.398	209.482	90.1217	96.1428	9.51197	8.53004	8.97255	9.18044	8.47551	8.50289	8.63773	7.62857	8.55971	7.50749	7.0041	6.92183
ASHGV40054319	0.00413014	0.0425476	2.21488	up	protein_coding	NM_015365	AMMECR1	RefSeq	5431	chrX	-	109437413	109561380	TGCTGCTTTTGCTTCGATGTGCTCTACTGTCACCTGTATGGATACCAGCAGCCCCGGACC	9949	Hs.656243	GO:0003674|GO:0005515|GO:0005575|GO:0008150	Alport syndrome, mental retardation, midface hypoplasia and elliptocytosis chromosomal region gene 1	153.972	56.6275	7.00475	5.85752	241.65	160.393	134.348	138.812	151.226	97.4044	31.5704	67.1206	130.057	40.4189	37.0246	33.5742	7.59896	7.09722	7.21877	6.89421	6.65199	6.56735	5.71689	6.17481	6.81065	5.15279	5.80436	5.48563
ASHGV40030161	0.000333118	0.0279013	2.20846	up	protein_coding	NM_013335	GMPPA	RefSeq	1564	chr2	+	220363586	220371718	ACAAGGAGCTGAGCCGAAGCTTCACCAACCAGATCATCCTCTGAGTAGGGCTGCCAGAAG	29926	Hs.27059	GO:0005515|GO:0005737|GO:0006488|GO:0009298|GO:0016779|GO:0018279|GO:0043687|GO:0044267|GO:0070062	GDP-mannose pyrophosphorylase A	662.673	255.004	9.18686	8.04383	677.643	696.252	585.957	637.048	839.848	539.294	111.194	258.786	515.807	236.312	204.703	203.22	9.13974	9.27454	9.42669	9.0482	9.16596	9.06605	7.58482	8.1097	8.81477	7.67162	8.12689	7.95516
ASHGV40021011	0.000958944	0.0300933	2.2078	up	protein_coding	NM_002861	PCYT2	RefSeq	3241	chr17	-	79860776	79869353	TCTGCCTCCTTGCCTGCCTACAAGGTGCCTGGTTTGCAGCAGGCTCTCCGCTCTTTCCAG	5833	Hs.569843	GO:0004306|GO:0005575|GO:0005789|GO:0006644|GO:0006646|GO:0006646|GO:0008654|GO:0044281|GO:0046474	phosphate cytidylyltransferase 2, ethanolamine	472.326	173.59	8.663	7.52039	597.446	589.87	379.252	406.104	514.326	346.961	166.551	181.055	335.197	177.028	88.2056	93.5011	8.94304	9.01917	8.76226	8.41273	8.421	8.41981	8.20069	7.60055	8.19428	7.27051	6.97368	6.88264
ASHGV40018482	0.00011207	0.0249472	2.20765	up	protein_coding	NM_001176	ARHGDIG	RefSeq	942	chr16	+	330605	333003	TATCTGGTGGTGTCCCTCTTCACCGACGATGACAGGACGCACCACCTGTCCTGGGAGTGG	398	Hs.647388	GO:0005094|GO:0005096|GO:0005515|GO:0005829|GO:0007162|GO:0007264|GO:0007266|GO:0016020|GO:0016023|GO:0032880|GO:0043547|GO:0051056	Rho GDP dissociation inhibitor (GDI) gamma	128.426	42.3164	6.69801	5.55549	109.685	217.882	75.0042	133.758	137.766	96.4636	22.6818	56.6344	49.6477	60.9219	28.4995	35.5131	6.3702	7.55868	6.34602	6.84181	6.52012	6.55119	5.21306	5.91801	5.41441	5.76043	5.45925	5.56779
ASHGV40005788	0.00084154	0.0299774	2.20529	up	protein_coding	NM_019058	DDIT4	RefSeq	1752	chr10	+	74033676	74035797	ATCAGCAAACGCCCTGGCGTCTGTCCTCACCATGCCTAGCCTTTGGGACCGCTTCTCGTC	54541	Hs.744875	GO:0001666|GO:0001764|GO:0005622|GO:0005737|GO:0005739|GO:0005829|GO:0006367|GO:0007420|GO:0008283|GO:0010467|GO:0010801|GO:0030182|GO:0032007|GO:0033137|GO:0042771|GO:0043241|GO:0045820|GO:0048011|GO:0051607|GO:0071889|GO:0072593|GO:1901216|GO:1902532	DNA damage inducible transcript 4	202.271	66.6667	7.36205	6.22108	201.347	218.233	90.924	185.336	303.828	213.956	48.4447	110.917	65.816	74.8905	42.9243	57.0076	7.31992	7.56131	6.62965	7.30146	7.64877	7.71117	6.3577	6.87954	5.82935	6.06508	5.99562	6.19918
ASHGV40053991	0.0064159	0.0483	2.20225	up	protein_coding	NM_013271	PCSK1N	RefSeq	1071	chrX	-	48689501	48694040	CAGCGTCTCCGCCCTTGGCTGAGACTGGCGCTCCTCGCCGCTTCCGGCGGTCAGTGCCCC	27344	Hs.522640	GO:0002021|GO:0004866|GO:0004867|GO:0005102|GO:0005615|GO:0005802|GO:0007218|GO:0009409|GO:0010951|GO:0016486|GO:0030141|GO:0070062	proprotein convertase subtilisin/kexin type 1 inhibitor	8276.8	2875.55	12.6397	11.5007	17273.4	12970.4	3626.94	4596.17	7009.9	4184.03	2300.87	3105.85	4098.1	4108.7	1560.42	2079.35	13.7641	13.5851	12.2696	12.023	12.1945	12.0017	12.0927	11.6027	11.7931	11.513	10.884	11.1187
ASHGV40014564	0.00335307	0.0398041	2.20176	up	protein_coding	NM_206918	DEGS2	RefSeq	1411	chr14	-	100612752	100626012	ACTGAGAAGCTACATTTCCTTCCTGTGCTCTGGACTGCTGCCCTTGTCCCCGAGGAGTGT	123099	Hs.159643	GO:0000170|GO:0005789|GO:0006665|GO:0006667|GO:0016021|GO:0030148|GO:0042284|GO:0044281|GO:0046513|GO:0055114	delta(4)-desaturase, sphingolipid 2	501.291	166.631	8.64601	7.50735	653.726	353.022	294.043	939	429.733	338.225	97.4382	149.148	243.351	247.931	126.919	134.998	9.08269	8.26657	8.35872	9.63357	8.15317	8.38135	7.38322	7.32105	7.73793	7.74186	7.47028	7.38979
ASHGV40030815	0.00171913	0.0334585	2.19851	up	protein_coding	NM_016308	CMPK1	RefSeq	2956	chr1	+	47799468	47844511	TTAGCTTCCTGCTGCAGACCCGCCGGCCGATTCTCCTCTGCTCTCCACGTCTCATGAAGC	51727	Hs.731647	GO:0004127|GO:0004550|GO:0004849|GO:0005524|GO:0005634|GO:0005654|GO:0005730|GO:0005737|GO:0005829|GO:0006165|GO:0006207|GO:0006222|GO:0009041|GO:0009142|GO:0009220|GO:0015949|GO:0044281|GO:0055086|GO:0070062	cytidine monophosphate (UMP-CMP) kinase 1, cytosolic	377.688	130.617	8.26589	7.12937	637.055	398.448	225.733	432.177	330.801	241.916	133.557	119.22	237.752	151.024	73.0286	69.1193	9.0403	8.44075	7.96916	8.49405	7.76424	7.88685	7.86074	6.98351	7.70054	7.05263	6.71771	6.46108
ASHGV40050405	0.00429526	0.0427196	2.19783	up	protein_coding	NM_024940	DOCK5	RefSeq	7555	chr8	+	25042286	25270619	CCACCTCCACCTCCCCCCAAAAGCAAGCCCTATGAAGGCAGCCAGAGGAACTCCACTGAG	80005	Hs.195403	GO:0005085|GO:0005737|GO:0005737|GO:0007264|GO:0043547|GO:0043547	dedicator of cytokinesis 5	1378.76	472.509	10.1799	9.04384	2409.16	1674.38	706.195	1287.36	1327.57	867.874	441.514	478.205	684.784	356.353	459.158	415.04	11.0304	10.6084	9.72065	10.0999	9.8549	9.76533	9.64059	8.99552	9.21265	8.23502	9.2327	8.94655
ASHGV40054059	0.00309732	0.0389239	2.19781	up	protein_coding	NM_001190708	MTRNR2L10	RefSeq	1121	chrX	-	55207823	55208944	TGATGCTATCTCAATCTAACAAATCATCACATACCCTACCCAAGAACAGGGTTTGTTAAG	100463488	Hs.722730	GO:0005576|GO:0005737	MT-RNR2-like 10	14220.6	5418.97	13.317	12.181	39561.1	6820.58	10740.9	13642.6	8417.83	6140.54	8545.08	3880.57	11571	4525.5	1986.42	2005.17	14.7542	12.7205	13.8555	13.6164	12.4341	12.5214	13.9983	11.9147	13.2482	11.6341	11.2296	11.0607
ASHGV40017253	0.00310673	0.0389239	2.19583	up	protein_coding	NM_198526	ZNF710	RefSeq	4535	chr15	+	90544722	90625432	TAATCTCAAGGGCAACCTGAGCCGGCACATGAAGGTCAAGCATGGCGTCATGGACATCGG	374655	Hs.459311	GO:0003677|GO:0003712|GO:0005634|GO:0006351|GO:0006357|GO:0046872	zinc finger protein 710	57.733	19.647	5.45121	4.31645	74.8097	23.7275	31.1474	52.5108	95.7827	68.4202	11.3796	8.88888	35.4181	23.9221	16.255	22.0183	5.79543	4.29497	5.07573	5.49233	6.01196	6.03686	4.09361	2.93322	4.91791	4.35091	4.70201	4.90104
ASHGV40057296	0.00423686	0.0426294	2.19008	up	protein_coding	NM_198956	SP8	RefSeq	3739	chr7	-	20821893	20826508	CCTAGAGTGACGCCCACCCTGCGCCCGCCCCTCTCCCCGACCTCCTCCCACCAAGTCCTC	221833	Hs.195922	GO:0003677|GO:0005634|GO:0006351|GO:0006355|GO:0009953|GO:0009954|GO:0030326|GO:0046872	Sp8 transcription factor	14945.1	5934.75	13.6455	12.5146	24739.9	18599.1	11521.1	13257.6	12468	9084.78	6828.88	5841.74	11263.8	4205.78	3806.89	3661.38	14.208	14.0416	13.9498	13.5721	13.0071	13.0945	13.6825	12.536	13.2093	11.5411	12.1728	11.9456
ASHGV40056712	0.00346402	0.0401568	2.18988	up	protein_coding	NM_194247	HNRNPA3	RefSeq	5808	chr2	+	178077421	178088685	CAAAATGGAGGTAAAACCGCCGCCCGGTCGCCCCCAGCCCGACTCCGGCCGTCGCCGTCG	220988	Hs.516539	GO:0000166|GO:0000398|GO:0000398|GO:0003723|GO:0003729|GO:0005515|GO:0005634|GO:0005654|GO:0005737|GO:0008380|GO:0010467|GO:0030529|GO:0035770|GO:0043005|GO:0044822|GO:0051028|GO:0051033|GO:0071013	heterogeneous nuclear ribonucleoprotein A3	1642.63	598.537	10.5006	9.36976	2555.52	1860.47	1816.33	1224.2	1458.28	940.978	805.293	503.03	787.665	528.525	490.813	475.896	11.1161	10.7766	11.1927	10.027	9.99742	9.89374	10.5293	9.06736	9.41369	8.75115	9.32558	9.13146
ASHGV40033616	0.00378341	0.0412985	2.18919	up	protein_coding	NM_152267	RNF185	RefSeq	3218	chr22	+	31556137	31603005	TGTGTCCTGTTTGCAAAGCTGGCATCAGCCGAGACAAGGTCATCCCCCTCTATGGAAGGG	91445	Hs.517553	GO:0005515|GO:0005741|GO:0005783|GO:0005789|GO:0006914|GO:0008270|GO:0016021|GO:0016874|GO:0030433|GO:0036503|GO:0044390|GO:0051865|GO:1904264	ring finger protein 185	689.386	261.847	8.81358	7.68319	1968.98	242.766	887.079	261.639	412.267	363.581	477.077	153.205	691.571	105.118	71.3959	72.7147	10.7164	7.71589	10.0826	7.78548	8.09213	8.48901	9.74921	7.36034	9.2271	6.54424	6.68819	6.53006
ASHGV40030136	0.000258307	0.0267322	2.18708	up	protein_coding	NM_014640	TTLL4	RefSeq	4997	chr2	+	219575567	219620138	TTCCAGTCAATCAGTGACTCCCTCCTGGCTGTGAGCCCATAACTGGCCTCTCTCCAAAAG	9654	Hs.471405	GO:0005737|GO:0005856|GO:0005929|GO:0015631|GO:0016874|GO:0018095	tubulin tyrosine ligase like 4	434.973	147.199	8.48916	7.36015	589.333	613.088	232.313	397.097	462.376	315.628	110.286	177.099	186.862	201.28	98.2726	109.392	8.92208	9.07724	8.01256	8.38018	8.26191	8.28096	7.57357	7.56569	7.34861	7.45244	7.12479	7.09579
ASHGV40023909	0.00302082	0.0385045	2.18323	up	protein_coding	NM_000121	EPOR	RefSeq	2459	chr19	-	11487880	11495018	CCTCATCCTCGTGGTCATCCTGGTGCTGCTGACCGTGCTCGCGCTGCTCTCCCACCGCCG	2057	Hs.631624	GO:0004900|GO:0005515|GO:0005576|GO:0005829|GO:0005887|GO:0007165|GO:0007204|GO:0007420|GO:0007507|GO:0038162|GO:0038162|GO:0038162|GO:0042802|GO:0043524|GO:0046697	erythropoietin receptor	6389.72	2786.58	12.5193	11.3928	7055.01	8661.79	5382.03	6438.11	6862.52	3938.85	2638.75	2927.96	5081.55	3315.64	1254.81	1500.76	12.5642	13.0797	12.8623	12.5262	12.1691	11.9141	12.289	11.5086	12.0968	11.2271	10.5693	10.6661
ASHGV40045970	0.00442888	0.0430248	2.18126	up	protein_coding	NM_007045	FGFR1OP	RefSeq	3736	chr6	+	167412804	167455906	GACACGAAGAAGGAAGTATTCTAATTAACAAGGACAGAGGACTGACCGGTTCCATTTTTT	11116	Hs.487175	GO:0000086|GO:0000278|GO:0004713|GO:0005515|GO:0005634|GO:0005813|GO:0005829|GO:0006469|GO:0006996|GO:0008284|GO:0018108|GO:0019901|GO:0030292|GO:0030307|GO:0030335|GO:0034453|GO:0042803|GO:0048471|GO:0061099	FGFR1 oncogene partner	1670.06	664.806	10.4608	9.3356	898.215	828.3	2763.52	1791.96	2094.91	1643.46	278.1	556.295	1586.61	567.724	493.989	506.119	9.55731	9.51564	11.8527	10.6142	10.5299	10.6948	8.97435	9.19884	10.4524	8.84056	9.33161	9.21584
ASHGV40003080	0.00683156	0.04948	2.18071	up	protein_coding	NM_001014985	GLTPD2	RefSeq	1239	chr17	+	4692253	4693884	CACTCGTCGAGTTCCTGACTCCCCTCGGCTCCGTCTTCGCCTTCGCCACTAGGGAGGCCT	388323	Hs.131035	GO:0005737|GO:0017089|GO:0046836|GO:0051861	glycolipid transfer protein domain containing 2	245.033	75.2371	7.53165	6.40686	428.194	389.777	86.6168	187.864	218.304	159.442	68.8706	89.9599	106.797	89.0555	45.371	51.3692	8.45746	8.40903	6.55534	7.32301	7.17697	7.26812	6.88192	6.58336	6.53602	6.30419	6.07232	6.06333
ASHGV40033503	0.00604173	0.0476261	2.17745	up	protein_coding	NM_005940	MMP11	RefSeq	2276	chr22	+	24115035	24126503	GGGCCACTGACTGGAGAGGGGTGCCCTCTGAGATCGACGCTGCCTTCCAGGATGCTGATG	4320	Hs.143751	GO:0004222|GO:0005509|GO:0005576|GO:0005578|GO:0005796|GO:0006508|GO:0007275|GO:0008270|GO:0022617|GO:0030198|GO:0030199|GO:0030574|GO:0045599|GO:0071711	matrix metallopeptidase 11	193.268	61.1989	7.27291	6.15027	244.968	146.292	124.355	345.72	171.178	127.097	47.7488	64.7262	60.0838	75.8917	51.8374	66.9052	7.6251	6.95972	7.10247	8.18742	6.82178	6.94096	6.33797	6.11875	5.69285	6.0832	6.2524	6.41647
ASHGV40050275	0.00307731	0.0388517	2.17572	up	protein_coding	NM_004462	FDFT1	RefSeq	2192	chr8	+	11660119	11696818	ACCTGACCACTCTCTCCCAGGTAACAGAAGACTATGTTCAGACTGGAGAACACTGATCCC	2222	Hs.593928	GO:0004310|GO:0005783|GO:0005789|GO:0006694|GO:0006695|GO:0008299|GO:0016021|GO:0016491|GO:0044255|GO:0044281|GO:0045338|GO:0051996|GO:0055114	farnesyl-diphosphate farnesyltransferase 1	10467.5	3846.65	13.0621	11.9406	11118.5	4121.04	4464.63	13297.2	17362.9	12440.9	2213.67	2669.7	4835.21	4516.28	4485.03	4360.02	13.1746	11.9867	12.5869	13.5818	13.5031	13.5396	12.0375	11.3718	12.0292	11.6303	12.3955	12.1793
ASHGV40039154	0.002524	0.0365318	2.17432	up	protein_coding	NM_145715	TIGD2	RefSeq	2101	chr4	+	90033967	90036052	CGTGTCTAATAAAGGCCCATGCACACTATAGGCACTCAATAAAACTTACATTTTTATGAT	166815	Hs.58924	GO:0003677|GO:0005634	tigger transposable element derived 2	895.938	349.719	9.59654	8.47598	864.813	554.541	729.295	1299.97	1069.05	857.966	116.246	246.437	550.986	440.335	373.927	370.383	9.49781	8.92423	9.76671	10.111	9.5316	9.74784	7.65286	8.04039	8.91261	8.50823	8.95367	8.78809
ASHGV40036513	0.00344038	0.0401568	2.16695	up	protein_coding	NM_016128	COPG1	RefSeq	3114	chr3	+	128968452	128996616	GACATCATCTTGGCATCTGTGGGATAAGAGGCCAGCCTGCATAGGACCTCATACCCTTCC	22820	Hs.518250	GO:0000139|GO:0005198|GO:0005515|GO:0005829|GO:0006886|GO:0006890|GO:0030126|GO:0048205|GO:0051683|GO:0061024|GO:0072384	coatomer protein complex subunit gamma 1	1037.3	454.057	9.84388	8.72821	907.438	828.492	1023.56	881.816	1533.71	1048.78	126.417	426.677	1021.5	543.552	281.167	325.028	9.57188	9.5163	10.3119	9.54479	10.0696	10.0489	7.78019	8.83135	9.79617	8.77969	8.56999	8.61188
ASHGV40021806	0.00392414	0.0416285	2.16062	up	protein_coding	NM_001466	FZD2	RefSeq	3834	chr17	+	42634811	42638630	CAAGCAAGCGGGCAGGCGCACCGCCCCCTCCCCCGCCCGGCCTCCCCAACTCTGCGGCCG	2535	Hs.142912	GO:0003149|GO:0003150|GO:0003151|GO:0004930|GO:0005515|GO:0005737|GO:0005886|GO:0005886|GO:0005925|GO:0007186|GO:0007267|GO:0007608|GO:0016021|GO:0017147|GO:0030165|GO:0030182|GO:0030669|GO:0030825|GO:0030855|GO:0035567|GO:0042813|GO:0045893|GO:0051091|GO:0060022|GO:0060070|GO:0060119|GO:0090103|GO:0090179|GO:0090263	frizzled class receptor 2	7731.46	3024.59	12.6965	11.5851	12265.4	11948.8	5177.29	6929.17	5970.79	4097.26	3171.44	3054.13	5268.28	2709.13	1791.36	2153.19	13.3181	13.4876	12.8065	12.6345	11.9569	11.9756	12.5759	11.5761	12.1489	10.9584	11.0734	11.1777
ASHGV40031485	0.00663296	0.0490046	2.16008	up	protein_coding	NM_015352	POFUT1	RefSeq	5249	chr20	+	30795695	30826467	GGTCGACCTGTACATCCTCGGCCAAGCCGACCACTTTATTGGCAACTGTGTCTCCTCCTT	23509	Hs.472409	GO:0001525|GO:0001756|GO:0005783|GO:0006004|GO:0006355|GO:0006493|GO:0007219|GO:0007219|GO:0007399|GO:0007507|GO:0008417|GO:0009790|GO:0016020|GO:0016266|GO:0036066|GO:0046922|GO:0046922	protein O-fucosyltransferase 1	1883.04	646.009	10.5808	9.46969	3659.6	2095.63	823.087	2314.07	1374.47	1031.36	567.481	771.504	881.098	660.619	464.856	530.497	11.6341	10.9673	9.96718	10.9873	9.90903	10.0197	10.0039	9.66063	9.57823	9.04573	9.25003	9.27957
ASHGV40032644	0.00570583	0.0467834	2.15862	up	protein_coding	NM_005441	CHAF1B	RefSeq	2297	chr21	+	37757688	37789125	CACCAAGTTCTGTACCAACCAGTGTGATTTCCACCCCTTCTACAGAAGAAATTCAGTCAG	8208	Hs.75238	GO:0000790|GO:0002230|GO:0003682|GO:0005634|GO:0005634|GO:0005654|GO:0005654|GO:0005737|GO:0005829|GO:0006260|GO:0006281|GO:0006335|GO:0006351|GO:0006355|GO:0006461|GO:0007049|GO:0031497|GO:0033186|GO:0042393|GO:0042393|GO:0043234|GO:0051082|GO:0098779	chromatin assembly factor 1 subunit B	145.457	49.1178	6.8055	5.69539	150.975	52.7485	150.158	251.791	164.794	102.277	21.2364	31.7601	60.378	89.3525	44.1828	47.7974	6.87268	5.43575	7.37909	7.73469	6.77126	6.63951	5.1032	5.06014	5.69942	6.30926	6.03551	5.96479
ASHGV40036549	9.2459e-05	0.0243181	2.15717	up	protein_coding	NM_021203	SRPRB	RefSeq	2880	chr3	+	133502876	133540336	TAAAATTGCCTGAGAGGCAGCTCTAAAGCACAAGACCTGGATGTGTGACACACAGTTTTG	58477	Hs.12152	GO:0005525|GO:0005737|GO:0005789|GO:0005881|GO:0006412|GO:0006614|GO:0007264|GO:0010467|GO:0016020|GO:0016021|GO:0030968|GO:0036498|GO:0044267	SRP receptor beta subunit	1782.87	739.814	10.6688	9.55971	1496.15	2286.87	1577.01	1584.45	2151.16	1601.6	270.801	857.367	1198.19	703.004	661.198	748.327	10.3254	11.0935	10.972	10.4024	10.5614	10.6584	8.93011	9.79364	10.0299	9.13341	9.73167	9.73946
ASHGV40030260	0.0017405	0.0334585	2.15181	up	protein_coding	NM_031313	ALPPL2	RefSeq	2499	chr2	+	233271551	233275424	ATACTCCATACCTGGGATTTCCGCCTCGCCGCTCTCCGACTGCTTCCAGACATGCAGGGG	251	Hs.333509	GO:0004035|GO:0005886|GO:0006470|GO:0006470|GO:0031225|GO:0046872	alkaline phosphatase, placental like 2	2209.76	821.828	10.8681	9.76254	4219.39	2492.98	1308.88	1470.18	2388.75	1378.41	648.098	861.5	1230.1	1113.07	509.373	568.831	11.8478	11.2162	10.6921	10.295	10.7101	10.4474	10.2012	9.80101	10.067	9.75562	9.37816	9.37234
ASHGV40015119	0.00587778	0.0473018	2.14736	up	protein_coding	NM_178155	FUT8	RefSeq	5179	chr14	+	65877309	66210839	ATCCTGGATATACATTTTCTCTCTCAGGCAGACTTCCTAGTGTGTACTTTTTCATCCCAG	2530	Hs.597649	GO:0000139|GO:0001701|GO:0005737|GO:0005794|GO:0006487|GO:0006491|GO:0007179|GO:0007229|GO:0007585|GO:0008424|GO:0008424|GO:0009312|GO:0016020|GO:0016021|GO:0016477|GO:0017124|GO:0018279|GO:0018279|GO:0032580|GO:0033578|GO:0036071|GO:0036071|GO:0036071|GO:0042355|GO:0043112|GO:0043687|GO:0044267|GO:0046368|GO:0070062	fucosyltransferase 8 (alpha (1,6) fucosyltransferase)	434.817	142.068	8.39295	7.29038	205.013	409.649	202.969	780.438	539.372	471.46	80.1594	141.262	103.912	190.019	159.836	177.221	7.34686	8.4775	7.80948	9.3605	8.49074	8.87264	7.09422	7.23968	6.49484	7.36981	7.78103	7.76273
ASHGV40021229	0.00476616	0.0443637	2.1468	up	protein_coding	NM_004870	MPDU1	RefSeq	1634	chr17	+	7486964	7491527	CTCATCGCCGCCCAGCTGCTCTTCTACTGGAATGCAAAGCCTCCCCACAAGCAGAAAAAG	9526	Hs.246381	GO:0005515|GO:0005739|GO:0005783|GO:0005789|GO:0006457|GO:0006488|GO:0006810|GO:0009312|GO:0009312|GO:0016020|GO:0016021|GO:0070062	mannose-P-dolichol utilization defect 1	1141.42	381.715	9.82105	8.71886	2269.5	1565.66	534.84	993.199	868.035	617.279	295.426	443.303	537.709	466.081	248.765	299.006	10.9441	10.502	9.27998	9.72904	9.21291	9.25827	9.06119	8.89036	8.87635	8.5805	8.4068	8.49796
ASHGV40021951	0.000611473	0.0289555	2.14532	up	protein_coding	NM_002512	NME2	RefSeq	846	chr17	+	49243632	49249105	GTGTGGCCACCCCGCGCTCCGCCCTGCGCCCCTCCTCCGCCGCCGGCTCCCGGGTGTGGT	4831	Hs.463456	GO:0000977|GO:0001726|GO:0002762|GO:0003697|GO:0003700|GO:0004550|GO:0004673|GO:0005515|GO:0005524|GO:0005622|GO:0005634|GO:0005737|GO:0005741|GO:0005813|GO:0005829|GO:0005829|GO:0005882|GO:0005925|GO:0006163|GO:0006165|GO:0006183|GO:0006220|GO:0006228|GO:0006241|GO:0006351|GO:0006355|GO:0007155|GO:0007229|GO:0007595|GO:0009142|GO:0010629|GO:0010976|GO:0014075|GO:0015949|GO:0018106|GO:0019215|GO:…	NME/NM23 nucleoside diphosphate kinase 2	5518.94	2279.55	12.2932	11.192	7167.99	7587.8	4076.51	4708.41	5703.93	3869.01	2005.2	2501.03	3854.31	2144.95	1546.26	1625.56	12.5888	12.8769	12.4553	12.0553	11.8966	11.8862	11.8828	11.288	11.7039	10.6352	10.8671	10.775
ASHGV40007827	0.00374071	0.0412838	2.14256	up	protein_coding	NM_145013	C11orf45	RefSeq	3648	chr11	-	128769459	128775592	ATGACATCCCTGTTCCTTAAAGTGCGGGGTTCCTCGCTGCCTTCTCCTCCCTAACTGGCA	219833	Hs.689860	GO:0005576	chromosome 11 open reading frame 45	562.022	195.06	8.83142	7.73209	905.778	578.767	272.109	757.869	431.94	425.665	179.827	220.132	312.61	231.554	102.241	123.994	9.56903	8.98771	8.2462	9.31084	8.16008	8.71469	8.31542	7.87923	8.10273	7.64405	7.17626	7.27484
ASHGV40049966	0.00310502	0.0389239	2.14136	up	protein_coding	NM_001080399	OC90	RefSeq	1782	chr8	-	133036466	133071627	TGTACACTTGGAGAAGGCACACCATGGTACCTCCATGCTCCTTTAGTGCACTGTGGAAGC	729330	Hs.653174	GO:0003674|GO:0004623|GO:0005509|GO:0005575|GO:0005576|GO:0006644|GO:0008150|GO:0016042	otoconin 90	30.1137	9.72101	4.34045	3.24192	25.889	9.37876	8.1673	35.8463	58.9373	42.4633	5	5	7.23214	14.9726	9.42069	16.7007	4.25682	3.0999	3.0408	4.96575	5.34112	5.33829	2.40082	2.32236	2.57529	3.62402	4.00631	4.52272
ASHGV40057076	0.00628087	0.048035	2.13696	up	protein_coding	uc031sie.1	DUX4L6	UCSC_knowngene	1374	chr4	+	190992203	190993669	CCGGCCGGGGCTCACCGCGATGGCCCTCCCGACACCTTCGGACAGCACCCTCCCCGCGGA	653544	Hs.723089		double homeobox 4 like 6	445.608	151.165	8.476	7.38044	539.979	356.713	268.424	852.637	386.801	269.093	174.948	151.882	221.153	182.921	76.2564	99.827	8.79854	8.28077	8.22695	9.49981	7.99834	8.05156	8.27033	7.34563	7.59772	7.31716	6.78008	6.9717
ASHGV40056476	0.00460855	0.0437046	2.13582	up	protein_coding	ENST00000599630	C19orf10	GENCODE	713	chr19	-	4659699	4670374	TCCCTCTGAAAACTGAGGAATTTGAAGTGACCAAAACAGCAGGTACGGAAAGATGGGGAT	56005	Hs.465645	GO:0001525|GO:0001934|GO:0001938|GO:0005515|GO:0005615|GO:0005788|GO:0005793|GO:0006915|GO:0014068|GO:0030968|GO:0036498|GO:0043066|GO:0043410|GO:0044267|GO:0045766|GO:0045944|GO:0051897|GO:0070062|GO:0071238	myeloid-derived growth factor	2845.76	1234.52	11.2992	10.2044	3225.67	3529.47	1431.76	2827.04	3896.68	2163.97	356.269	1490.82	1322.94	2156.1	1047.4	1033.57	11.4597	11.7398	10.8294	11.2783	11.3992	11.0888	9.32976	10.5689	10.18	10.6435	10.3367	10.1677
ASHGV40029182	0.00607574	0.0477285	2.13456	up	protein_coding	NM_144707	PROM2	RefSeq	3830	chr2	+	95940200	95957055	AGGAGACTCAGCTCTTCCACATCCCCCGGGTTACCTCCCTGAAGCTGTAGGGCCTTGTGG	150696	Hs.469313	GO:0001934|GO:0005887|GO:0005902|GO:0005929|GO:0009986|GO:0015485|GO:0016323|GO:0016324|GO:0031346|GO:0031410|GO:0031528|GO:0042995|GO:0043087|GO:0044393|GO:0045121|GO:0048550|GO:0060170|GO:0070062|GO:0071914|GO:2000369|GO:2001287	prominin 2	122.082	39.257	6.58468	5.49074	211.292	158.235	59.9121	126.226	104.059	72.7663	35.0647	41.5797	61.644	38.604	29.782	28.8674	7.39325	7.07502	6.01824	6.76017	6.1302	6.13119	5.87687	5.45957	5.73098	5.08405	5.51894	5.27402
ASHGV40050411	0.00473595	0.0442399	2.12836	up	protein_coding	NM_002717	PPP2R2A	RefSeq	3945	chr8	+	26149006	26230195	AAAGTCTGTGCAAGTGGCAAGCGAAAGAAAGATGAAATAAGTGTTGACAGCCTAGACTTC	5520	Hs.146339	GO:0000086|GO:0000159|GO:0000184|GO:0000278|GO:0004722|GO:0004722|GO:0005515|GO:0005654|GO:0005829|GO:0006470|GO:0007084|GO:0007165|GO:0008601|GO:0010467|GO:0032403|GO:0034047|GO:0034047|GO:0043278|GO:0048156|GO:0051721	protein phosphatase 2 regulatory subunit B, alpha	2107.39	838.372	10.8488	9.75904	1643.86	1417.77	1411.8	3043.79	3048.96	2078.13	450.691	848.86	1463.99	1022.52	555.952	688.22	10.4597	10.3309	10.8071	11.3945	11.0589	11.0416	9.66448	9.78302	10.3334	9.63832	9.50212	9.63288
ASHGV40009649	0.00434955	0.0428045	2.12616	up	protein_coding	NM_021071	ART4	RefSeq	1386	chr12	-	14982244	14996413	AGAATCTGGCTCCTTGGAGGCCTGCTGCCATTCCTGCTGCTCCTCTCTGGCCTGCAGAGA	420	Hs.591158	GO:0003956|GO:0005886|GO:0006471|GO:0006525|GO:0016020|GO:0031225	ADP-ribosyltransferase 4 (Dombrock blood group)	626.524	216.16	8.94833	7.86008	1162.02	728.72	248.296	668.971	513.536	437.601	147.312	288.966	266.484	325.781	119.162	149.255	9.9356	9.3416	8.11151	9.12253	8.41981	8.75894	8.0109	8.25715	7.87923	8.10273	7.38305	7.5274
ASHGV40052836	0.00635916	0.0481453	2.11673	up	protein_coding	NM_014907	FRMPD1	RefSeq	4933	chr9	+	37651051	37746901	TGAGGATGGCAGCTCAGATGAGGAATACTATGACGCGGCTGATAAGCTCACTCCCCCAGG	22844	Hs.163990	GO:0005515|GO:0005829|GO:0005856|GO:0005886|GO:0070062	FERM and PDZ domain containing 1	57.3281	19.6226	5.46759	4.38575	82.8515	47.0179	34.0098	103.481	40.9343	35.6744	18.2415	19.4196	33.9306	24.6465	6.46818	15.029	5.94946	5.26105	5.1994	6.47454	4.84121	5.07989	4.87147	4.2764	4.85063	4.39871	3.53852	4.37879
ASHGV40042424	0.00157033	0.0325936	2.11525	up	protein_coding	NM_031859	PCDHA10	RefSeq	2701	chr5	+	140235467	140238168	AATTCACCTGAGGTGATTGTCACTTCTCTGTCTCTCCCAGTGAAAGAAGATGCTCAAGTG	56139		GO:0005509|GO:0005576|GO:0005887|GO:0007155|GO:0007156|GO:0007399	protocadherin alpha 10	568.193	219.822	8.93951	7.85868	755.698	569.536	407.712	648.875	544.94	482.399	178.48	254.587	313.325	342.048	130.426	100.068	9.30269	8.96031	8.88328	9.07618	8.50754	8.90703	8.3054	8.08581	8.10519	8.17708	7.50418	6.97439
ASHGV40051493	0.001969	0.0344799	2.11486	up	protein_coding	NM_000170	GLDC	RefSeq	3820	chr9	-	6532463	6645692	GCAAGAAAGATTTCATCTCCCACCCCAGCCTCAAGTAGGAGTTTTATATACTGTGTATAT	2731	Hs.584238	GO:0004375|GO:0005739|GO:0005829|GO:0005960|GO:0006546|GO:0009055|GO:0016594|GO:0016829|GO:0019464|GO:0055114	glycine dehydrogenase (decarboxylating)	175.504	61.8954	7.17214	6.09158	254.221	185.926	97.9782	223.462	156.564	134.871	53.7872	77.4659	97.6516	74.1686	35.2134	33.0855	7.67015	7.31856	6.74927	7.56329	6.70332	7.02827	6.51579	6.37384	6.40618	6.04967	5.7387	5.46529
ASHGV40056690	0.00198355	0.0344799	2.11322	up	protein_coding	NM_004807	HS6ST1	RefSeq	3966	chr2	-	129023053	129076171	ACCTGGACCTGTTCCCCACACCCGACCCCCACTACGAGAAGAAGTACTACTTCCCGGTCC	9394	Hs.512841	GO:0000139|GO:0001525|GO:0005887|GO:0005975|GO:0006024|GO:0008146|GO:0015015|GO:0017095|GO:0030203|GO:0044281|GO:0048286|GO:0048666|GO:0060716	heparan sulfate 6-O-sulfotransferase 1	657.769	222.393	8.9642	7.88476	1528.34	343.995	491.674	593.449	679.74	309.417	385.424	180.663	336.182	166.109	117.494	148.489	10.3576	8.22854	9.15512	8.94737	8.84825	8.24828	9.44838	7.59539	8.20091	7.18291	7.36096	7.51999
ASHGV40024438	0.00548535	0.0464007	2.11285	up	protein_coding	NM_019884	GSK3A	RefSeq	2200	chr19	-	42734337	42746736	ACCAGCTCAGACTGGCAGTCGACCGATGCCACACCTACCCTCACTAACTCCTCCTGAGGG	2931	Hs.466828	GO:0003073|GO:0003214|GO:0004674|GO:0005515|GO:0005524|GO:0005829|GO:0005977|GO:0006349|GO:0006468|GO:0007173|GO:0007399|GO:0008286|GO:0008543|GO:0010800|GO:0010905|GO:0016055|GO:0016477|GO:0030819|GO:0030877|GO:0030877|GO:0030968|GO:0032007|GO:0032869|GO:0033138|GO:0034236|GO:0036016|GO:0036498|GO:0038095|GO:0043161|GO:0044027|GO:0044267|GO:0045087|GO:0045719|GO:0045732|GO:0045823|GO:0045944|GO:…	glycogen synthase kinase 3 alpha	234.287	80.5904	7.54419	6.465	339.588	99.5565	193.865	227.935	346.699	198.08	98.0927	63.7946	141.283	82.3929	44.7654	53.2137	8.10925	6.38042	7.74616	7.5925	7.83698	7.59986	7.3948	6.09643	6.93724	6.19814	6.0536	6.10979
ASHGV40045971	0.000478316	0.0286433	2.11252	up	protein_coding	NM_001145121	TCP10L2	RefSeq	2185	chr6	+	167584080	167596396	ATTTCTCAGCCGCGTTCAAGCTGAAGAGTTCGCCAGTTCTTCCCCAGACAGTGCAGAGCG	401285	Hs.691976		t-complex 10-like 2	129.678	44.3015	6.72264	5.64367	208.054	124.526	75.7899	163.908	109.546	96.2462	34.5544	47.3145	59.0643	60.2437	22.9235	41.7085	7.37111	6.71422	6.3624	7.13445	6.20609	6.54753	5.85196	5.65395	5.66719	5.74404	5.16133	5.78353
ASHGV40029753	0.000219169	0.0258059	2.10831	up	protein_coding	NM_001003845	SP5	RefSeq	1963	chr2	+	171571856	171574498	CGCCGACATGCCGGCGCACTCGCCAGGCGCACTGCCGCCCCCGCATCCCAGCTTGGGGCT	389058	Hs.368802	GO:0000977|GO:0005634|GO:0006351|GO:0006355|GO:0036342|GO:0046872|GO:0060349	Sp5 transcription factor	758.368	270.2	9.30878	8.23269	1358.95	592.289	521.168	802.146	785.049	490.602	220.088	272.562	374.008	355.174	181.802	217.567	10.1807	9.02709	9.23907	9.41562	9.0598	8.93036	8.61235	8.18742	8.35585	8.22971	7.96294	8.04786
ASHGV40060845	0.00561559	0.0466704	2.10342	up	protein_coding	uc003wag.2	BV03S1J2.2	UCSC_knowngene	722	chr7	+	142428689	142499111	TATGTACCTCTGTGCCAGCACACAGATACGCAGTATTTTGGCCCAGGCACCCGGCTGACA					25.0174	9.7149	4.32177	3.24904	12.4796	28.0744	16.8787	20.8688	41.2548	30.548	5	7.43145	16.8175	8.38047	6.21695	14.443	3.31547	4.52321	4.17284	4.21014	4.85028	4.85868	2.40082	2.69553	3.80431	2.77306	3.49098	4.32951
ASHGV40029747	0.000334459	0.0279013	2.10214	up	protein_coding	NM_144711	KLHL23	RefSeq	4089	chr2	+	170590355	170608396	GTCAGAGGGGCCGGAGGCGTCCCCGCTCCCGCTCGCTACTAGCCCGCGGGCCAGCGCCGC	151230	Hs.655150	GO:0005515	kelch like family member 23	469.291	165.632	8.62681	7.55495	706.783	566.497	339.139	378.036	487.677	337.617	183.785	146.928	243.281	169.18	119.497	131.122	9.19971	8.95404	8.57863	8.30627	8.34297	8.37922	8.3481	7.30044	7.73772	7.20485	7.38877	7.34981
ASHGV40026432	0.000548391	0.0289555	2.09957	up	protein_coding	NM_002997	SDC1	RefSeq	3217	chr2	-	20400557	20424927	TGCAAGATATCACCTTGTCACAGCAGACCCCCTCCACTTGGAAGGACACGCAGCTCCTGA	6382	Hs.224607	GO:0001523|GO:0001657|GO:0001948|GO:0005515|GO:0005737|GO:0005796|GO:0005886|GO:0005887|GO:0005925|GO:0005975|GO:0006024|GO:0006027|GO:0006954|GO:0007603|GO:0008022|GO:0009636|GO:0009897|GO:0009986|GO:0016477|GO:0030198|GO:0030203|GO:0030204|GO:0042060|GO:0042157|GO:0042476|GO:0042542|GO:0043202|GO:0043234|GO:0044281|GO:0048627|GO:0051384|GO:0051591|GO:0051592|GO:0055002|GO:0060009|GO:0060070|GO:…	syndecan 1	945.607	346.865	9.64224	8.57214	1612.6	887.75	596.85	1099.38	877.659	599.398	313.97	349.288	561.202	396.445	229.886	230.397	10.4354	9.62975	9.45788	9.88366	9.22865	9.2181	9.14896	8.54117	8.93693	8.3746	8.30035	8.13086
ASHGV40054896	0.00103958	0.0307164	2.09951	up	protein_coding	NM_003680	YARS	RefSeq	3117	chr1	-	33240839	33283633	CTACCTTCTTCCCTTGGCAGCTGGAGAAATCTGGTTTCAATATAACTCATTTAAAAATTT	8565	Hs.213264	GO:0000049|GO:0004822|GO:0004831|GO:0004871|GO:0005153|GO:0005524|GO:0005615|GO:0005634|GO:0005737|GO:0005829|GO:0005829|GO:0006418|GO:0006428|GO:0006437|GO:0006915|GO:0007165|GO:0010467|GO:0044822	tyrosyl-tRNA synthetase	4604.79	2038.62	12.0339	10.9639	5167.96	2960.75	3752.32	4993.86	6477.53	4276.29	748.815	2000.48	2726.16	3112.88	1725.45	1917.95	12.1305	11.4823	12.3216	12.1516	12.0772	12.0403	10.4187	10.9798	11.2157	11.1442	11.0205	11.0043
ASHGV40027908	0.00288256	0.0379364	2.0936	up	protein_coding	NM_001269	RCC1	RefSeq	2540	chr1	+	28844744	28865708	TTTCGCCTGGGGCATGGGCACCAACTACCAGCTGGGCACAGGGCAGGATGAGGACGCCTG	1104	Hs.469723	GO:0000082|GO:0000790|GO:0000794|GO:0003682|GO:0005087|GO:0005515|GO:0005634|GO:0005654|GO:0005654|GO:0005737|GO:0007052|GO:0007059|GO:0007067|GO:0007088|GO:0016032|GO:0031492|GO:0031965|GO:0042393|GO:0043547|GO:0043547|GO:0051225|GO:0051301	regulator of chromosome condensation 1	46.5554	17.3753	5.25403	4.18804	60.5974	50.5823	57.826	43.7688	40.1842	26.3735	11.4505	19.0568	36.0146	13.8809	13.6081	10.2411	5.48282	5.3715	5.96498	5.24453	4.81534	4.645	4.10344	4.24389	4.94086	3.5029	4.46477	3.87239
ASHGV40016703	0.00408694	0.0423617	2.09139	up	protein_coding	NM_178527	SLC9C2	RefSeq	4427	chr1	-	173469603	173572233	TCCCGAGTATAGCTATTCTCCCCTTCCCAGTTTGGTAAATATTGAAAAACAGAATTATAT	284525	Hs.494981	GO:0006814|GO:0015299|GO:0016021|GO:1902600	solute carrier family 9, member C2 (putative)	225.236	78.061	7.47751	6.41305	363.761	186.877	115.031	341.72	197.408	146.618	71.1122	92.406	123.648	97.0532	36.4634	47.6829	8.21832	7.32626	6.98289	8.16887	7.01958	7.14913	6.93373	6.62599	6.74197	6.43126	5.7838	5.96155
ASHGV40032838	0.0042298	0.0426294	2.0894	up	protein_coding	NM_005984	SLC25A1	RefSeq	1699	chr22	-	19163087	19166376	AGATCTGCATCACCTTCCCCACCGAGTACGTGAAGACGCAGCTGCAGCTGGACGAGCGCT	6576	Hs.111024	GO:0005634|GO:0005743|GO:0005975|GO:0006006|GO:0006094|GO:0015137|GO:0015746|GO:0016021|GO:0019432|GO:0035338|GO:0044255|GO:0044281|GO:0055085|GO:0070062	solute carrier family 25 (mitochondrial carrier; citrate transporter), member 1	106.574	35.0347	6.42537	5.36228	145.05	73.7871	104.08	102.81	154.901	58.8175	34.8437	32.0786	39.8582	39.3822	27.4439	36.6015	6.80969	5.93323	6.83818	6.46532	6.68819	5.81759	5.86432	5.07689	5.09442	5.11597	5.41382	5.60824
ASHGV40042556	0.00634056	0.0481321	2.08706	up	protein_coding	NM_014983	HMGXB3	RefSeq	5422	chr5	+	149380168	149432706	ACCTCTGCTACCCAGAGCTGACTAACCAGATGTGGGGGAGGAACCAGGGCTGTTTCTCTA	22993	Hs.719189	GO:0003677|GO:0005575|GO:0005634|GO:0008150|GO:0016301|GO:0016310	HMG box domain containing 3	26.2602	10.4231	4.42828	3.3668	28.3299	21.2476	23.6679	24.2543	42.0373	18.0244	5	10.0716	18.5572	9.38022	11.6615	7.86834	4.38489	4.1406	4.67967	4.42021	4.87647	4.06782	2.40082	3.12781	3.95809	2.90656	4.27667	3.53086
ASHGV40060868	0.00152509	0.0324923	2.0859	up	protein_coding	uc010kyk.3	BC008049	UCSC_knowngene	1942	chr7	+	44808453	44810735	GATTGCAGAGCTCTTCCGCCCTCTCTGGATGAGGGAACAGAAGTGGAGGAAACAAAAGAA					120.477	41.0814	6.58906	5.52839	164.258	210.575	82.1988	88.0181	100.336	77.4748	34.0779	50.9948	67.1269	39.4967	28.3499	26.442	7.01139	7.50561	6.48126	6.23738	6.08054	6.2182	5.83262	5.762	5.85613	5.11995	5.45314	5.14653
ASHGV40028333	0.00219487	0.0352793	2.08424	up	protein_coding	NM_005336	HDLBP	RefSeq	6427	chr2	-	242166681	242255115	TTTGTCTCAATCTGACCCAGCGGCTGGACCCTCCGTAAATTGTTGACGCTCTTCCCCCTT	3069	Hs.471851	GO:0005515|GO:0005634|GO:0005737|GO:0005886|GO:0006869|GO:0008203|GO:0008289|GO:0034364|GO:0044822	high density lipoprotein binding protein	3012.73	1180.89	11.339	10.2794	3006.61	3059.11	1108.28	4493.21	3725.84	2683.32	690.685	1307.35	1313.49	1689.89	954.434	1129.49	11.3507	11.5218	10.439	11.9938	11.3366	11.392	10.2967	10.3935	10.171	10.3236	10.2135	10.2784
ASHGV40020553	0.0053719	0.0463092	2.07963	up	protein_coding	NM_018509	LRRC59	RefSeq	2933	chr17	-	48458593	48474914	CACCTGGATCTCCTCAACAACAAGCTGGTCACCTTGCCTGTCAGCTTTGCTCAGCTCAAG	55379	Hs.370927	GO:0005635|GO:0005783|GO:0005789|GO:0016020|GO:0016021|GO:0042645|GO:0044822	leucine rich repeat containing 59	189.221	67.1621	7.29863	6.24231	289.051	233.835	148.877	152.563	178.613	132.386	41.4751	68.481	70.7326	106.525	57.8263	57.9324	7.85084	7.66134	7.36697	7.03014	6.88322	6.99927	6.12548	6.20325	5.9285	6.56423	6.40721	6.22517
ASHGV40057786	0.00563933	0.0467284	2.07775	up	protein_coding	NM_005472	KCNE3	RefSeq	3070	chr11	-	74165885	74178600	CGAGTCTTCCCCCACCTCAATCCCTGTTGCTATGGAGACTACCAATGGAACGGAGACCTG	10008	Hs.523899	GO:0005249|GO:0005737|GO:0008076|GO:0008076|GO:0015459|GO:0015459|GO:0030425|GO:0032809|GO:0043204|GO:0060306|GO:0071805|GO:1901379|GO:1901387|GO:1902260	potassium channel, voltage gated subfamily E regulatory beta subunit 3	883.394	296.515	9.43772	8.3827	1929.27	758.867	473.041	1013.19	630.132	495.863	264.814	313.882	407.15	317.078	201.094	275.075	10.6888	9.39265	9.10174	9.76111	8.73284	8.94917	8.89767	8.38018	8.47153	8.06471	8.09984	8.38224
ASHGV40021804	0.00139059	0.0317018	2.07745	up	protein_coding	NM_002087	GRN	RefSeq	2356	chr17	+	42422453	42430474	TGGGTGTGAAGGACGTGGAGTGTGGGGAAGGACACTTCTGCCATGATAACCAGACCTGCT	2896	Hs.514220	GO:0001835|GO:0005125|GO:0005515|GO:0005615|GO:0005739|GO:0007165|GO:0007566|GO:0008083|GO:0009986|GO:0032355|GO:0035988|GO:0043231|GO:0044822|GO:0048488|GO:0050679|GO:0060179|GO:0060999|GO:0061351|GO:0070062	granulin	3909.39	1779.67	11.7448	10.69	2651.56	2456.56	3036.06	4930.06	6316.07	4066.03	526.276	1645.44	3142.48	2594.29	1331.7	1437.83	11.1654	11.1965	11.9781	12.1293	12.0383	11.9612	9.88954	10.6995	11.3992	10.8892	10.6643	10.5983
ASHGV40006603	0.00665321	0.0490769	2.0751	up	protein_coding	NM_012402	ARFIP2	RefSeq	3725	chr11	-	6495912	6502709	AATAGGCCTACCCTCACCCACCCACCCAGTTTAATTGTGCTTAGAGCCCAAGAAGATTGG	23647	Hs.75139	GO:0001726|GO:0005515|GO:0005525|GO:0005737|GO:0005886|GO:0005938|GO:0006928|GO:0007264|GO:0019904|GO:0030032|GO:0030036|GO:0030742|GO:0030742|GO:0031529|GO:0032588|GO:0034315|GO:0048365|GO:0070273	ADP ribosylation factor interacting protein 2	5573.59	2432.51	12.2878	11.2347	8066.48	3633.63	3921.57	6898.78	6588.9	4332.21	2168.94	2043.49	5045.18	2182.1	1649.68	1505.69	12.7421	11.7936	12.4006	12.6273	12.1066	12.0568	12.0074	11.0161	12.0863	10.6609	10.9639	10.6735
ASHGV40038398	0.00212784	0.0349784	2.07501	up	protein_coding	NM_001303419	TRIML2	RefSeq	1716	chr4	-	189012425	189026741	TTCTACAATGTGACCGAGATGTCCCTCATTTACAATTTCTCCCATTGCGCCTTCCAAGGA	205860	Hs.276429	GO:0016567|GO:0016874|GO:0032526	tripartite motif family like 2	110.769	37.0874	6.42113	5.36801	162.228	90.8178	55.3941	191.437	97.5998	67.1353	29.086	40.2282	45.7148	57.8155	17.5506	32.1291	6.99131	6.2425	5.89884	7.34527	6.0383	6.01055	5.60156	5.40584	5.29481	5.67924	4.80534	5.42124
ASHGV40046747	0.000278807	0.0269761	2.07424	up	protein_coding	NM_024315	TMEM243	RefSeq	1083	chr7	-	86825477	86849031	ATCATGTTGTGTATATGTGCAAACCTGTACTTCCATGATGTGGGAAGGTGAGGCTGCCAA	79161	Hs.619593	GO:0016021	transmembrane protein 243	2949.46	1248.02	11.3421	10.2895	2825.04	3571.13	1371.11	2737.55	4230.99	2960.97	470.488	1509.52	1194.44	1812.63	1126.99	1374.08	11.2663	11.7628	10.7618	11.2275	11.508	11.5264	9.73241	10.5907	10.0233	10.4174	10.4348	10.5386
ASHGV40024599	0.00416382	0.0426103	2.07343	up	protein_coding	NM_006801	KDELR1	RefSeq	1575	chr19	-	48885826	48894810	ACTGCCCGATATCTGGACCTCTTCACCAACTACATCTCACTCTACAACACGTGTATGAAG	10945	Hs.515515	GO:0005046|GO:0005789|GO:0005793|GO:0005801|GO:0006621|GO:0006886|GO:0016020|GO:0016021|GO:0016192|GO:0030663|GO:0033116	KDEL endoplasmic reticulum protein retention receptor 1	418.508	155.218	8.45629	7.40427	585.046	311.268	286.885	477.981	512.069	337.801	69.3214	148.224	218.708	189.922	151.914	153.218	8.91035	8.07911	8.31882	8.63682	8.41306	8.3796	6.89199	7.31141	7.57883	7.36872	7.71137	7.56329
ASHGV40052026	0.0045723	0.0435572	2.07323	up	protein_coding	uc004avj.3	BC041030	UCSC_knowngene	2187	chr9	-	97884155	97886342	CTGTAAACCTGATATCTAATAATCTGAATATATGTCTATCCACGTGCTCCTCCCTGCCTC					2155.76	783.218	10.8043	9.75245	3994.62	2317.57	1094.19	2881.8	1433.86	1212.55	742.563	848.596	946.698	907.221	561.624	692.606	11.7648	11.1102	10.4132	11.3051	9.97467	10.258	10.4057	9.78182	9.68174	9.48962	9.51605	9.63976
ASHGV40018642	0.000877019	0.0299774	2.07265	up	protein_coding	NM_032575	GLIS2	RefSeq	3705	chr16	+	4382224	4389598	AGCCACTGCGCTATTTGGATGGTGTCCCCAGCTCCTTCCAGTTCTTCCTGCCCCTCGGCT	84662	Hs.592087	GO:0000122|GO:0001077|GO:0005515|GO:0005634|GO:0005737|GO:0006366|GO:0006366|GO:0007399|GO:0016607|GO:0030154|GO:0043433|GO:0044212|GO:0045879|GO:0045892|GO:0045893|GO:0045944|GO:0046872	GLIS family zinc finger 2	716.08	269.551	9.25106	8.19958	1087.42	846.968	426.516	678.764	680.403	576.408	167.97	297.287	262.67	444.625	202.761	241.994	9.84284	9.55111	8.95367	9.14635	8.84951	9.16286	8.21362	8.29512	7.86042	8.52068	8.11122	8.19644
ASHGV40041233	0.00091179	0.0300933	2.07254	up	protein_coding	NM_024872	DOK3	RefSeq	1747	chr5	-	176930750	176936858	CTGCCACTCGGGTGAGGGCCTCTTTGCCTTCAGCACCCCCTGTGCCCCTGACCTGTGCAG	79930	Hs.720849	GO:0005158|GO:0005515|GO:0005737|GO:0005886|GO:0007265	docking protein 3	512.427	175.819	8.58027	7.52887	1210.96	274.489	498.363	534.36	297.885	258.506	274.108	134.905	307.448	154.69	86.022	97.7392	10.0063	7.89578	9.17291	8.79463	7.62087	7.99108	8.95183	7.16483	8.08498	7.08553	6.94173	6.94432
ASHGV40056590	0.00229044	0.0356066	2.07017	up	protein_coding	NM_152600	ZNF579	RefSeq	2173	chr19	-	56088890	56092211	GGCCTCCTGACCTTCGCCGCCCTGCCCTCCGCCGCTCCGCCTGAGCTCCCCGGTTTGCAG	163033	Hs.112529	GO:0003677|GO:0005634|GO:0006351|GO:0006355|GO:0044822|GO:0046872	zinc finger protein 579	7358.35	2943.49	12.6446	11.5949	12486.2	9916.65	4421	6391.03	6340.86	4594.4	2730.59	2756.31	4197.93	3279.41	2152.42	2544.3	13.3437	13.2554	12.5682	12.5135	12.0493	12.1376	12.345	11.4185	11.829	11.2124	11.3559	11.4086
ASHGV40050681	0.00437626	0.0428912	2.06946	up	protein_coding	NM_001011671	CHCHD7	RefSeq	1575	chr8	+	57124314	57131176	GAAAGAACGGAGTGAAGCCATTTATGCCTACGGCAGCAGAAAGAGATGAAATCTTGAGAG	79145	Hs.436913	GO:0005758	coiled-coil-helix-coiled-coil-helix domain containing 7	4600.97	2021.24	12.0007	10.9514	5812.43	3476.2	2584.73	4980.36	6741.68	4010.41	851.02	2658.06	2886.75	2756.43	1429.18	1546.01	12.2848	11.7207	11.7604	12.1489	12.1472	11.9421	10.6174	11.3645	11.2869	10.9812	10.7549	10.7036
ASHGV40016179	0.00399365	0.0420523	2.06754	up	protein_coding	NM_032808	LINGO1	RefSeq	3109	chr15	-	77905365	77924869	TGCAAACTTTTGACGTCCTGATTGCTCCAGGGCCCTCTTCCAACTCAGTTTCTTGTTTTT	84894	Hs.656765	GO:0005154|GO:0005515|GO:0005622|GO:0005886|GO:0016021|GO:0021954|GO:0031175|GO:0043491|GO:0048011|GO:0048715|GO:0050770|GO:0050771	leucine rich repeat and Ig domain containing 1	117.076	46.2768	6.61771	5.5698	170.104	123.915	87.1794	106.479	119.211	95.5658	28.9748	59.4255	96.0802	48.2391	19.6388	25.3021	7.06687	6.70719	6.56423	6.51279	6.31865	6.53654	5.59416	5.98848	6.38164	5.41194	4.95514	5.08741
ASHGV40024319	0.00270758	0.0372359	2.05835	up	protein_coding	NM_152371	FAM213B	RefSeq	2791	chr1	+	2518188	2522908	AACAGCCTGAGCATCCTCCCAGCAGCTCTGGGGAAGCCCGTGCGTGATGTGGCTGCCAAG	127281	Hs.462033	GO:0001516|GO:0005737|GO:0005783|GO:0005829|GO:0016616|GO:0019369|GO:0019371|GO:0043209|GO:0044281|GO:0047017|GO:0055114|GO:0070062	family with sequence similarity 213 member B	67.8159	25.5401	5.80888	4.7674	59.6281	95.7188	56.0279	77.5769	69.8122	48.1317	19.3909	24.7023	45.558	35.2024	10.1136	18.2733	5.46017	6.32393	5.91469	6.05933	5.57624	5.51894	4.96488	4.6723	5.28958	4.94207	4.09114	4.6444
ASHGV40021486	0.00197994	0.0344799	2.05656	up	protein_coding	NM_021137	TNFAIP1	RefSeq	3822	chr17	+	26662547	26674035	GAATCTATGAGGAGACACTCAACGTCCTACTCTATGAGACTCCCCGCGTCCCCGACAACT	7126	Hs.76090	GO:0004842|GO:0005515|GO:0005730|GO:0005737|GO:0005768|GO:0006260|GO:0006915|GO:0006955|GO:0009790|GO:0016477|GO:0016567|GO:0016567|GO:0017049|GO:0019904|GO:0031463|GO:0035024|GO:0043149|GO:0043161|GO:0045740|GO:0051260	TNF alpha induced protein 1	1149.34	444.028	9.86859	8.82836	2371.23	1042.3	656.788	1251.29	862.92	711.494	404.706	653.084	542.59	651.17	216.824	195.794	11.0039	9.87468	9.60307	10.0645	9.20214	9.46319	9.5163	9.42669	8.88994	9.02672	8.20759	7.90292
ASHGV40033311	0.00479134	0.0444081	2.04824	up	protein_coding	ENST00000407505	CTA-299D3.8	GENCODE	1408	chr22	-	48934711	48943199	AAGCAACATTCCCCTCCATGAACAACTCAGGGACCCCCTCGATCCACGGCGTGAGGCCCA					245.38	76.5194	7.45954	6.42516	631.07	195.496	245.942	149.433	150.58	99.7566	96.8417	68.4303	123.158	61.7513	53.5588	55.3764	9.02598	7.3915	8.09431	7.00051	6.64572	6.59924	7.37483	6.20141	6.73302	5.7775	6.30072	6.16347
ASHGV40056447	0.00280121	0.0377246	2.04444	up	protein_coding	NM_001137671	POTEC	RefSeq	2243	chr18	-	14511736	14543599	GTGTTTCTTGCTTGGATTGGCGTTTCCTCCCTCGCATTCCTTTGCTGGGCTTGACTTTTT	388468	Hs.454726		POTE ankyrin domain family member C	560.009	192.934	8.76699	7.73529	1111.74	648.797	257.662	599.149	411.311	331.389	161.589	239.448	260.675	251.585	105.096	139.212	9.87031	9.16412	8.16539	8.96005	8.0883	8.35379	8.14957	8.00437	7.8514	7.76179	7.21586	7.42872
ASHGV40001535	0.00688139	0.0496447	2.03725	up	protein_coding	ENST00000508239	RP11-723O4.6	GENCODE	2291	chr3	-	128628716	128690173	CGCCCACCAGGAGCCAAGAAAGAGATTCACGTACTCACAGGATTACCTCTCAGCCATGGT					31.9036	12.4106	4.6181	3.59148	31.4941	13.2439	28.3965	21.6578	61.2865	35.3427	5	7.60691	18.1883	16.5015	13.5808	13.5862	4.52576	3.51289	4.94714	4.26235	5.39332	5.06713	2.40082	2.72618	3.92599	3.78382	4.46216	4.24988
ASHGV40031515	0.000937829	0.0300933	2.03538	up	protein_coding	NM_080825	C20orf144	RefSeq	586	chr20	+	32250091	32251721	CCGCAGCTTTAAACGCTTGGCCCGGACCCCGCCCAATAAAGAGTGCGTGGCAACCCTGGC	128864	Hs.324104		chromosome 20 open reading frame 144	143.486	51.4636	6.88197	5.85667	242.748	150.867	91.3912	117.135	136.842	121.93	76.3115	43.629	73.3759	47.1801	30.4928	37.7926	7.60495	7.00839	6.63739	6.64508	6.51112	6.88488	7.03313	5.53516	5.9859	5.38241	5.55187	5.65154
ASHGV40030458	0.0023131	0.0356066	2.03335	up	protein_coding	NM_006066	AKR1A1	RefSeq	1597	chr1	+	46016454	46035723	GAGATGAAGCAGCTAAATGCCCTGAACAAAAATTGGAGATATATTGTGCCTATGCTTACG	10327	Hs.474584	GO:0004032|GO:0005615|GO:0005829|GO:0006006|GO:0006081|GO:0009055|GO:0016324|GO:0019853|GO:0042840|GO:0046185|GO:0047939|GO:0055114|GO:0070062	aldo-keto reductase family 1, member A1 (aldehyde reductase)	16127.5	7493.71	13.8284	12.8045	13038.3	12030.3	14174.9	22484.8	20567.2	14469.6	3489.07	8320.92	13347.3	9782.25	4562.03	5460.7	13.4023	13.5013	14.2314	14.3245	13.7465	13.7641	12.7056	13.0346	13.451	12.7175	12.4211	12.4973
ASHGV40044112	0.000774444	0.0298312	2.03094	up	protein_coding	NM_017871	CPSF3L	RefSeq	2168	chr1	-	1246964	1260067	TCCCCCAGGCCCCCAGCTGAGGCCGGCAACTCACCCAGCCGCCACCTCTGCCCTCTCCCA	54973	Hs.6449	GO:0005515|GO:0005737|GO:0016180|GO:0016787|GO:0032039|GO:0072562	cleavage and polyadenylation specific factor 3-like	1758.62	712.409	10.5994	9.57722	2586.51	1646.51	1014.75	2223.24	1784.14	1296.58	514.643	848.334	1016.67	877.777	476.697	540.336	11.1304	10.5857	10.293	10.9362	10.2889	10.362	9.85709	9.78138	9.78773	9.45032	9.28562	9.3012
ASHGV40033619	0.000587597	0.0289555	2.02991	up	protein_coding	NM_005569	LIMK2	RefSeq	3701	chr22	+	31608249	31676066	TGAAGCTTTTCTGGGAGAAGTTTGTTCCCACAGATTGTCCCCCGGCCTTCTTCCCGCTGG	3985	Hs.474596	GO:0004674|GO:0005515|GO:0005524|GO:0005634|GO:0005737|GO:0005801|GO:0006468|GO:0007283|GO:0008270|GO:0016310|GO:0046982	LIM domain kinase 2	321.883	127.651	8.08603	7.06461	411.727	245.904	303.114	426.127	315.462	228.962	112.342	118.43	244.19	162.678	63.4633	64.8022	8.3926	7.73568	8.40502	8.4743	7.70054	7.80802	7.60138	6.97459	7.74482	7.15266	6.53323	6.38096
ASHGV40017134	0.0022702	0.0355868	2.02825	up	protein_coding	NM_007364	TMED3	RefSeq	1495	chr15	+	79603403	79615189	AATGAGTTTTCCACCTTCTCTCACAAGACCGTCTACTTTGACTTTCAAGTGGGCGATGAG	23423	Hs.513058	GO:0005783|GO:0005789|GO:0005793|GO:0005794|GO:0015031|GO:0016021|GO:0030126|GO:0032580|GO:0033116	transmembrane p24 trafficking protein 3	1142.76	454.749	9.9474	8.92717	1185.58	1376.22	671.521	1640.51	1164.58	818.152	246.652	535.155	699.837	535.668	338.538	372.646	9.96984	10.2784	9.64154	10.4655	9.65491	9.67416	8.78635	9.14635	9.24697	8.76341	8.82624	8.79368
ASHGV40009939	0.000509606	0.0288987	2.02678	up	protein_coding	NM_013277	RACGAP1	RefSeq	3315	chr12	-	50382944	50419307	TAAAACTATATATATCTCCCCTTCCTTCTCCTCAAGTCACATAATATCAGCACTTTGTGC	29127	Hs.505469	GO:0000281|GO:0000281|GO:0000915|GO:0001669|GO:0005096|GO:0005096|GO:0005515|GO:0005547|GO:0005634|GO:0005654|GO:0005829|GO:0005874|GO:0007018|GO:0007264|GO:0007283|GO:0007405|GO:0007596|GO:0008017|GO:0008272|GO:0009790|GO:0019886|GO:0019901|GO:0030496|GO:0031234|GO:0032154|GO:0032467|GO:0032467|GO:0043014|GO:0043015|GO:0043547|GO:0043547|GO:0043547|GO:0046872|GO:0048487|GO:0051056|GO:0051233|GO:…	Rac GTPase activating protein 1	454.015	160.727	8.53246	7.51327	603.743	384.425	213.585	653.881	511.849	356.605	141.405	172.795	179.125	219.751	130.308	120.981	8.95644	8.38645	7.89123	9.08715	8.4121	8.46141	7.95129	7.53031	7.28289	7.57293	7.50288	7.23934
ASHGV40031058	0.00115073	0.0309917	2.02626	up	protein_coding	NM_001190472	MTRNR2L3	RefSeq	1383	chr20	-	55933495	55934878	GATGCCATCCCAGTCTCTTAAATCATCACACATCCTACCCAAGAACAGGGTTTGTTAAGA	100462983	Hs.727477	GO:0005576|GO:0005737	MT-RNR2-like 3	24500.6	9300.17	14.0925	13.0737	66420.6	17880.1	16992.9	20953.3	12661.2	12095.3	12612.3	7935.14	17951.4	8966.1	3792.55	4543.51	15.3407	13.9925	14.4859	14.2117	13.0258	13.4986	14.6001	12.9574	13.8878	12.5888	12.1664	12.2417
ASHGV40043112	0.0039247	0.0416285	2.02617	up	protein_coding	NM_001503	GPLD1	RefSeq	5858	chr6	-	24426061	24489850	AGATTGAAGATTTCACTGCATTTCCCCACTCTGCCCACCTCTCTCATGCTGAATCACATC	2822	Hs.533291	GO:0001503|GO:0002042|GO:0002062|GO:0002430|GO:0004621|GO:0004621|GO:0004630|GO:0005578|GO:0005578|GO:0005615|GO:0005622|GO:0005737|GO:0005737|GO:0005765|GO:0006507|GO:0006507|GO:0008285|GO:0008286|GO:0009749|GO:0010595|GO:0010694|GO:0010867|GO:0010897|GO:0010907|GO:0010983|GO:0017080|GO:0032869|GO:0035690|GO:0035701|GO:0035774|GO:0043065|GO:0043231|GO:0045919|GO:0046470|GO:0046470|GO:0051044|GO:…	glycosylphosphatidylinositol specific phospholipase D1	895.998	334.189	9.48188	8.46312	1931.3	758.482	532.447	939.773	683.487	530.493	379.887	297.746	620.385	327.135	210.567	169.413	10.6914	9.39226	9.27282	9.63404	8.85504	9.04573	9.42573	8.29882	9.07951	8.1079	8.16539	7.70135
ASHGV40019336	0.00610946	0.0477577	2.02371	up	protein_coding	NM_012426	SF3B3	RefSeq	9736	chr16	+	70557690	70611571	ATGACTTCTTCCAGCATGTGGAAATGCACCTGCGGTCTGAACATCCCCCTCTCTGTGGGC	23450	Hs.514435	GO:0000375|GO:0000398|GO:0000398|GO:0000398|GO:0003723|GO:0005515|GO:0005654|GO:0005681|GO:0005689|GO:0006397|GO:0006461|GO:0008380|GO:0010467|GO:0030532|GO:0042177|GO:0071013	splicing factor 3b subunit 3	535.72	192.31	8.75183	7.73483	892.184	275.712	476.804	796.048	439.608	333.966	224.975	160.473	318.283	183.374	119.268	147.487	9.54718	7.90197	9.11296	9.39938	8.18452	8.36498	8.64329	7.41804	8.12864	7.32131	7.38583	7.5119
ASHGV40024950	0.00358696	0.0406651	2.02357	up	protein_coding	NM_012292	HMHA1	RefSeq	5488	chr19	+	1067164	1087830	AGGATTCAACACCAACCAGTCCAACAACGTGCTGCAGGCCCCACTGCCCCCCATGAGGCT	23526	Hs.465521	GO:0005096|GO:0005515|GO:0005829|GO:0007264|GO:0016020|GO:0043547|GO:0046872|GO:0051056	histocompatibility (minor) HA-1	698.864	276.538	9.22715	8.21025	973.592	800.871	433.382	744.247	720.485	520.604	193.51	258.226	537.413	281.957	192.533	195.59	9.67467	9.46983	8.97763	9.2861	8.93399	9.0207	8.42609	8.106	8.87551	7.91081	8.04208	7.90104
ASHGV40046575	0.000552266	0.0289555	2.02343	up	protein_coding	NM_033273	ZNF479	RefSeq	2072	chr7	-	57187325	57207571	CCAAGCCTTTAACCAGTTCCAAACCTTAATTGAATGTAAGAGAATTCATATTGGACAGAA	90827	Hs.616660	GO:0000978|GO:0005634|GO:0006351|GO:0006355|GO:0046872	zinc finger protein 479	130.054	47.2749	6.74115	5.72435	139.269	136.733	87.0033	87.9667	188.523	140.83	26.1601	51.388	72.6045	54.5819	34.7635	44.1515	6.74882	6.8528	6.56057	6.23578	6.95713	7.09183	5.43229	5.77246	5.97088	5.5902	5.72108	5.85921
ASHGV40000454	0.00190143	0.0342318	2.01882	up	protein_coding	NM_001271641	MTCH1	RefSeq	2334	chr6	-	36935910	36954327	ACAACTGCGGGCTGCAAGCTGGGCTCCCCCCTTACTCCCCAGTGTTCAAATCCTGGATTC	23787	Hs.485262	GO:0005515|GO:0005622|GO:0005739|GO:0005743|GO:0006810|GO:0006919|GO:0009966|GO:0016021|GO:0043065|GO:0045161	mitochondrial carrier 1	1585.06	617.942	10.4113	9.39774	2420.6	1836.57	781.228	1914.76	1548.56	1008.63	494.517	654.343	867.672	758.277	451.952	480.888	11.0378	10.7636	9.88315	10.7087	10.0891	9.98509	9.79934	9.43059	9.55263	9.2481	9.21141	9.14438
ASHGV40054960	0.00427187	0.0427196	2.01332	up	protein_coding	NM_014008	CCDC22	RefSeq	2333	chrX	+	49091926	49106987	CACGGGAGTTCCAGGCGAGTCCCCTGCTGCTTCCAGTCCCTACCCAGGTGCCTCAGCCTG	28952	Hs.26333	GO:0005515|GO:0005575|GO:0005768|GO:0006878|GO:0006893|GO:0007253|GO:0015031|GO:0043123|GO:0043124|GO:0097602|GO:2000060	coiled-coil domain containing 22	414.282	150.438	8.408	7.39842	709.465	409.696	236.177	466.471	354.159	309.724	99.4464	172.968	212.465	169.554	113.572	134.621	9.20744	8.47787	8.0368	8.60535	7.86885	8.25171	7.41728	7.53273	7.5341	7.20866	7.31249	7.38528
ASHGV40024443	0.00199537	0.0344799	2.01315	up	protein_coding	NM_032488	CNFN	RefSeq	543	chr19	-	42891170	42894444	AGATCCGAGAGTAAGGAAGTTCCCTGTCTTCCCCGTCCTTTTCCACCAGTCTCGCCTCTG	84518	Hs.148590	GO:0001533|GO:0005737|GO:0031424|GO:0070062	cornifelin	1034.85	405.929	9.79617	8.78672	1403.66	926.373	855.618	1574.75	792.641	656.039	302.448	429.424	657.071	481.998	276.24	288.392	10.231	9.69859	10.0295	10.3903	9.07797	9.34963	9.09446	8.84321	9.15803	8.62154	8.54892	8.45413
ASHGV40013905	0.00278389	0.0376979	2.01279	up	protein_coding	ENST00000447795	RP11-126K1.2	GENCODE	622	chr1	-	151252499	151254405	GGACACCGGAACCAGGACTCCCCGGCGCACCCGGAGAGTTTCCGAGCTCCTTTGAAGTAT					67.4117	24.2913	5.77702	4.76783	65.9442	53.9211	52.0592	84.068	99.6458	48.8318	20.3898	16.9183	38.051	27.5369	18.8867	23.9652	5.60705	5.46863	5.81003	6.16761	6.06962	5.53919	5.04516	4.05034	5.0236	4.57106	4.90241	5.01438
ASHGV40025586	0.00134719	0.0315507	2.01247	up	protein_coding	NM_001863	COX6B1	RefSeq	590	chr19	+	36139124	36149686	ATCTGAACTGGCTGCATCTCCCTTTCCTCTGTCCTCCATCCTTCTCCCAGGATGGTGAAG	1340	Hs.431668	GO:0004129|GO:0005739|GO:0005743|GO:0005758|GO:0006367|GO:0010467|GO:0021762|GO:0022904|GO:0044237|GO:0044281|GO:1902600|GO:1902600	cytochrome c oxidase subunit VIb polypeptide 1 (ubiquitous)	26221.2	10674.4	14.3812	13.3722	47154.6	31559.2	15813.2	25833.3	21688.8	15277.9	5737.03	12263	16810.1	14088.4	6835.85	8312.25	14.9865	14.7231	14.3842	14.5373	13.8224	13.8335	13.4275	13.5962	13.7753	13.2232	13.0558	13.1551
ASHGV40036003	0.0011065	0.0309917	2.0096	up	protein_coding	NM_014366	GNL3	RefSeq	2048	chr3	+	52719935	52728510	AGCTCAGGCATGTTTGCTGCAGAAGAGACAGGGGAGGCACTGTCTGAGGAGACTACAGCA	26354	Hs.313544	GO:0003924|GO:0005515|GO:0005525|GO:0005615|GO:0005634|GO:0005654|GO:0005730|GO:0005730|GO:0008283|GO:0016020|GO:0042127|GO:0042254|GO:0044822|GO:1902895	guanine nucleotide binding protein-like 3 (nucleolar)	4318.58	2078.63	11.9625	10.9556	4824.25	4095.95	3085.84	5251.05	4829.27	3825.1	699.077	2222.24	2306.73	3745.64	1663.85	1834.26	12.0342	11.9762	12.0064	12.2193	11.667	11.872	10.3169	11.1433	10.967	11.3929	10.9761	10.9375
ASHGV40033463	0.000399302	0.0284807	2.00631	up	protein_coding	NM_022044	SDF2L1	RefSeq	876	chr22	+	21996541	21998588	TGTGCTTACGGGCAAGAACCTGCACACGCACCACTTCCCGTCGCCGCTGTCCAACAACCA	23753	Hs.303116	GO:0005788|GO:0016020|GO:0034663|GO:0042981|GO:0051087|GO:0051117|GO:0051787|GO:0071712	stromal cell-derived factor 2-like 1	2109.52	885.726	10.8912	9.88668	2248.75	2014.7	1797.86	1440.1	3158.85	1996.87	497.329	1010.86	937.035	1014.83	884.856	969.45	10.929	10.9076	11.1771	10.263	11.0987	10.972	9.81174	10.0278	9.66781	9.6286	10.1056	10.0785
ASHGV40023829	0.00378969	0.0412985	2.00544	up	protein_coding	NM_016579	CD320	RefSeq	1283	chr19	-	8367010	8373240	GACTAGGCCTGGAGGCCGCCGCGAGCCCGCTTTCCACCCCGACCTCTGCCCAGGCCGCAG	51293	Hs.558499	GO:0001558|GO:0005783|GO:0005886|GO:0005886|GO:0006766|GO:0006767|GO:0008083|GO:0009235|GO:0010008|GO:0016020|GO:0016021|GO:0030656|GO:0031419|GO:0044281|GO:0070062	CD320 molecule	998.134	373.586	9.69942	8.6955	1683.41	1081.29	476.128	1015.79	1045.07	687.108	242.226	405.023	507.349	453.128	312.301	321.49	10.4919	9.92616	9.10943	9.76318	9.49521	9.41061	8.76051	8.75375	8.79084	8.5439	8.72427	8.59976
ASHGV40044815	0.00109174	0.0309917	2.00399	up	protein_coding	NM_007160	OR2H2	RefSeq	1063	chr6	+	29555682	29556745	AAGAGAGGAGATTCTATGTGCTTTTATCAGAAAGTTTGAGTTCCCTGCCCCTCTGCCTTC	7932	Hs.529493	GO:0004930|GO:0004984|GO:0005886|GO:0006952|GO:0007186|GO:0007608|GO:0007618|GO:0016021|GO:0050911|GO:0050911	olfactory receptor family 2 subfamily H member 2	1818.97	726.109	10.6175	9.61464	3034.29	2061.69	885.952	1882.05	1710.16	1339.68	533.169	1025.14	896.338	825.231	544.069	532.703	11.3689	10.94	10.0809	10.6833	10.2263	10.4057	9.91232	10.0518	9.60071	9.36793	9.46983	9.28523
ASHGV40008534	0.00457085	0.0435572	2.00086	up	protein_coding	NM_001040694	INCENP	RefSeq	4146	chr11	+	61891444	61920635	TAACTACGGGATGGATCTGAATAGCGACGACTCCACCGATGATGAGGCCCATCCCCGGAA	3619	Hs.142179	GO:0000278|GO:0000775|GO:0000776|GO:0000777|GO:0000800|GO:0000801|GO:0000910|GO:0005515|GO:0005721|GO:0005819|GO:0005829|GO:0005874|GO:0007059|GO:0007067|GO:0007264|GO:0010369|GO:0030496|GO:0043234	inner centromere protein	104.263	34.7588	6.31949	5.31887	141.245	38.8269	65.9901	105.395	162.841	111.277	27.1469	27.8252	50.8112	37.407	33.3457	32.0165	6.76865	4.98423	6.15454	6.49874	6.75565	6.75514	5.49033	4.85782	5.44707	5.03482	5.66595	5.41726
ASHGV40016593	8.19432e-07	0.0137935	338.67	down	protein_coding	NM_000261	MYOC	RefSeq	2061	chr1	-	171604556	171621773	CTTCTAATGCTTCAGATAGAATACAGTTGGGTCTCACATAACCCTTTACATTGTGAAATA	4653	Hs.436037	GO:0001649|GO:0001953|GO:0001968|GO:0005109|GO:0005515|GO:0005578|GO:0005615|GO:0005741|GO:0005743|GO:0005758|GO:0005783|GO:0005791|GO:0005794|GO:0005929|GO:0014068|GO:0014734|GO:0016023|GO:0022011|GO:0030335|GO:0030971|GO:0031012|GO:0031175|GO:0031410|GO:0032027|GO:0033268|GO:0035024|GO:0038031|GO:0038133|GO:0043408|GO:0045162|GO:0051496|GO:0051497|GO:0051894|GO:0051897|GO:0051901|GO:0060348|GO:…	myocilin, trabecular meshwork inducible glucocorticoid response	8.82775	2483.91	2.89891	11.3026	15.3101	8.47131	5	11.2853	5.0814	7.81837	2072.93	1967.14	1229.91	3174.36	2873.16	3585.98	3.56763	2.98336	2.33204	3.31479	2.36248	2.83315	11.9368	10.9499	10.0666	11.1738	11.773	11.9158
ASHGV40038295	0.000421098	0.0286433	255.145	down	protein_coding	NM_005277	GPM6A	RefSeq	3215	chr4	-	176554087	176923842	GTAAGGTGACTTATGAATCACCTGAGTACAATTCTTTGTTGTTTAGCACTTAAATTTCCC	2823	Hs.75819	GO:0001764|GO:0003407|GO:0005262|GO:0005515|GO:0005886|GO:0007416|GO:0016021|GO:0030175|GO:0043005|GO:0043025|GO:0043197|GO:0044295|GO:0048812|GO:0048863|GO:0051491|GO:0070062|GO:0070588|GO:1903561	glycoprotein M6A	5	2107.04	2.32804	10.3232	5	5	5	5	5	5	2891.15	2066.46	63.2759	5212.54	1129.32	1279.51	2.32928	2.33341	2.33204	2.32534	2.32315	2.32504	12.4358	11.0364	5.76896	11.8227	10.4378	10.4376
ASHGV40029285	0.000223254	0.0259175	254.514	down	protein_coding	NM_032411	C2orf40	RefSeq	793	chr2	+	106682112	106694609	AATACTATGGCGATTACTACCAACGTCACTATGATGAAGACTCTGCAATTGGTCCCCGGA	84417	Hs.43125	GO:0005615|GO:0008054|GO:0030133|GO:0070314|GO:0090398	chromosome 2 open reading frame 40	91.9262	8693.96	4.92691	12.9185	7.5475	402.663	7.21809	27.7777	61.1991	45.1516	8102.67	9202.33	1603.93	16601.1	7487.64	9166.04	2.79171	8.45351	2.8845	4.61277	5.39113	5.42784	13.9195	13.1826	10.4715	13.4555	13.1875	13.2945
ASHGV40045850	0.000920282	0.0300933	220.37	down	protein_coding	NM_003381	VIP	RefSeq	1601	chr6	+	153071931	153080902	ACTCTTGGGTCAACTTTCTGCCAAAAAGTACCTTGAGTCTCTTATGGGAAAACGTGTTAG	7432	Hs.53973	GO:0001938|GO:0005179|GO:0005184|GO:0005515|GO:0005576|GO:0005623|GO:0007186|GO:0007589|GO:0007611|GO:0008284|GO:0010579|GO:0032880|GO:0043025|GO:0043066|GO:0043267|GO:0045732|GO:0045909|GO:0048255|GO:0048662|GO:0051930|GO:0060406|GO:0070459	vasoactive intestinal peptide	135.145	8493.5	5.10467	12.8885	14.7722	17.6505	16.9607	6.33831	455.745	299.4	8224.37	3530.23	4145.22	21107.9	6332.58	7620.71	3.52279	3.89112	4.18012	2.59613	8.24197	8.19592	13.9422	11.7751	11.8143	13.8335	12.9374	13.0282
ASHGV40009662	0.000855325	0.0299774	215.084	down	protein_coding	NM_018640	LMO3	RefSeq	3850	chr12	-	16701305	16759536	AAAGATCAAGGACCGGTATCTTCTAAAGGCACTGGACAAATACTGGCATGAAGACTGCCT	55885	Hs.504908	GO:0005515|GO:0005737|GO:0006351|GO:0006355|GO:0008270|GO:0035360|GO:0045600|GO:0070373|GO:2000324	LIM domain only 3	23.6335	2797.78	3.1689	10.9177	5	110.226	5	5	11.5756	5	2549.94	2255.52	97.5959	4001.74	3381.62	4500.23	2.32928	6.53146	2.33204	2.32534	3.17022	2.32504	12.2268	11.1595	6.40541	11.4786	12.0038	12.2318
ASHGV40011265	0.000387623	0.0284695	211.492	down	protein_coding	NM_001164595	PDZRN4	RefSeq	3837	chr12	+	41582249	41968392	AAACTTGGAGATGTTGGAAGAAGAGCATAATGAAGCAATGCAGCCCACTGCCAATGAGGT	29951	Hs.380044	GO:0008270|GO:0016567|GO:0061630	PDZ domain containing ring finger 4	34.2612	6927.63	4.53032	12.2548	13.7507	46.1941	16.2833	10.3513	57.221	61.7667	5595.85	5792.92	254.019	10436	9309.93	10177	3.4426	5.23784	4.11964	3.19038	5.30149	5.88996	13.3867	12.5231	7.80892	12.8045	13.534	13.4713
ASHGV40027666	0.00045074	0.0286433	184.668	down	protein_coding	NM_002976	SCN7A	RefSeq	7186	chr2	-	167260082	167343481	AACCTTGTTTGCCAGTTACCTTCCGAAAGCTGTGTAAAGAGTTATTTTTAACAAAGTCTT	6332	Hs.596087	GO:0001518|GO:0005248|GO:0005886|GO:0006814|GO:0006936|GO:0019228|GO:0034765|GO:0035725|GO:0055078|GO:0086010|GO:0097386	sodium channel, voltage gated, type VII alpha subunit	414.425	27938.6	7.19147	14.7203	19.5617	1666.73	53.9253	157.984	346.32	242.028	21443.5	35412.3	7551.91	57029.6	21722.1	24471.9	3.88065	10.6009	5.86128	7.08186	7.83563	7.88856	15.3108	15.1978	12.6568	15.4249	14.9024	14.8289
ASHGV40035194	0.0017331	0.0334585	180.885	down	protein_coding	NM_000055	BCHE	RefSeq	2461	chr3	-	165490691	165555253	TACGTGCTCAACAATGTCGATTCTGGACATCATTTTTTCCAAAAGTCTTGGAAATGACAG	590	Hs.420483	GO:0001540|GO:0003824|GO:0003990|GO:0004104|GO:0005576|GO:0005576|GO:0005641|GO:0005788|GO:0006581|GO:0007268|GO:0007612|GO:0008285|GO:0014016|GO:0016020|GO:0019695|GO:0019899|GO:0033265|GO:0042493|GO:0042802|GO:0043279|GO:0044267|GO:0050783|GO:0050805|GO:0051384|GO:0051593|GO:0072562	butyrylcholinesterase	81.2622	6662.82	4.90675	12.4057	5	329.247	84.4142	14.0446	36.3522	18.5153	3504.88	7412.49	742.659	8740.12	8864.11	10712.7	2.32928	8.16488	6.51917	3.64092	4.67819	4.10805	12.7132	12.8499	9.32976	12.5533	13.4578	13.5303
ASHGV40033147	1.44455e-05	0.0164413	175.909	down	protein_coding	NM_006941	SOX10	RefSeq	2882	chr22	-	38368318	38380539	TCTAGCCCCTATTAACTCTGCATTAAGCATTCCACATAATAAAATTAAAGGTTCCGGTTA	6663	Hs.376984	GO:0000978|GO:0000980|GO:0001190|GO:0001701|GO:0001755|GO:0002052|GO:0003682|GO:0003705|GO:0003713|GO:0005515|GO:0005634|GO:0005634|GO:0006357|GO:0006366|GO:0007422|GO:0008134|GO:0009653|GO:0014015|GO:0030318|GO:0031315|GO:0032808|GO:0042802|GO:0043066|GO:0045892|GO:0045944|GO:0048469|GO:0048484|GO:0048546|GO:0048589|GO:0048709|GO:0061138|GO:0090090	SRY-box 10	29.0834	4557.11	4.46773	11.9264	12.9571	17.7996	16.8194	37.8928	49.6988	39.3329	2882.62	3674.87	1161.89	11294.4	3886.43	4442.47	3.36111	3.90149	4.16722	5.04273	5.10542	5.2284	12.4309	11.8389	9.98062	12.898	12.1995	12.2105
ASHGV40041967	0.00331116	0.0397218	173.888	down	protein_coding	NM_003248	THBS4	RefSeq	3281	chr5	+	79331121	79379107	CTTCGATAATTAAACCAAGGAAGCAATCTGTAACTGCTTTTCGGAACACTAAAACCATAT	7060	Hs.211426	GO:0001938|GO:0005178|GO:0005509|GO:0005515|GO:0005576|GO:0005604|GO:0005615|GO:0005783|GO:0006986|GO:0008083|GO:0008201|GO:0016525|GO:0016529|GO:0031012|GO:0034103|GO:0034976|GO:0048266|GO:0048771|GO:0050731|GO:0051451|GO:0051781|GO:0070062|GO:0071603|GO:0090023	thrombospondin 4	1147.19	40980.9	7.29369	14.7357	44.4397	6397.58	122.335	61.6415	154.974	102.147	9230.05	38718.8	1468.81	71665.7	61367.9	63434.4	5.01951	12.6211	7.07231	5.72307	6.68875	6.63739	14.1053	15.3335	10.3396	15.8104	16.5016	16.3238
ASHGV40030970	0.00104127	0.0307164	162.642	down	protein_coding	NM_004975	KCNB1	RefSeq	3756	chr20	-	47988504	48099181	CCTGCTGCAGCAAGGAAAGTACCTACTATAATAGAAATTCTGTTTTGTTTTCTGTGGTTT	3745	Hs.84244	GO:0001508|GO:0005251|GO:0005251|GO:0005251|GO:0005515|GO:0005622|GO:0005886|GO:0005886|GO:0006112|GO:0006904|GO:0007215|GO:0007268|GO:0008076|GO:0008076|GO:0010701|GO:0015271|GO:0016021|GO:0016328|GO:0030054|GO:0030424|GO:0030425|GO:0031669|GO:0032182|GO:0032590|GO:0032809|GO:0033605|GO:0034765|GO:0042383|GO:0042593|GO:0043204|GO:0044281|GO:0044325|GO:0045211|GO:0045956|GO:0046676|GO:0046982|GO:…	potassium channel, voltage gated Shab related subfamily B, member 1	184.272	6177.16	4.84467	12.1902	15.813	989.646	8.81217	5	52.563	33.7968	3376.63	7369.27	409.634	8013.07	8439.32	9455.04	3.60672	9.79643	3.15495	2.32534	5.18105	5.00356	12.6614	12.836	8.48135	12.4386	13.3744	13.3496
ASHGV40030158	0.000711201	0.0289827	161.826	down	protein_coding	NM_001927	DES	RefSeq	2268	chr2	+	220283098	220291461	ACAGCAGCAGCATGAAGTGCTCTAAAGACAGAGACCCTCTGCCACCAGAGACCGTCCTCA	1674	Hs.594952	GO:0005200|GO:0005515|GO:0005829|GO:0005882|GO:0005916|GO:0006936|GO:0007010|GO:0008016|GO:0008092|GO:0030018|GO:0030049|GO:0031594|GO:0042383|GO:0042802|GO:0070062	desmin	49.6473	11051.8	5.31597	12.6543	60.819	76.8867	25.2841	45.6635	50.1196	39.1107	3663.77	7421.39	242.41	13413.9	20932.3	20636.9	5.48822	5.99111	4.78303	5.29944	5.11538	5.2186	12.7715	12.8546	7.73018	13.1571	14.8436	14.5687
ASHGV40042362	0.000589905	0.0289555	160.516	down	protein_coding	NM_001135940	MYOT	RefSeq	1808	chr5	+	137203544	137223540	CTCTATGAAAGTGAAGAACTTTAATAACTTTACCAACATTGGAAAACAGCCAACTACACC	9499	Hs.84665	GO:0003779|GO:0005515|GO:0006936|GO:0008307|GO:0015629|GO:0030018|GO:0030018|GO:0042383|GO:0051393	myotilin	17.4211	2239.73	3.59666	10.9232	5	9.91942	48.5508	7.84984	18.9831	14.2233	1681.18	1890.48	406.126	4417.98	2384.26	2658.32	2.32928	3.16639	5.70535	2.83917	3.82997	3.70977	11.6059	10.8897	8.46716	11.6027	11.5021	11.4719
ASHGV40049323	0.00548031	0.0464007	138.53	down	protein_coding	NM_001135690	PENK	RefSeq	1365	chr8	-	57353512	57359293	GGAGTCTTTAAGCTCAGTATTAGTCTATTGCAGCTATCTCGTTTTCATGCTAAAATAGTT	5179	Hs.339831	GO:0001515|GO:0001662|GO:0001964|GO:0002118|GO:0005184|GO:0005515|GO:0005576|GO:0007165|GO:0007218|GO:0007626|GO:0019233	proenkephalin	1010.22	12386.1	5.75403	12.8681	60.3009	5832.56	5	5	99.0761	59.3578	7554.06	10625.7	299.237	33794.7	10047.1	11995.5	5.47625	12.4987	2.33204	2.32534	6.06038	5.83149	13.8287	13.3845	8.04417	14.587	13.6514	13.7128
ASHGV40057252	0.00115807	0.0309917	132.846	down	protein_coding	NM_002667	PLN	RefSeq	1742	chr6	+	118869441	118881587	GCTTCTCTGAAGTTCTGCTACAACCTCTAGATCTGCAGCTTGCCACATCAGCTTAAAATC	5350	Hs.170839	GO:0002026|GO:0004857|GO:0005246|GO:0005515|GO:0005739|GO:0005783|GO:0005829|GO:0006816|GO:0008015|GO:0008016|GO:0010043|GO:0010459|GO:0010881|GO:0016020|GO:0031966|GO:0031982|GO:0032780|GO:0032780|GO:0032868|GO:0033017|GO:0033574|GO:0042030|GO:0042030|GO:0042802|GO:0043086|GO:0048471|GO:0048738|GO:0051117|GO:0051260|GO:0051480|GO:0051924|GO:0051924|GO:0051926|GO:0055119|GO:0060314|GO:0086004|GO:…	phospholamban	106.497	9811.55	5.60849	12.6621	24.5971	393.023	18.4339	24.2405	99.8907	78.7942	8359.8	4646.96	313.329	10712.8	17181.6	17654.9	4.18793	8.41915	4.30797	4.41951	6.0739	6.2425	13.9662	12.1889	8.10549	12.8338	14.5248	14.3534
ASHGV40038275	0.00195928	0.0344799	132.332	down	protein_coding	NM_007281	SCRG1	RefSeq	907	chr4	-	174309298	174320617	CACAAACTGCACTACATCAGTATAACTGCATTTCTAGTTTCTATATAGTGCAATAGAGCA	11341	Hs.7122	GO:0005515|GO:0005615|GO:0007399	stimulator of chondrogenesis 1	730.253	8641.93	5.43241	12.4804	13.3707	4262.29	7.4439	28.4246	43.0645	26.929	4284.95	14787.2	374.346	17890.4	6369.49	8145.17	3.4047	12.0369	2.92058	4.64587	4.91065	4.67578	13.0024	13.8902	8.35675	13.5598	12.9451	13.1283
ASHGV40017360	0.000868987	0.0299774	129.042	down	protein_coding	NM_015286	SYNM	RefSeq	6419	chr15	+	99645285	99675800	ATTGGAAGGAGAAAGTAATCCAGAGATAGTGATCTGGGCTGAGCACGTTGAAAACATGCC	23336	Hs.207106	GO:0005200|GO:0005515|GO:0005882|GO:0005882|GO:0005912|GO:0008307|GO:0016020|GO:0017166|GO:0019215|GO:0043034|GO:0045104|GO:0060053	synemin	20.9666	3411.07	4.09575	11.1074	30.545	28.6453	16.1961	12.9487	20.4985	16.9656	2146.81	3011.67	93.1073	4855.05	4806.65	5553.16	4.48617	4.55193	4.11124	3.52595	3.92475	3.97448	11.9916	11.5545	6.33632	11.7346	12.4996	12.5281
ASHGV40009670	0.000276665	0.0269761	110.315	down	protein_coding	NM_024730	RERGL	RefSeq	1162	chr12	-	18233802	18243127	AATCAGCAGTGTTTTTGGTTGGCAACAAACGAGATCTTTGTCATGTGCGAGAGGTTGGCT	79785	Hs.732831	GO:0005525|GO:0005622|GO:0007264|GO:0016020	RERG/RAS-like	59.5919	1217.42	3.3026	10.0881	5	332.551	5	5	5	5	1462.9	3182.85	834.051	592.24	564.865	667.61	2.32928	8.18077	2.33204	2.32534	2.32315	2.32504	11.3945	11.633	9.49255	8.89352	9.52326	9.59162
ASHGV40038279	0.00268794	0.0372112	109.716	down	protein_coding	NM_021973	HAND2	RefSeq	2368	chr4	-	174447651	174451378	AAAGTGGATATTTGAAGAAAAGCATTCCATATTTTAATACGAAGAGGACACTCCCGTGTG	9464	Hs.388245	GO:0000790|GO:0000977|GO:0001077|GO:0001525|GO:0001701|GO:0001947|GO:0001967|GO:0003007|GO:0003219|GO:0003253|GO:0003266|GO:0003278|GO:0003357|GO:0003680|GO:0003713|GO:0005515|GO:0005667|GO:0006355|GO:0006366|GO:0006915|GO:0007507|GO:0007512|GO:0008134|GO:0010463|GO:0010667|GO:0014032|GO:0033613|GO:0042475|GO:0042733|GO:0042803|GO:0043234|GO:0043392|GO:0043433|GO:0043586|GO:0044212|GO:0045668|GO:…	heart and neural crest derivatives expressed 2	205.158	4235.74	4.87279	11.6504	115.195	1071.66	9.90322	5	15.6306	13.5608	3750.9	4317.45	247.918	6318.82	4693.68	6085.66	6.44965	9.91385	3.32735	2.32534	3.58243	3.63814	12.813	12.0822	7.77042	12.0863	12.47	12.6805
ASHGV40042757	6.76176e-05	0.0211126	104.412	down	protein_coding	NM_015980	HMP19	RefSeq	2473	chr5	+	173472606	173536182	TAGGTAGCAGAGGCGGAAGTATTTTTTGGTGTAATTCTTGAAATTTTCTGACAGGAAACA	51617	Hs.559412	GO:0007212|GO:0016021|GO:0030659|GO:0032051|GO:0032580|GO:0032585|GO:0048268	HMP19 protein	58.6948	4922.08	5.32917	12.0353	46.0275	66.1903	17.0241	21.5261	108.085	93.3164	3491.8	3511.69	1967.77	13923.3	3065.42	3572.49	5.07233	5.77454	4.18513	4.25496	6.18848	6.49959	12.7074	11.7707	10.7496	13.2106	11.8624	11.9112
ASHGV40028191	0.00477066	0.0443637	102.424	down	protein_coding	NM_000867	HTR2B	RefSeq	2240	chr2	-	231972949	231989824	GCAGTTGTCATCAAACATAATGATGAGTAAGATGATGAATGAGATGTAAATGTGCCAAGA	3357	Hs.421649	GO:0001755|GO:0001819|GO:0001938|GO:0001965|GO:0002031|GO:0003007|GO:0003300|GO:0004993|GO:0005096|GO:0005737|GO:0005886|GO:0005886|GO:0005887|GO:0006182|GO:0006874|GO:0007186|GO:0007202|GO:0007205|GO:0007210|GO:0007610|GO:0008144|GO:0008284|GO:0008284|GO:0010507|GO:0010513|GO:0014033|GO:0014065|GO:0014827|GO:0016310|GO:0019722|GO:0030054|GO:0030425|GO:0034220|GO:0035733|GO:0042310|GO:0042493|GO:…	5-hydroxytryptamine (serotonin) receptor 2B, G protein-coupled	158.439	8640.96	5.27299	11.9514	13.2368	803.843	27.7006	12.0674	55.1697	38.6146	931.032	4661.77	150.103	10787.1	16476.5	18839.2	3.39135	9.47452	4.90956	3.41445	5.24985	5.19821	10.7553	12.1938	7.02696	12.8401	14.4529	14.4393
ASHGV40017101	0.00132436	0.0315507	93.7013	down	protein_coding	NM_004673	ANGPTL1	RefSeq	3555	chr1	-	178818669	178840215	CAGAAGCGGGAGATAGATGTTCTGCAACTGGTGGTGGATGTAGATGGAAACATTGTGAAT	9068	Hs.591474	GO:0005102|GO:0005615|GO:0007169|GO:0070062	angiopoietin like 1	53.3324	2036.03	4.01511	10.5651	11.6432	263.417	11.1932	5	15.0597	13.6814	1167.52	2580.73	123.632	2508.52	2627.96	3207.82	3.22731	7.83584	3.52358	2.32534	3.52882	3.6498	11.0683	11.3328	6.7415	10.8473	11.6438	11.757
ASHGV40053397	0.00184198	0.0342318	92.4413	down	protein_coding	NM_001286828	MORN5	RefSeq	615	chr9	+	124922186	124962367	TCAACTCACCAATATGGACCCACCTAGAAAAATCCCCAAGGGCTATTACGATTGTGGAGA	254956	Hs.71428		MORN repeat containing 5	19.4794	2247.38	3.99455	10.525	31.9089	15.8485	20.3253	15.6565	20.9584	12.1787	2571.99	2573.99	54.837	3914.1	2132.56	2236.77	4.54364	3.74899	4.45872	3.79558	3.95358	3.46677	12.2427	11.3277	5.55628	11.4516	11.3416	11.2302
ASHGV40026736	0.000128826	0.0258059	82.9929	down	protein_coding	NM_004801	NRXN1	RefSeq	9368	chr2	-	50145642	51259674	CCCAGCAGTGCGAAAAGCTCCAACAAAAATAAGAAAAACAAGGATAAAGAGTATTATGTC	9378	Hs.637685	GO:0001525|GO:0004872|GO:0004888|GO:0005102|GO:0005246|GO:0005509|GO:0005515|GO:0005783|GO:0005886|GO:0005886|GO:0005887|GO:0007157|GO:0007158|GO:0007158|GO:0007165|GO:0007268|GO:0007269|GO:0007411|GO:0007416|GO:0007612|GO:0009986|GO:0009986|GO:0016021|GO:0016339|GO:0021707|GO:0023041|GO:0030054|GO:0030139|GO:0030198|GO:0030534|GO:0031965|GO:0031982|GO:0033130|GO:0035176|GO:0035418|GO:0042297|GO:…	neurexin 1	46.6616	3187.45	5.21821	11.5931	19.711	53.5068	58.4794	38.5212	62.4672	47.284	2765.38	3042.45	1081.96	5375.32	3244.77	3614.79	3.88966	5.45822	5.97856	5.0679	5.4209	5.49399	12.3686	11.5686	9.87692	11.8684	11.9479	11.9283
ASHGV40023753	0.00585436	0.0473018	79.0216	down	protein_coding	NM_001080400	PLIN4	RefSeq	6353	chr19	-	4502191	4517716	CCACTGCACCAGCAATGCTAGAAAACCAAGCCAATAAAAGTGATTTCTTTTTTCATTAAA	729359	Hs.591387	GO:0005737|GO:0005811|GO:0005886	perilipin 4	1001.32	35243.9	8.48892	14.7931	722.899	4311.14	525.244	240.662	121.221	86.7567	26764.3	38864	1802.08	53867	45241.2	44924.6	9.2327	12.0568	9.24959	7.66558	6.34315	6.38571	15.6281	15.3539	10.6211	15.3144	16.0873	15.7537
ASHGV40014344	4.53846e-05	0.0201042	77.9678	down	protein_coding	NM_021257	NGB	RefSeq	1885	chr14	-	77731833	77737655	ATTTGCTCTGTGCTGACTGTGGTCCTATAAATTCATGAGAAATAAACTGGTTCTGTGTGC	58157	Hs.274363	GO:0005344|GO:0005506|GO:0005515|GO:0005739|GO:0006915|GO:0015671|GO:0020037|GO:0043204	neuroglobin	20.8423	1657.41	4.00174	10.2866	35.4805	26.5196	8.67702	13.2066	21.1345	20.0355	761.957	1403.64	235.983	4589.82	1334.67	1618.38	4.68753	4.44518	3.12666	3.55272	3.96551	4.23287	10.4491	10.4848	7.69015	11.6588	10.6679	10.7686
ASHGV40022423	0.000295029	0.0271759	76.3156	down	protein_coding	NM_003803	MYOM1	RefSeq	5848	chr18	-	3066804	3220106	TTTTAAGGAGAAGACTTGAATGAAGTTGGAGGGACATTGAATGATGGTCAGAGGGCAGAC	8736	Hs.464469	GO:0002230|GO:0005515|GO:0005863|GO:0006936|GO:0008307|GO:0031430|GO:0042802|GO:0042803|GO:0098779	myomesin 1	111.523	5927.41	6.12045	12.3744	37.7773	335.761	40.2341	79.1405	107.334	68.8912	4756.15	4532.57	1112.93	7823.73	8102.58	9236.51	4.78207	8.19405	5.43665	6.08619	6.17749	6.04628	13.1571	12.1445	9.91708	12.4065	13.3086	13.3124
ASHGV40056941	0.00155391	0.0325446	73.4675	down	protein_coding	NM_000685	AGTR1	RefSeq	2362	chr3	+	148415657	148460790	GGTTGAGTGACATGTTCGAAACCTGTCCATAAAGTAATTTTGTGAAAGAAGGAGCAAGAG	185	Hs.477887	GO:0001558|GO:0001596|GO:0001596|GO:0001822|GO:0002018|GO:0002034|GO:0003081|GO:0004945|GO:0005515|GO:0005622|GO:0005829|GO:0005886|GO:0005886|GO:0005887|GO:0007186|GO:0007200|GO:0007204|GO:0007266|GO:0010744|GO:0010873|GO:0016021|GO:0019229|GO:0019229|GO:0019229|GO:0019722|GO:0031711|GO:0032270|GO:0032430|GO:0033864|GO:0034374|GO:0035813|GO:0038166|GO:0042127|GO:0042312|GO:0046982|GO:0050727|GO:…	angiotensin II receptor, type 1	28.4323	842.192	3.09765	9.29669	5	145.594	5	5	5	5	601.036	1105.11	44.3428	1459.71	875.774	967.179	2.32928	6.95108	2.33204	2.32534	2.32315	2.32504	10.0861	10.1459	5.25103	10.1258	10.095	10.0764
ASHGV40051077	0.000612895	0.0289555	72.6325	down	protein_coding	NM_014241	HACD1	RefSeq	1323	chr10	-	17631957	17659373	GTGCCAGATCTATTTTTTACAAGAACTGTGCAAATATCAGTAACTTTTGGGTAGGTATTG	9200	Hs.114062	GO:0005783|GO:0005789|GO:0006633|GO:0007275|GO:0010389|GO:0010811|GO:0014902|GO:0016021|GO:0016829|GO:0018812|GO:0019432|GO:0019899|GO:0030148|GO:0030497|GO:0034622|GO:0035338|GO:0042761|GO:0044255|GO:0044281|GO:0046848|GO:0071529|GO:2000045	3-hydroxyacyl-CoA dehydratase 1	34.1774	2441.48	4.6964	10.8789	45.2893	50.4422	24.1146	10.7916	43.0552	31.3717	2237.03	1509.68	187	3978.17	2967.21	3769.79	5.04757	5.3679	4.70932	3.24731	4.91012	4.89618	12.0526	10.5909	7.3502	11.4729	11.8219	11.9852
ASHGV40049533	0.00578531	0.0471608	70.6836	down	protein_coding	NM_001442	FABP4	RefSeq	838	chr8	-	82390731	82395473	GGACTGAAGTTCGCATTGAACTCTACAACATTCTGTGGGATATATTGTTCAAAAAGATAT	2167	Hs.391561	GO:0001816|GO:0005215|GO:0005504|GO:0005634|GO:0005737|GO:0005737|GO:0005811|GO:0005829|GO:0006469|GO:0006810|GO:0019433|GO:0042632|GO:0044281|GO:0045892|GO:0050729|GO:0050872|GO:0050873|GO:0070062|GO:0071285	fatty acid binding protein 4, adipocyte	5951.44	22135.9	7.76863	13.9119	7.72882	34923.5	103.861	107.085	335.935	230.511	6018.96	58058	3587.93	42086.5	10995.9	12068.1	2.80966	14.838	6.83343	6.51917	7.79095	7.82056	13.5138	15.9328	11.6053	14.9024	13.7938	13.7235
ASHGV40004889	0.000189044	0.0258059	68.2511	down	protein_coding	NM_052918	SORCS1	RefSeq	7462	chr10	-	108333420	108924466	GAAAGAATTTCGCTCTTGTCAAGTACATCATCCTTCATGACCACTAACTTTGTGTTTTTT	114815	Hs.591915	GO:0005515|GO:0007218|GO:0008188|GO:0016020|GO:0016021	sortilin-related VPS10 domain containing receptor 1	13.5929	910.496	3.44644	9.53922	10.451	23.9241	11.5652	5	16.043	14.5743	421.517	807.408	195.54	2516.35	684.336	837.825	3.10767	4.30645	3.57326	2.32534	3.62054	3.74539	9.57912	9.71791	7.41328	10.8521	9.78182	9.89108
ASHGV40012453	0.00011493	0.0249472	66.2945	down	protein_coding	NM_005584	MAB21L1	RefSeq	2907	chr13	-	36047925	36050832	GGATACTTCCAGACATTTTCCACTAACAAAGATATCATTTAAAGGTAGATTTCTTCCTGG	4081	Hs.584776	GO:0005515|GO:0005634|GO:0008284|GO:0009653|GO:0043010	mab-21-like 1 (C. elegans)	18.3069	693.885	3.34687	9.39769	15.1638	65.1382	5	13.8611	5.31186	5.36669	499.094	659.889	232.151	1417.4	630.536	724.242	3.55681	5.75122	2.33204	3.62415	2.38193	2.4351	9.81845	9.44191	7.66461	10.0888	9.67217	9.70022
ASHGV40032209	0.0013572	0.0315507	59.3556	down	protein_coding	NM_012183	FOXD3	RefSeq	2078	chr1	+	63788729	63790797	TTTTGAAGGTTCACTCTCCGAAGTTTTATCTGAGAAAAGAATGTATAGAGACGTTGGGAG	27022	Hs.546573	GO:0000122|GO:0000122|GO:0000790|GO:0000977|GO:0001227|GO:0001701|GO:0001829|GO:0001892|GO:0003700|GO:0005515|GO:0005634|GO:0005654|GO:0006351|GO:0009653|GO:0030154|GO:0035019|GO:0045944	forkhead box D3	37.0022	1534.17	4.4145	10.3058	14.6215	15.6692	132.593	13.3231	24.1842	21.6218	892.237	842.355	500.836	4466.11	1144.88	1358.57	3.50893	3.73166	7.19513	3.56591	4.13735	4.34804	10.6862	9.77337	8.77235	11.6195	10.4626	10.5209
ASHGV40055825	0.00046728	0.0286433	57.259	down	protein_coding	NM_005398	PPP1R3C	RefSeq	2576	chr10	-	93388196	93392858	TCTCCTCTAGCTATCCTTGATGAGCTTCTCACTTTAAGAATAAATGTGTTTGATATAAGG	5507	Hs.303090	GO:0004722|GO:0005515|GO:0005829|GO:0005975|GO:0005978|GO:0006006|GO:0006470|GO:0019888|GO:0019903|GO:0044281|GO:0050790	protein phosphatase 1 regulatory subunit 3C	261.003	12764	7.37956	13.219	130.293	623.181	63.2306	100.474	387.513	261.325	7435.24	6159.33	984.053	19894.2	19360.9	22750.4	6.63935	9.10494	6.09527	6.4282	8.00064	8.00899	13.8018	12.6114	9.74515	13.7209	14.7088	14.7259
ASHGV40054142	0.000492231	0.0287269	51.4797	down	protein_coding	ENST00000373518	NAP1L6	GENCODE	2044	chrX	-	72345875	72347919	CTAGTCTGCATCTATGGAAAATTACCAGAACTTGTAACTAAGATCTATGTTTGGGTTTGT	645996	Hs.617486	GO:0005634|GO:0006334	nucleosome assembly protein 1-like 6	13.4651	438.821	3.13534	8.82127	5	40.3657	20.425	5	5	5	320.387	584.315	221.518	238.976	614.476	653.255	2.32928	5.04284	4.46642	2.32534	2.32315	2.32504	9.18138	9.26789	7.59938	7.68811	9.62938	9.56152
ASHGV40054516	0.00221509	0.0353909	51.192	down	protein_coding	NM_013266	CTNNA3	RefSeq	10710	chr10	-	67672275	69455949	TGGGATCATATCACTGTCATTTCTGTATGGTCAGCACCTAATAGTTAAGGAATATTTGCT	29119	Hs.660362	GO:0005515|GO:0005737|GO:0005856|GO:0005916|GO:0008013|GO:0016337|GO:0030027|GO:0045296|GO:0051015|GO:0086073|GO:0086083|GO:0086091|GO:0098911	catenin alpha 3	5	422.053	2.32804	8.00589	5	5	5	5	5	5	231.469	146.031	13.9625	508.147	778.593	854.115	2.32928	2.33341	2.33204	2.32534	2.32315	2.32504	8.68533	7.2913	3.50707	8.69513	9.94169	9.91484
ASHGV40023295	0.00192525	0.034403	50.85	down	protein_coding	NM_001390	DTNA	RefSeq	6358	chr18	+	32335939	32471808	GAGAATGAGCTCCAGATGGAGGAATACCTGAAACAGAAGCTGCAAGATGAAGCTTATCAG	1837	Hs.643454	GO:0005515|GO:0005737|GO:0006941|GO:0007165|GO:0007268|GO:0007274|GO:0008270|GO:0030054|GO:0030165|GO:0030424|GO:0031234|GO:0042383|GO:0043234|GO:0045202	dystrobrevin alpha	11.9212	592.874	3.21143	8.87961	5	18.2475	12.2671	24.0961	6.91622	5	395.433	406.031	55.9397	619.902	983.179	1096.76	2.32928	3.93412	3.6704	4.41066	2.59908	2.32504	9.47946	8.7576	5.58607	8.95367	10.2584	10.2424
ASHGV40051706	0.00160815	0.0329105	50.4795	down	protein_coding	NM_003289	TPM2	RefSeq	1327	chr9	-	35682922	35690053	GCTGGTGATCCTGGAAGGAGAGCTGGAGCGCTCGGAGGAGAGGGCTGAGGTGGCCGAGAG	7169	Hs.300772	GO:0003779|GO:0005829|GO:0005862|GO:0006936|GO:0008307|GO:0030049|GO:0043462	tropomyosin 2 (beta)	877.43	30392.7	8.87489	14.5325	373.55	3237.25	237.881	207.191	692.822	515.889	20862.6	31495.3	1484.79	53700.5	34440.1	40372.8	8.25715	11.6018	8.0477	7.45649	8.8777	9.0085	15.2692	14.9987	10.3576	15.2995	15.6583	15.6117
ASHGV40055219	0.00347408	0.0401568	49.8113	down	protein_coding	NM_080390	TCEAL2	RefSeq	1123	chrX	+	101380659	101382684	TCTTCAATGAAAATGAAGGAATGCCTTCGAATCAAGGAAAGATAGACAATGAAGAACAGC	140597	Hs.401835	GO:0005634|GO:0006351|GO:0006355	transcription elongation factor A (SII)-like 2	24.9174	903.196	3.84189	9.48029	5	87.1167	20.9663	15.0157	11.406	9.99991	914.306	941.687	60.6486	1585.86	919.88	996.796	2.32928	6.18331	4.50187	3.73684	3.15159	3.14845	10.7293	9.92163	5.70676	10.241	10.1601	10.1229
ASHGV40056000	0.00169623	0.0334585	48.6656	down	protein_coding	NM_014365	HSPB8	RefSeq	2056	chr12	+	119616594	119632551	ACATGAAGAGAAACAGCAAGAAGGTGGCATTGTTTCTAAGAACTTCACAAAGAAAATCCA	26353	Hs.400095	GO:0004672|GO:0005515|GO:0005622|GO:0005634|GO:0005654|GO:0005737|GO:0005794|GO:0008150|GO:0042802	heat shock protein family B (small) member 8	27.3679	1184.32	4.1273	9.73213	5.93654	77.9895	11.2495	13.5244	26.1444	29.3632	972.1	1112.94	52.199	2172.05	1345.75	1450.88	2.58327	6.01384	3.53331	3.58973	4.24004	4.80363	10.8071	10.1562	5.48492	10.652	10.6806	10.612
ASHGV40028166	1.12311e-05	0.0157545	46.3365	down	protein_coding	NM_001142644	SPHKAP	RefSeq	6913	chr2	-	228844669	229046361	GCTCAAATACTGGATTGTAACCATGTGATGAAGTTATCTATGTTGTACCTAACATTGCAA	80309	Hs.436306	GO:0005515|GO:0005737|GO:0005739|GO:0010738|GO:0030018|GO:0051018|GO:0070062	SPHK1 interactor, AKAP domain containing	5	252.598	2.32804	7.86212	5	5	5	5	5	5	154.082	98.8796	217.357	688.518	167.801	188.949	2.32928	2.33341	2.33204	2.32534	2.32315	2.32504	8.08157	6.7174	7.56784	9.10336	7.84957	7.85299
ASHGV40045336	0.00105042	0.0308043	46.2132	down	protein_coding	NM_001009994	RIPPLY2	RefSeq	674	chr6	+	84562984	84567234	CTGACCTGTGAAAATTAATCTGATTAGCTACTTTTGATTATATCCAAAGCTTGTGGGGTT	134701	Hs.149454	GO:0001503|GO:0001756|GO:0005515|GO:0005634|GO:0007219|GO:0007368|GO:0010468|GO:0032525|GO:0036342|GO:0060349	ripply transcriptional repressor 2	25.1641	461.045	3.06122	8.59145	5	125.984	5	5	5	5	227.686	683.376	54.3303	823.593	504.166	473.116	2.32928	6.73245	2.33204	2.32534	2.32315	2.32504	8.66397	9.49155	5.54288	9.36485	9.36266	9.12281
ASHGV40049033	2.40184e-05	0.0187725	45.072	down	protein_coding	NM_006158	NEFL	RefSeq	3854	chr8	-	24808468	24814383	CTTGGTTGAAGTAAGAAAACTGTACCATCCTCTATCCTGTGTGCCATAATAAAATAGTAA	4747	Hs.521461	GO:0000226|GO:0005200|GO:0005515|GO:0005737|GO:0005829|GO:0005883|GO:0007268|GO:0008022|GO:0008089|GO:0008090|GO:0009636|GO:0014012|GO:0019896|GO:0019904|GO:0021510|GO:0021766|GO:0021987|GO:0030424|GO:0030426|GO:0030674|GO:0031133|GO:0033596|GO:0033693|GO:0033693|GO:0040011|GO:0042802|GO:0043209|GO:0043274|GO:0043434|GO:0043524|GO:0045105|GO:0045109|GO:0046982|GO:0048812|GO:0050772|GO:0050885|GO:…	neurofilament, light polypeptide	70.3913	3166.76	5.83445	11.3286	67.7614	91.7863	37.3658	96.8266	70.252	58.3558	2765.19	1919.71	1045.42	9442.24	2021.59	1806.44	5.64777	6.25942	5.33458	6.37359	5.58485	5.80649	12.3678	10.9119	9.83195	12.6768	11.2619	10.9214
ASHGV40037300	0.000205597	0.0258059	45.0457	down	protein_coding	NM_025221	KCNIP4	RefSeq	2361	chr4	-	20730238	20884333	CAGCTTGACACTGAAGCATATTATGCAAACAAGCTTTGTTTTAATATAAAGCAATCCCCA	80333	Hs.655705	GO:0005244|GO:0005267|GO:0005509|GO:0005737|GO:0005783|GO:0005829|GO:0005886|GO:0005886|GO:0008076|GO:0015459|GO:0071805|GO:0072659|GO:1901379	Kv channel interacting protein 4	5	245.317	2.32804	7.82136	5	5	5	5	5	5	310.316	88.6215	57.1302	406.063	303.635	306.133	2.32928	2.33341	2.33204	2.32534	2.32315	2.32504	9.1268	6.55998	5.61929	8.40776	8.68265	8.53168
ASHGV40052941	0.000807006	0.0299774	44.9656	down	protein_coding	NM_153267	MAMDC2	RefSeq	3618	chr9	+	72658496	72841888	AAAGTTTCTGGGACTGTGGGCTTGTAGCCCTGGATGACATTACAATACAATTGGGAAGCT	256691	Hs.547172	GO:0005578|GO:0005783|GO:0016020	MAM domain containing 2	7.82693	351.648	2.73895	8.2297	5	17.6238	5.84465	7.0281	6.46504	5	388.276	252.562	35.8552	636.421	377.983	418.795	2.32928	3.88879	2.64817	2.71535	2.52707	2.32504	9.45429	8.07428	4.934	8.99393	8.96574	8.95595
ASHGV40018436	0.00126626	0.0315507	43.8732	down	protein_coding	NM_012134	LMOD1	RefSeq	3967	chr1	-	201865583	201915716	ATCCTCAGAAAGTGCAGCATGGAGGAAAATCTGAACTCTAAGCAGAAGACTCTCCACTGA	25802	Hs.519075	GO:0003779|GO:0005523|GO:0005829|GO:0005856|GO:0005865|GO:0006936|GO:0006936|GO:0007015|GO:0016020|GO:0030016|GO:0030239|GO:0051694	leiomodin 1	24.4619	1140.23	4.20508	9.66035	10.386	50.47	14.8765	18.9031	32.7917	19.3438	631.558	849.6	61.7482	1399.08	1848.61	2050.76	3.10017	5.36855	3.97108	4.06684	4.54639	4.17747	10.1612	9.78442	5.73371	10.0683	11.1152	11.0992
ASHGV40031696	0.000570757	0.0289555	43.7873	down	protein_coding	NM_006252	PRKAA2	RefSeq	9369	chr1	+	57110989	57181008	GCTTACAACTTTACCTGGTTGATAACAGGAGCTATCTTTTGGACTTTAAAAGCATTGATG	5563	Hs.437039	GO:0003682|GO:0004672|GO:0004674|GO:0004679|GO:0004712|GO:0005515|GO:0005524|GO:0005654|GO:0005654|GO:0005737|GO:0005829|GO:0006112|GO:0006355|GO:0006367|GO:0006468|GO:0006633|GO:0006695|GO:0006853|GO:0006914|GO:0006950|GO:0006996|GO:0007005|GO:0007050|GO:0007165|GO:0008286|GO:0008610|GO:0010467|GO:0010508|GO:0014850|GO:0016055|GO:0016239|GO:0016241|GO:0031588|GO:0031669|GO:0032007|GO:0032007|GO:…	protein kinase, AMP-activated, alpha 2 catalytic subunit	8.39246	402.316	2.79547	8.24791	5	5	5	13.264	15.4008	6.69	252.433	239.391	31.2531	359.509	695.101	836.208	2.32928	2.33341	2.33204	3.5592	3.56058	2.65828	8.82217	8.00359	4.72822	8.24438	9.80222	9.88688
ASHGV40039492	0.00126643	0.0315507	43.0244	down	protein_coding	NM_006439	MAB21L2	RefSeq	2785	chr4	+	151503076	151505845	ACCTCTACCCTCACCCTGAGCTGTCTTGTTGAAAACAGTAATAAAAACATTACTTTACAT	10586	Hs.584852	GO:0001654|GO:0005515|GO:0005634|GO:0007399|GO:0008284|GO:0010172|GO:0043010	mab-21-like 2 (C. elegans)	515.371	22197.7	8.69573	14.1228	673.054	232.692	403.834	370.235	911.578	500.832	24251.4	18332.6	1312.14	35082.7	23619.2	30588	9.12931	7.65394	8.86713	8.2805	9.27809	8.96541	15.4854	14.2037	10.1696	14.6559	15.0431	15.1792
ASHGV40017664	0.00153071	0.0324923	42.5117	down	protein_coding	NM_002474	MYH11	RefSeq	6882	chr16	-	15796991	15950887	AAATCCATTCTCAAATTCCAAATATCACAGACACCCCTCACACAAGGAATATAAAAACCA	4629	Hs.460109	GO:0003774|GO:0005515|GO:0005516|GO:0005524|GO:0005829|GO:0005859|GO:0006936|GO:0006939|GO:0007264|GO:0007411|GO:0008152|GO:0008307|GO:0030241|GO:0032982|GO:0042470|GO:0048013|GO:0048251|GO:0048739|GO:0051015|GO:0070062|GO:0098779	myosin, heavy chain 11, smooth muscle	607.751	24745.9	8.94081	14.3506	273.999	582.703	502.553	552.37	1141.37	593.512	26385.3	22530.1	1800.74	35183.9	28947.2	33628	7.78185	8.99964	9.1857	8.84233	9.63012	9.20519	15.6059	14.5033	10.6197	14.6595	15.3898	15.3253
ASHGV40029029	0.00114217	0.0309917	42.3173	down	protein_coding	NM_001615	ACTG2	RefSeq	1345	chr2	+	74120092	74146780	ACCGCGCTCGTGTGTGACAATGGCTCTGGCCTGTGCAAGGCAGGCTTCGCAGGAGATGAT	72	Hs.516105	GO:0005524|GO:0005615|GO:0005737|GO:0005829|GO:0006936|GO:0010628|GO:0030027|GO:0030175|GO:0032982|GO:0044297|GO:0070062|GO:0071944|GO:0072562|GO:0090131	actin, gamma 2, smooth muscle, enteric	63.2557	2355.13	5.25046	10.6536	55.4254	197.243	16.0973	23.2863	48.863	38.6187	1637.25	2674.45	80.3284	3680.42	2782.65	3275.7	5.352	7.40655	4.09921	4.36391	5.08247	5.19861	11.5613	11.3738	6.11437	11.365	11.726	11.7813
ASHGV40016252	0.00187995	0.0342318	41.7153	down	protein_coding	NM_030594	CPEB1	RefSeq	3241	chr15	-	83211950	83316767	TTAATGCACATTGAGTTTTGTCAGGTTTTGTTTTCAGGGGGTGTACCAAGGGCAAGGACC	64506	Hs.547988	GO:0000166|GO:0000900|GO:0000900|GO:0000932|GO:0003730|GO:0005634|GO:0005634|GO:0005737|GO:0005737|GO:0006397|GO:0006412|GO:0008135|GO:0014069|GO:0030054|GO:0030425|GO:0032869|GO:0035925|GO:0043005|GO:0043022|GO:0045202|GO:0045211|GO:0046872|GO:0071230|GO:0071456|GO:1990124|GO:2000766	cytoplasmic polyadenylation element binding protein 1	222.363	4288.43	6.4603	11.8428	22.115	884.611	47.4169	48.3877	195.422	136.226	2802	3842.76	937.65	9976.1	3753.27	4418.77	4.04738	9.62146	5.66769	5.3745	7.00485	7.04594	12.3886	11.9048	9.66864	12.7476	12.1477	12.1995
ASHGV40033246	0.00270358	0.0372112	40.1988	down	protein_coding	NM_001099294	KIAA1644	RefSeq	6741	chr22	-	44639556	44708731	CGCTGTTGCTCTGCTTTTGTCTTTATATACAGTAGTTTTTATAACAATGTCCCTAGGTTT	85352	Hs.6829	GO:0016021	KIAA1644	569.535	13017.4	7.92022	13.2493	143.701	2406.04	98.3941	135.361	372.733	260.98	12261.9	12811.5	592.076	23198.6	13267.5	15972.9	6.79447	11.1641	6.75611	6.85845	7.94177	8.00641	14.5571	13.6514	9.00809	13.9787	14.1097	14.1908
ASHGV40024857	0.00188928	0.0342318	39.9041	down	protein_coding	NM_006210	PEG3	RefSeq	8765	chr19	-	57321444	57352094	GTTATGTAGCAACGTGGAAATATATTTACAGAACATTAAGTGGAGAAAGCAGGACACGAA	5178	Hs.731875	GO:0000122|GO:0000981|GO:0003676|GO:0005634|GO:0005654|GO:0005737|GO:0006351|GO:0006915|GO:0046872	paternally expressed 3	52.4335	919.709	4.3231	9.64156	8.41686	232.382	9.81627	12.1686	33.6394	18.1783	944.911	840.831	115.499	1582.94	919.709	1114.36	2.88615	7.65053	3.31479	3.42684	4.57827	4.08201	10.7728	9.77159	6.64445	10.2387	10.1593	10.2626
ASHGV40043901	0.00181328	0.0340501	38.0483	down	protein_coding	NM_007073	BVES	RefSeq	5469	chr6	-	105544698	105584543	CCCGAATACTCTGTCTATAGTGACACACTGTAGGTGTCATAAATTTTAAGAAACCTGCTT	11149	Hs.221660	GO:0001921|GO:0005198|GO:0005886|GO:0005923|GO:0007517|GO:0008360|GO:0016021|GO:0016021|GO:0016192|GO:0016328|GO:0034446|GO:0040017|GO:0043087|GO:0090136	blood vessel epicardial substance	35.7936	1361.23	4.72613	9.97589	22.6177	69.6832	22.8494	13.9044	51.1659	34.5408	1058.09	1239.86	71.5758	2210.55	1633.66	1953.64	4.07168	5.85104	4.6255	3.62859	5.14517	5.03482	10.9381	10.3164	5.94454	10.6794	10.9483	11.0286
ASHGV40016381	0.0025528	0.0365713	38.0127	down	protein_coding	NM_001937	DPT	RefSeq	1749	chr1	-	168664694	168698442	CTCCTCCTGTGATGTCCTGCTCCCAACCATTTGTACTCTTCATTACAAAAGAAATAAAAA	1805	Hs.80552	GO:0005578|GO:0005615|GO:0007155|GO:0008285|GO:0030199|GO:0031012|GO:0031012|GO:0070062	dermatopontin	3620.88	33261.1	9.64217	14.8906	749.138	19172.6	327.189	535.346	488.842	452.182	17745.8	38750.9	5970.03	75113.7	29110.9	32875.3	9.28828	14.0848	8.52096	8.79987	8.34638	8.81268	15.0431	15.3407	12.3359	15.9205	15.4037	15.2995
ASHGV40021378	0.00116695	0.0310812	37.6832	down	protein_coding	NM_020201	NT5M	RefSeq	1633	chr17	+	17206679	17250977	AGAAGTACTTTGGCCCTGACTTTCTGGAGCAGATTGTGCTGACCAGAGACAAGACCGTGG	56953	Hs.513977	GO:0000166|GO:0005739|GO:0005759|GO:0006206|GO:0006260|GO:0006470|GO:0006470|GO:0006470|GO:0008252|GO:0008253|GO:0009223|GO:0044281|GO:0046079|GO:0046135|GO:0046872|GO:0055086	5',3'-nucleotidase, mitochondrial	49.9978	1104.46	4.57313	9.80898	19.1409	192.641	12.9627	8.47999	35.9413	30.8208	759.747	1324.85	103.501	1841.94	1178.99	1417.75	3.85356	7.37111	3.75397	2.92716	4.66188	4.8711	10.4423	10.4105	6.49034	10.4362	10.4902	10.5843
ASHGV40019798	0.000559556	0.0289555	37.5904	down	protein_coding	NM_006942	SOX15	RefSeq	1394	chr17	-	7491497	7493488	GCCAGGGAGAGCCGCACAACATACAATTATATTTTTGGTAGTATTAAACAGTTTTGTATT	6665	Hs.95582	GO:0000122|GO:0000981|GO:0003677|GO:0003682|GO:0003700|GO:0005515|GO:0005634|GO:0005737|GO:0006325|GO:0006355|GO:0006357|GO:0006366|GO:0008584|GO:0014718|GO:0030154|GO:0043403|GO:0044798|GO:0045843|GO:0045944|GO:0046982|GO:0048627|GO:0070318|GO:2000288	SRY-box 15	185.348	5726.61	6.9461	12.1784	64.0871	130.584	98.742	86.8864	440.311	291.477	3516.89	4618.22	762.946	11955.5	5644.25	7861.9	5.56699	6.78106	6.76164	6.21672	8.18787	8.16233	12.7165	12.1762	9.36697	12.993	12.7438	13.0739
ASHGV40021391	0.000327207	0.0279013	37.4175	down	protein_coding	NM_001388	DRG2	RefSeq	2003	chr17	+	17991180	18011299	TGCTGGAGATGCTTTGGGAGTACTTGGCCCTGACCTGCATCTACACCAAGAAGAGAGGAC	1819	Hs.78582	GO:0005515|GO:0005525|GO:0005737|GO:0005739|GO:0007165|GO:0016020	developmentally regulated GTP binding protein 2	403.843	11959.8	8.10698	13.3326	123.947	919.136	139.002	313.323	543.601	384.052	8114.62	14414.2	1468.98	20105.7	12628	15027.6	6.56193	9.68905	7.26967	8.04973	8.50452	8.56699	13.9248	13.8479	10.3403	13.7385	14.0428	14.1015
ASHGV40038153	0.00104068	0.0307164	36.4475	down	protein_coding	NM_017639	DCHS2	RefSeq	8931	chr4	-	155155526	155312449	CAGCAACTCGAGATTGGGCTCATTTTTATCTAAAAGCAAGTGATGTAATTTAGTTAGAGT	54798	Hs.655664	GO:0003674|GO:0005509|GO:0005575|GO:0005886|GO:0007156|GO:0008150|GO:0016021	dachsous cadherin-related 2	13.2291	528.708	3.20795	8.3957	5	28.9266	5	5	20.8255	14.6224	242.704	719.504	193.097	1807.31	92.7842	116.848	2.32928	4.5669	2.33204	2.32534	3.94405	3.75008	8.76365	9.56152	7.39718	10.4132	7.04711	7.1915
ASHGV40054143	0.000755931	0.0294551	36.2405	down	protein_coding	NM_021963	NAP1L2	RefSeq	2590	chrX	-	72432136	72434710	CTTTAGCTAGTGGATTTAATTTTGTTGTGCCTGCTTCATTTTGCAATAACAATGCAGTAG	4674	Hs.66180	GO:0003682|GO:0005515|GO:0005634|GO:0006334|GO:0042393|GO:0045666|GO:0071442|GO:2000035|GO:2000617	nucleosome assembly protein 1-like 2	99.4626	2484.77	6.00127	11.1808	18.6274	232.397	65.1425	45.5397	133.31	101.758	1740.15	2416.88	741.656	4602.92	2752.07	2654.95	3.82106	7.65073	6.13814	5.29578	6.4715	6.63038	11.6654	11.2457	9.32808	11.6654	11.7137	11.4666
ASHGV40016812	0.00240096	0.0360939	35.3069	down	protein_coding	NM_013243	SCG3	RefSeq	3366	chr15	+	51973549	52013223	ACTTTGAGGAACTCCAATATTTCCCAAATTTCTATGCGCTACTGAAAAGTATTGATTCAG	29106	Hs.232618	GO:0002576|GO:0005576|GO:0007596|GO:0030168|GO:0030658|GO:0031410|GO:0034774|GO:0044822	secretogranin III	45.2282	793.413	4.3593	9.50118	14.3589	19.4344	10.685	5	136.091	85.7995	748.153	598.851	364.419	2117.76	445.15	486.148	3.48846	4.01714	3.45033	2.32534	6.503	6.37157	10.4179	9.30233	8.31403	10.6211	9.19099	9.16081
ASHGV40054337	0.000792085	0.0298702	35.2778	down	protein_coding	NM_020871	LRCH2	RefSeq	4941	chrX	-	114345182	114468635	ATGGTCCCCTACAATGTTATACCAAGGCTCTGATGTATTTCTTTTAGTAGTTTCTAAGTG	57631	Hs.65366		leucine-rich repeats and calponin homology (CH) domain containing 2	81.7038	1526.56	5.14459	10.2853	12.9979	273.541	6.93392	29.384	101.111	66.2551	1401.61	1777.83	140.374	2450.13	1632.68	1756.7	3.36526	7.89093	2.84024	4.69316	6.08931	5.98867	11.3366	10.8037	6.92706	10.8132	10.9477	10.8835
ASHGV40011674	0.00593552	0.047352	34.9288	down	protein_coding	NM_005725	TSPAN2	RefSeq	3227	chr1	-	115590632	115632121	CACGAGATGTGATATGAAGCTACTTCTACATGAAAATTGCAATCTAAAGCTTTCATACCA	10100	Hs.310458	GO:0005515|GO:0005886|GO:0006954|GO:0007420|GO:0014002|GO:0014005|GO:0016021|GO:0042552|GO:0043209|GO:0048709|GO:0061564	tetraspanin 2	288.092	7330.07	7.30276	12.4291	39.6604	932.178	136.754	124.236	252.977	242.745	8089	5962.59	421.893	13053.9	7533.7	8919.37	4.85424	9.70605	7.24491	6.73625	7.3811	7.89405	13.9171	12.5658	8.52469	13.126	13.1936	13.2476
ASHGV40052885	0.00354415	0.0403918	34.8173	down	protein_coding	uc004ady.3	AL953854.2-002	UCSC_knowngene	2640	chr9	+	65647280	65664071	GCACCTTTTGCAAGACAGCGAAACGGATGCATCAAATTGCATTGATACATCATCACCATC					27.9762	799.309	4.19278	9.31451	5	82.2815	21.6326	18.6016	20.4308	19.9107	640.091	427.679	87.5083	761.757	1375.14	1503.68	2.32928	6.096	4.5451	4.04249	3.92132	4.22248	10.1814	8.83555	6.23959	9.25644	10.7043	10.6697
ASHGV40052855	0.00113036	0.0309917	33.1495	down	protein_coding	ENST00000426179	AL353791.1	GENCODE	3798	chr9	+	40028619	40032417	CTAGACTGACCAATAATTCTGGATCTTTGTTCACATCTTCTCTGAAAGAATATTTGATGG					20.2119	523.845	3.79646	8.84738	5.89202	54.7261	10.0774	12.3449	22.6371	15.594	513.775	327.413	72.3342	721.965	706.684	800.898	2.57808	5.48859	3.35423	3.45275	4.05895	3.84619	9.85292	8.44486	5.9638	9.17241	9.82473	9.82556
ASHGV40035013	0.00463921	0.0438757	32.9403	down	protein_coding	NM_013363	PCOLCE2	RefSeq	2047	chr3	-	142536701	142608045	CCATTTAAGCTGTATTCTGCCATTGCCTTTGAAAGATCTATGTTCTCTCAGTAGAAAAAA	26577	Hs.8944	GO:0005518|GO:0008201|GO:0010952|GO:0016504|GO:0070062	procollagen C-endopeptidase enhancer 2	200.588	1992.09	5.59237	10.6342	25.9248	1001.22	110.104	15.0909	24.8651	26.3213	485.472	3418.59	501.94	3748.74	1788.13	2009.66	4.25894	9.81316	6.92071	3.74328	4.1755	4.64264	9.77474	11.7265	8.77606	11.394	11.0695	11.0641
ASHGV40049764	0.00422414	0.0426294	32.6992	down	protein_coding	NM_178565	RSPO2	RefSeq	3149	chr8	-	108911543	109095913	GCTTCATCGTTAATAAGTCAATACCTGTTGTTCCTGGGATGTTCTTTTTTGTGCATTAAA	340419	Hs.444834	GO:0001649|GO:0001664|GO:0005102|GO:0005515|GO:0005576|GO:0005615|GO:0008201|GO:0009986|GO:0016055|GO:0030282|GO:0035115|GO:0035116|GO:0042489|GO:0060437|GO:0060441|GO:0060535|GO:0071542|GO:0090263	R-spondin 2	147.609	3030.1	6.32336	11.3545	20.5086	205.443	27.2924	82.033	332.513	217.865	3157.19	1465.24	3541.28	7386.99	1206.76	1423.16	3.94481	7.4654	4.88745	6.13468	7.77311	7.73469	12.5702	10.5493	11.5851	12.3172	10.5189	10.5865
ASHGV40048524	0.00588999	0.0473018	32.3496	down	protein_coding	NM_000739	CHRM2	RefSeq	2530	chr7	+	136553831	136701771	AAGAAGACCTTTAAACACCTTCTCATGTGTCATTATAAGAACATAGGCGCTACAAGGTAA	1129	Hs.535891	GO:0005886|GO:0005886|GO:0005887|GO:0006940|GO:0007186|GO:0007187|GO:0007188|GO:0007197|GO:0007207|GO:0007213|GO:0007271|GO:0007399|GO:0007606|GO:0008016|GO:0008144|GO:0009615|GO:0010579|GO:0016907|GO:0030054|GO:0030425|GO:0032279|GO:0032280|GO:0043025|GO:0043679|GO:0045202|GO:0045211	cholinergic receptor, muscarinic 2	19.0647	606.656	3.74492	8.7606	29.3418	29.318	15.1879	30.1074	5.43302	5	376.592	542.239	24.977	921.036	815.063	960.029	4.43218	4.58572	4.00599	4.72844	2.39216	2.32504	9.41609	9.16326	4.39992	9.50769	10.0079	10.0687
ASHGV40022613	0.00166044	0.0333049	31.931	down	protein_coding	NM_031422	CHST9	RefSeq	2280	chr18	-	24495594	24765302	CAGTCTGTGGCATATTAATCAAACTGTTGAATTGTTTTCTTACACCCTGGAAATCTTTCT	83539	Hs.44584	GO:0000139|GO:0001537|GO:0001537|GO:0005576|GO:0005975|GO:0006790|GO:0016021|GO:0016051|GO:0030166|GO:0030203|GO:0030203|GO:0030204|GO:0030206|GO:0042446|GO:0044281	carbohydrate (N-acetylgalactosamine 4-0) sulfotransferase 9	15.5312	423.482	3.29219	8.28908	6.23826	7.35584	5	5	39.2502	30.3432	438.523	286.941	50.0781	1292.32	199.721	273.305	2.62371	2.84147	2.33204	2.32534	4.78079	4.8498	9.63458	8.24559	5.42544	9.96507	8.09165	8.37215
ASHGV40018028	0.00409039	0.0423714	31.7092	down	protein_coding	NM_001025194	CES1	RefSeq	2024	chr16	-	55836763	55867075	AGAAATACTTAGGAGGAACAGACGACACTGTCAAAAAGAAAGACCTGTTCCTGGACTTGA	1066	Hs.558865	GO:0004771|GO:0004806|GO:0005615|GO:0005788|GO:0008152|GO:0009636|GO:0016042|GO:0030855|GO:0047374|GO:0052689	carboxylesterase 1	52.9781	1060.16	4.69134	9.67816	5	122.895	20.6137	6.44222	94.1994	68.7181	797.834	1279.52	67.4329	1128.97	1404.17	1683.04	2.32928	6.69459	4.47862	2.61462	5.98914	6.04178	10.5144	10.3633	5.86062	9.77631	10.7305	10.8239
ASHGV40051998	0.00381753	0.0412985	31.6203	down	protein_coding	NM_014057	OGN	RefSeq	2786	chr9	-	95146248	95166937	CCCAAGCTCACTTTATTTAATGCAAAATACAACAAAATCAAGAGTAGGGGAATCAAAGCA	4969	Hs.109439	GO:0005515|GO:0005576|GO:0005578|GO:0005615|GO:0005796|GO:0005975|GO:0008083|GO:0018146|GO:0030203|GO:0031012|GO:0042339|GO:0042340|GO:0043202|GO:0044281|GO:0048662|GO:0070062|GO:1903561	osteoglycin	96.2997	879.842	4.41623	9.399	20.4646	507.78	12.4138	13.6994	14.6436	8.79644	224.973	914.336	160.301	2217.69	832.127	929.627	3.94141	8.80188	3.68795	3.60574	3.48965	2.97073	8.64305	9.88366	7.12538	10.6844	10.0318	10.0257
ASHGV40048337	0.00015008	0.0258059	31.0788	down	protein_coding	NM_014491	FOXP2	RefSeq	6373	chr7	+	114055051	114333827	CCAGAATTAGAAGACGACAGAGAGATTGAAGAAGAGCCTTTATCTGAAGATCTGGAATGA	93986	Hs.282787	GO:0000122|GO:0000978|GO:0001078|GO:0002053|GO:0003677|GO:0003700|GO:0005515|GO:0005634|GO:0006351|GO:0007519|GO:0009791|GO:0021549|GO:0021757|GO:0021758|GO:0021987|GO:0040007|GO:0042297|GO:0042803|GO:0043010|GO:0043565|GO:0045892|GO:0046872|GO:0046982|GO:0048286|GO:0048745|GO:0060013|GO:0060501	forkhead box P2	26.3355	596.196	4.24566	9.20352	10.9952	17.8276	11.197	24.5809	54.6558	38.7569	647.685	536.643	153.699	927.523	637.137	674.489	3.16731	3.90438	3.52432	4.43852	5.23554	5.20389	10.2008	9.14977	7.06376	9.51605	9.68283	9.60786
ASHGV40025195	0.000650695	0.0289555	30.9619	down	protein_coding	NM_001299	CNN1	RefSeq	1646	chr19	+	11649531	11661138	TACAATTCCGCCTAGGGCCACAAGGCCTTCCCTGTTTTCCCCCCAAGGGAGGCTGCTGCT	1264	Hs.465929	GO:0003779|GO:0005516|GO:0005856|GO:0005925|GO:0006940|GO:0031032	calponin 1, basic, smooth muscle	117.731	3915.66	6.47982	11.4322	121.039	208.956	36.5322	128.747	123.163	87.9505	2396.02	3750.18	181.534	5848.27	5120.3	6197.66	6.52737	7.49263	5.30062	6.78619	6.36405	6.40804	12.1334	11.8742	7.30583	11.9762	12.5929	12.7109
ASHGV40043518	0.00647364	0.0485103	30.8692	down	protein_coding	NM_002923	RGS2	RefSeq	1375	chr1	+	192778168	192781407	CTTCTCCTGAGGAAGCACAGCTGTGGTCAGAAGCATTTGACGAGCTGCTAGCCAGCAAAT	5997	Hs.78944	GO:0005096|GO:0005515|GO:0005516|GO:0005634|GO:0005730|GO:0005737|GO:0005739|GO:0005829|GO:0005886|GO:0006417|GO:0007049|GO:0007283|GO:0008277|GO:0009898|GO:0010519|GO:0010614|GO:0031116|GO:0038032|GO:0043005|GO:0043407|GO:0043547|GO:0043951|GO:0045744|GO:0048487|GO:0050873|GO:0055119|GO:0060087|GO:0060452|GO:0071877	regulator of G-protein signaling 2	174.318	3432.96	6.36922	11.3173	6.61854	289.291	80.3966	42.8539	372.395	254.351	2069.08	4044.74	209.645	3850.19	5379.61	5044.5	2.67422	7.96729	6.44773	5.21597	7.9407	7.96942	11.9341	11.9781	7.51315	11.4273	12.6674	12.3839
ASHGV40051784	0.000842746	0.0299774	30.6396	down	protein_coding	ENST00000414020	AL953854.2	GENCODE	2115	chr9	-	47310638	47314322	GGAAAATATACTGTATAGAGAACAGCAGTGCTTGGTTTTATGTTTCATATTTTCTCCACA					9.66866	245.814	2.81326	7.75059	5	27.1409	5	5	10.8711	5	175.649	186.729	33.9884	228.727	393.025	456.765	2.32928	4.47713	2.33204	2.32534	3.09074	2.32504	8.2775	7.64778	4.85279	7.62829	9.0227	9.07445
ASHGV40045840	0.00475419	0.0442874	30.0707	down	protein_coding	NM_005100	AKAP12	RefSeq	8450	chr6	+	151561133	151679694	CAGAAACAAGAGAGAGAATCTGCAAAGTCAGAACTTACAGAATCTTAAAACATCATGCAG	9590	Hs.371240	GO:0005515|GO:0005737|GO:0005856|GO:0005886|GO:0005925|GO:0005938|GO:0006605|GO:0007186|GO:0008179|GO:0010739|GO:0030819|GO:0051018|GO:0090036	A-kinase anchoring protein 12	257.437	4659.29	6.76857	11.6789	63.1396	1106.78	68.7253	61.6303	150.259	94.0916	2680.43	3363.32	279.492	10330.2	5523.64	5778.68	5.54503	9.97221	6.21574	5.72279	6.64306	6.51257	12.3144	11.7063	7.95156	12.7895	12.7045	12.6068
ASHGV40016197	0.00108088	0.0309917	30.056	down	protein_coding	NM_000743	CHRNA3	RefSeq	3318	chr15	-	78887646	78913637	ATTTTTCTGTGGGTTTTCACCCTGGTGTGCATTCTAGGGACAGCAGGATTGTTTCTGCAA	1136	Hs.89605	GO:0004889|GO:0004889|GO:0005886|GO:0005892|GO:0006811|GO:0006812|GO:0006812|GO:0006940|GO:0007165|GO:0007171|GO:0007268|GO:0007271|GO:0007271|GO:0007399|GO:0007507|GO:0007626|GO:0008144|GO:0010035|GO:0014056|GO:0014069|GO:0015276|GO:0015464|GO:0016021|GO:0030054|GO:0030425|GO:0034220|GO:0035095|GO:0042166|GO:0042166|GO:0042391|GO:0042391|GO:0042493|GO:0043005|GO:0043025|GO:0045202|GO:0045211|GO:…	cholinergic receptor, nicotinic alpha 3	15.5713	387.059	3.41002	8.3196	27.8357	33.2821	8.35573	5	11.5158	7.43865	116.766	457.239	59.7756	685.561	455.377	547.635	4.35918	4.75991	3.07379	2.32534	3.16368	2.77821	7.65934	8.93464	5.68632	9.09709	9.21829	9.32193
ASHGV40043715	0.00230472	0.0356066	29.5092	down	protein_coding	NM_015687	FILIP1	RefSeq	4690	chr6	-	76017799	76203545	GGGCCTGGACCTCTAAAATTTTGCAAAAACAAAAGGTTCTAAGATGATTTCAGGAAATAA	27145	Hs.696158	GO:0005737|GO:0005856	filamin A interacting protein 1	226.995	4711.16	6.91076	11.7938	44.9972	667.729	65.3034	60.2514	308.566	215.125	2925.68	4874.16	298.375	7432.33	6280.53	6455.91	5.03762	9.21022	6.14226	5.68899	7.66831	7.71716	12.4498	12.2553	8.03714	12.3286	12.9163	12.776
ASHGV40001858	0.00280298	0.0377246	29.4707	down	protein_coding	NM_006262	PRPH	RefSeq	1833	chr12	+	49688908	49692481	TCTGATCAAGACCATTGAGACCCGGAATGGGGAGGTGGTGACAGAGTCCCAGAAGGAGCA	5630	Hs.37044	GO:0005198|GO:0005882|GO:0005883|GO:0016020|GO:0042622|GO:0044299|GO:0045098|GO:0045104|GO:0046982|GO:0070062	peripherin	30.4706	637.391	4.27521	9.15642	29.5287	80.9975	33.5956	5	17.7344	15.9675	378.325	546.269	126.347	1262.77	664.569	846.066	4.4415	6.07122	5.18254	2.32534	3.74722	3.88346	9.42041	9.17454	6.76955	9.93062	9.73946	9.90395
ASHGV40039331	0.00035167	0.0279013	29.4062	down	protein_coding	uc003idj.1	AX746903	UCSC_knowngene	2964	chr4	+	120548944	120551908	GCTTATCTACTAAAGATGCAGTGAATTTGGGGCTTGAATTATTTGCTTTTGTTGGATACT					27.5336	500.055	4.03345	8.9115	5	61.4692	5.20342	16.6054	49.4898	27.4339	311.274	482.15	258.157	1251.04	335.066	362.637	2.32928	5.66795	2.52082	3.87922	5.09941	4.70399	9.13652	9.00809	7.83698	9.91797	8.81268	8.75675
ASHGV40009187	0.00243118	0.0362481	28.7641	down	protein_coding	NM_003186	TAGLN	RefSeq	1177	chr11	+	117070039	117075508	CAGCTTGGCAGTGACCAAGAATGATGGGCACTACCGTGGAGATCCCAACTGGTTTATGAA	6876	Hs.410977	GO:0005515|GO:0005737|GO:0007517|GO:0030855|GO:0051015	transgelin	449.198	9771.99	7.89907	12.7453	86.9729	1411.11	104.443	164.698	551.729	376.235	6156.1	11537.9	515.792	23068.3	8430.7	8923.15	6.02091	10.3236	6.84354	7.14234	8.52841	8.53563	13.5473	13.5138	8.81438	13.9736	13.3732	13.2492
ASHGV40006800	0.00124891	0.0315507	28.6543	down	protein_coding	NM_001584	MPPED2	RefSeq	2404	chr11	-	30431617	30602040	TCAAAGGCCATGCCATTGTAAATTGTTAGTGTTCGCCAAAGGACAGCCAAGCTTTCTTTT	744	Hs.289795	GO:0005515|GO:0007399|GO:0008152|GO:0016787|GO:0046872	metallophosphoesterase domain containing 2	57.0347	1106.86	4.92614	9.76682	15.127	177.539	11.3671	22.3386	78.1013	37.7351	756.553	749.651	108.585	2240.85	1318.06	1467.44	3.55397	7.25159	3.54931	4.30397	5.7304	5.16759	10.4345	9.62565	6.55736	10.7016	10.6508	10.6311
ASHGV40014055	0.00314712	0.0389239	28.3494	down	protein_coding	NM_015163	TRIM9	RefSeq	4946	chr14	-	51441980	51562422	GGGCCGTGGTAGACTCATAGTTCCTCTTGTTCTTTATTAAATTCATCCTGCTAATTAGAT	114088	Hs.654750	GO:0000149|GO:0004842|GO:0005515|GO:0005737|GO:0005856|GO:0008021|GO:0008270|GO:0016079|GO:0016567|GO:0016874|GO:0030054|GO:0030425|GO:0035544|GO:0042803|GO:0043161|GO:0045955	tripartite motif containing 9	174.905	2048.72	5.71864	10.5439	32.8163	839.789	21.9752	18.9777	74.0162	61.8568	688.618	1954.82	241.302	5122.91	2260.94	2023.7	4.58219	9.53904	4.56818	4.074	5.65602	5.89241	10.2927	10.9433	7.72481	11.8004	11.4224	11.0798
ASHGV40052219	0.00686331	0.0495837	27.9823	down	protein_coding	NM_002160	TNC	RefSeq	8605	chr9	-	117781853	117880536	TCAATCCAGTTTGCTGAGATGAAGCTGAGACCAAGCAACTTCAGAAATCTTGAAGGCAGG	3371	Hs.143250	GO:0001649|GO:0005576|GO:0005604|GO:0005614|GO:0005615|GO:0005925|GO:0007155|GO:0007528|GO:0008284|GO:0009611|GO:0010628|GO:0014012|GO:0016020|GO:0030198|GO:0031012|GO:0031012|GO:0031012|GO:0045545|GO:0060739|GO:0060740	tenascin C	749.359	9387.28	7.84534	12.6518	298.551	3635.04	79.7416	105.867	218.842	158.113	5736.77	8200.36	312.243	14840	13113.2	14121.1	7.90292	11.7953	6.43523	6.50419	7.17915	7.25526	13.4267	13.0054	8.10156	13.2972	14.0962	13.9837
ASHGV40036198	3.74504e-05	0.0191519	27.7249	down	protein_coding	NM_001167674	CADM2	RefSeq	9580	chr3	+	85008132	86123579	TTGTATTTGTCACGCTGTGTTCTATCTTTCTGCTTGGTCGATATCTGGCAAGGCATAAAG	253559	Hs.164578	GO:0004872|GO:0005102|GO:0005886|GO:0005887|GO:0005913|GO:0007156|GO:0007157|GO:0008037|GO:0030424|GO:0034329|GO:0034332|GO:0042803|GO:0045202|GO:0045216|GO:0050839	cell adhesion molecule 2	14.438	366.865	3.48041	8.27352	22.4066	19.9729	5	12.269	13.9963	12.983	260.056	313.644	69.7952	1012.99	225.382	319.317	4.06138	4.05429	2.33204	3.44112	3.42356	3.57004	8.86675	8.37799	5.9105	9.62441	8.27033	8.59111
ASHGV40014644	0.00428647	0.0427196	27.715	down	protein_coding	NM_138420	AHNAK2	RefSeq	18317	chr14	-	105403590	105444694	AATGGCAAGTTTCAAGATGTTTTGGGTGACAATGCACACATGCTGGGCAAAAGGGTGATG	113146	Hs.441783	GO:0001778|GO:0005515|GO:0005634|GO:0005737|GO:0005737|GO:0005886|GO:0030018|GO:0030315|GO:0030659|GO:0042383|GO:0043034	AHNAK nucleoprotein 2	299.105	4757.16	6.98208	11.7747	728.526	747.855	59.2968	19.7664	138.475	100.71	3197.42	6254.97	286.604	8967.09	4141.76	5695.1	9.24543	9.37471	6.00203	4.12806	6.52852	6.6137	12.5851	12.6325	7.98292	12.5899	12.2801	12.5775
ASHGV40016308	0.000782386	0.0298702	27.0643	down	protein_coding	NM_001012338	NTRK3	RefSeq	3004	chr15	-	88419987	88799962	TCCTTGACTGAAGCGAACATCTTCATATAAACTCAAGTGCCTGCTACACATACAACACTG	4916	Hs.410969	GO:0000187|GO:0001764|GO:0001933|GO:0002039|GO:0004714|GO:0005030|GO:0005515|GO:0005524|GO:0005737|GO:0005887|GO:0007169|GO:0007623|GO:0008284|GO:0010628|GO:0018108|GO:0019056|GO:0030335|GO:0032148|GO:0033138|GO:0038179|GO:0038179|GO:0042490|GO:0043121|GO:0043235|GO:0045471|GO:0046777|GO:0046875|GO:0048665|GO:0048678|GO:0048691|GO:0048712|GO:0050927|GO:0051412|GO:0051965|GO:0060548|GO:0070306|GO:…	neurotrophic tyrosine kinase, receptor, type 3	151.589	1782.6	5.74633	10.5046	23.0876	672.08	20.983	26.3673	95.5406	71.4727	1415.09	5093.05	722.974	2070.22	685.203	709.036	4.10179	9.22116	4.50293	4.54039	6.00831	6.10339	11.3471	12.3359	9.29359	10.5937	9.78333	9.67416
ASHGV40010346	3.04334e-05	0.0189735	26.9976	down	protein_coding	NM_013244	MGAT4C	RefSeq	1934	chr12	-	86373036	87232681	TCACCAAAACACAAAAGGAATGGCTAATTATTAGGAGTATTAGCATTTGGACTTCTTAGC	25834	Hs.589093	GO:0000139|GO:0008454|GO:0016021|GO:0018279|GO:0043687|GO:0044267|GO:0046872	MGAT4 family member C	7.34513	165.058	2.60453	7.35928	5	19.0708	5	5	5	5	80.3862	238.764	69.905	315.915	133.193	152.183	2.32928	3.9923	2.33204	2.32534	2.32315	2.32504	7.09998	7.99886	5.91226	8.06031	7.53141	7.55288
ASHGV40027861	0.00416408	0.0426103	26.9002	down	protein_coding	NM_004657	SDPR	RefSeq	3265	chr2	-	192699031	192712006	GGGATAGGATTAACAAACATATTGATGGCATAACCTATTCAGCTATGTCCTTATTTTTGC	8436	Hs.26530	GO:0001786|GO:0005080|GO:0005515|GO:0005543|GO:0005737|GO:0005829|GO:0005901|GO:0045121	serum deprivation response	2400.4	26773.2	9.85454	14.6041	95.8574	6721.18	242.674	801.358	3856.81	2684.52	19579.8	32138.1	4323.65	46302.8	25604.5	32690.5	6.16666	12.6969	8.07428	9.41418	11.3823	11.3929	15.1755	15.0361	11.8678	15.0546	15.2061	15.2843
ASHGV40045355	0.000811667	0.0299774	26.8155	down	protein_coding	NM_052943	FAM46B	RefSeq	2391	chr1	-	27331510	27339333	CCTGGGTTTGTTGATATTTTGCACTCTTAACACCTGCCAATAAAGACGGTCTACACTGAA	115572	Hs.632378	GO:0005515	family with sequence similarity 46 member B	566.406	12228.9	8.39632	13.1413	156.872	1128.35	185.46	122.283	1095.05	710.416	5863.75	27862.7	873.374	9887.62	14217.3	14668.5	6.93929	10.0039	7.68811	6.71523	9.57161	9.45977	13.4665	14.8079	9.56253	12.7346	14.224	14.0525
ASHGV40011556	0.000487873	0.0286565	26.5946	down	protein_coding	uc001sos.4	BC033961	UCSC_knowngene	1723	chr12	+	57978688	57980411	CAAACTGCGCAACCCCCTGTGTGTATTTACTTGGTGTACATAGATAACTTTAAAATAAAA					199.04	5160.08	7.37505	12.1081	143.368	235.92	223.841	128.274	260.923	201.913	4717.53	4248.68	1746.41	13879.3	3073.97	3294.57	6.79106	7.67187	7.95815	6.7802	7.42275	7.62628	13.1422	12.0594	10.5831	13.2061	11.8692	11.7888
ASHGV40045239	0.0021838	0.0352793	26.3918	down	protein_coding	NM_001704	ADGRB3	RefSeq	5650	chr6	+	69345631	70099403	GGCATCACTTTTATCAGCTCAAAGGCTAAACAAACAAACAAAAGCAGTGTCATTTATTCT	577	Hs.13261	GO:0004930|GO:0005096|GO:0005515|GO:0005886|GO:0007166|GO:0007186|GO:0007520|GO:0016021|GO:0016525|GO:0043547|GO:0048814|GO:0051965	adhesion G protein-coupled receptor B3	20.7383	365.241	3.54221	8.26423	5	75.615	14.1916	5	12.3342	12.2891	163.523	237.084	115.677	1095.97	263.443	315.752	2.32928	5.96887	3.8954	2.32534	3.25228	3.4821	8.16597	7.98675	6.64592	9.73054	8.48167	8.57451
ASHGV40047191	0.000419034	0.0286433	26.1252	down	protein_coding	NM_002825	PTN	RefSeq	1558	chr7	-	136912091	137028546	GTAGTCAGCAAAATGGGGGTGGGGAAGCAGAGCATGTCCTAGTTCAATGTTGACTTTTTT	5764	Hs.371249	GO:0001889|GO:0004864|GO:0005615|GO:0005783|GO:0007185|GO:0007399|GO:0007612|GO:0008083|GO:0008201|GO:0008284|GO:0010811|GO:0010976|GO:0014823|GO:0016020|GO:0021510|GO:0030282|GO:0030324|GO:0030902|GO:0035373|GO:0036120|GO:0042493|GO:0043086|GO:0045837|GO:0048471|GO:0051781|GO:0060221|GO:0060291|GO:0071305|GO:0071340|GO:0071456|GO:1990089|GO:2000347	pleiotrophin	164.506	3391.61	6.72099	11.4284	73.4248	340.805	69.2107	39.1838	279.676	184.738	847.621	2930.2	1018.33	7397.51	3828.64	4327.36	5.77035	8.21388	6.22775	5.09054	7.52697	7.49643	10.6077	11.5106	9.78941	12.3216	12.1783	12.1624
ASHGV40040866	0.000433972	0.0286433	26.1031	down	protein_coding	NM_001496	GFRA3	RefSeq	1980	chr5	-	137588068	137610253	ATTCCTATTATTGTCCTAAAGTCTCTCTGGGCTCTTGGATCATGATTAAACCTTTGACTT	2676	Hs.58042	GO:0001764|GO:0005102|GO:0005737|GO:0005886|GO:0007165|GO:0007399|GO:0007411|GO:0007422|GO:0008046|GO:0009897|GO:0019898|GO:0031225|GO:0043231|GO:0048485	GDNF family receptor alpha 3	186.791	4259.61	7.11085	11.817	103.974	140.605	121.876	93.537	372.898	287.854	1978.64	6714.29	2007.41	10192.8	2243.16	2421.4	6.292	6.89508	7.06643	6.32181	7.9426	8.1472	11.8599	12.7267	10.7786	12.7741	11.412	11.3507
ASHGV40055846	0.000612946	0.0289555	26.0745	down	protein_coding	NM_006434	SORBS1	RefSeq	5402	chr10	-	97071529	97200937	AGAAGGACAAAGCAGTTTGGTACTTTTCCAGGCAACTATGTAAAACCTTTGTATCTATAA	10580	Hs.38621	GO:0001725|GO:0003779|GO:0005070|GO:0005070|GO:0005158|GO:0005515|GO:0005634|GO:0005654|GO:0005737|GO:0005813|GO:0005829|GO:0005829|GO:0005886|GO:0005899|GO:0005913|GO:0005915|GO:0005924|GO:0005925|GO:0006936|GO:0007160|GO:0008092|GO:0008286|GO:0009967|GO:0009967|GO:0015758|GO:0016363|GO:0019901|GO:0032869|GO:0043149|GO:0045121|GO:0045725|GO:0046326|GO:0046889|GO:0048041|GO:0090004	sorbin and SH3 domain containing 1	119.694	2995.18	6.55317	11.2577	142.127	212.678	77.1272	59.4172	135.781	91.0313	1614.98	3352.05	369.209	4445.82	3799.08	4389.93	6.77865	7.52247	6.38679	5.66856	6.50036	6.46217	11.5403	11.7025	8.33413	11.6113	12.1682	12.19
ASHGV40007362	0.00153522	0.0325446	25.9981	down	protein_coding	NM_033063	MAP6	RefSeq	2666	chr11	-	75297962	75379479	TAATCTGCATGAAACATGTACAGTAGTCTTGCTGGAATCTAATAAAAATGGTCCCTCTGG	4135	Hs.585540	GO:0000226|GO:0005515|GO:0005516|GO:0005794|GO:0005874|GO:0006810|GO:0008017|GO:0032418|GO:0048471|GO:0048813	microtubule associated protein 6	388.496	6774.27	7.79147	12.4918	68.6503	1038.38	119.742	152.364	560.01	391.827	4497.55	6227.49	942.854	11719.4	8440.13	8818.21	5.66693	9.86706	7.04008	7.02612	8.55099	8.59766	13.0812	12.6232	9.67576	12.9643	13.3755	13.231
ASHGV40009160	0.00131709	0.0315507	25.7945	down	protein_coding	NM_006006	ZBTB16	RefSeq	2417	chr11	+	113930430	114121397	GGAGATCCCGCCCGACTGGAGGATAGAGAAGACGTACCTCTACCTGTGCTATGTGTGAAG	7704	Hs.591945	GO:0000122|GO:0000980|GO:0001206|GO:0001823|GO:0003677|GO:0003677|GO:0003690|GO:0005515|GO:0005634|GO:0005730|GO:0005829|GO:0005886|GO:0006351|GO:0006915|GO:0007417|GO:0008022|GO:0008285|GO:0009880|GO:0009952|GO:0016567|GO:0016604|GO:0016605|GO:0016607|GO:0017053|GO:0019904|GO:0030097|GO:0030097|GO:0030099|GO:0032332|GO:0034504|GO:0035116|GO:0035136|GO:0042733|GO:0042802|GO:0042803|GO:0043065|GO:…	zinc finger and BTB domain containing 16	1710.57	11470.8	8.41349	13.1025	135.093	8981.13	126.544	107.332	552.209	361.099	5758	33321.1	1899.94	11363.3	8767.34	7714.87	6.70095	13.1228	7.12519	6.52186	8.52974	8.48038	13.4328	15.0873	10.7011	12.906	13.4407	13.0471
ASHGV40000181	0.000154623	0.0258059	25.6011	down	protein_coding	ENST00000380604	C21orf88	GENCODE	632	chr21	-	40977525	40984368	ACTTAAATAGGAACATACAGTGGCATAAGAGAGACCAACTTGGTGATAACTGATCATAGG					21.0979	773.2	3.77622	8.45435	5	5	25.3737	9.83598	44.6935	36.6842	79.7736	134.539	3354.16	103.65	467.371	499.71	2.32928	2.33341	4.78776	3.12208	4.95807	5.1267	7.08837	7.1613	11.4975	6.5238	9.25505	9.20012
ASHGV40038371	0.00280811	0.0377246	25.254	down	protein_coding	NM_014476	PDLIM3	RefSeq	2853	chr4	-	186421814	186456712	TATGACACGGTCACTCTGTATCCCAAAGCTTAAGTCTCTGCAGGCGTGGCACGCACGCAC	27295	Hs.701364	GO:0005515|GO:0005737|GO:0007015|GO:0007507|GO:0008092|GO:0008270|GO:0008307|GO:0015629|GO:0030018	PDZ and LIM domain 3	909.802	12999.9	8.5957	13.2541	179.267	3217.28	78.2583	201.851	1056.59	725.561	9935.34	8046.49	785.064	16078.8	19525	23628.4	7.14711	11.5932	6.41055	7.42309	9.50839	9.49184	14.2295	12.9732	9.40955	13.4147	14.7166	14.7812
ASHGV40036828	0.000171037	0.0258059	24.9421	down	protein_coding	NM_014932	NLGN1	RefSeq	4947	chr3	+	173116237	174001139	ATTCAGCCCTTACACACATTCAATACATTTACTGGAGGACAGAACAATACTCTGCCCCAT	22871	Hs.478289	GO:0002087|GO:0004104|GO:0004872|GO:0004872|GO:0005615|GO:0005794|GO:0005886|GO:0005887|GO:0005887|GO:0006581|GO:0006605|GO:0007157|GO:0007158|GO:0007158|GO:0007399|GO:0007416|GO:0009897|GO:0009986|GO:0009986|GO:0010841|GO:0014069|GO:0016080|GO:0016339|GO:0017146|GO:0023041|GO:0030054|GO:0030165|GO:0030425|GO:0031175|GO:0032230|GO:0032433|GO:0035418|GO:0042043|GO:0042043|GO:0043197|GO:0043198|GO:…	neuroligin 1	15.6177	307.317	3.44695	8.08746	20.557	35.3569	5	12.6884	12.8368	7.26723	270.343	357.207	41.815	626.101	232.203	316.23	3.94815	4.84676	2.33204	3.49693	3.30404	2.7538	8.92675	8.5679	5.16442	8.97078	8.3178	8.57713
ASHGV40050856	0.005915	0.0473203	24.5343	down	protein_coding	NM_007029	STMN2	RefSeq	2232	chr8	+	80523048	80578410	ATGCTGCGGAGGTGCGCAGGAACAAGGAACTCCAGGTTGAACTGTCTGGCTGAAGCAAGG	11075	Hs.521651	GO:0005515|GO:0005737|GO:0005768|GO:0005794|GO:0007019|GO:0007026|GO:0010976|GO:0010977|GO:0015631|GO:0016020|GO:0030027|GO:0030424|GO:0030426|GO:0031115|GO:0031117|GO:0031175|GO:0031982|GO:0043005|GO:0043025|GO:0048306|GO:0048471|GO:1990090	stathmin 2	382.692	3259.07	6.98361	11.6003	138.689	113.175	17.6221	36.6886	1152.83	837.143	3278.68	2069.46	2212.59	7394.21	2112.53	2486.93	6.74197	6.57272	4.23908	4.99885	9.64301	9.70605	12.6219	11.0388	10.9128	12.3189	11.3258	11.3838
ASHGV40013949	0.00389747	0.0416019	24.3319	down	protein_coding	NM_021914	CFL2	RefSeq	3125	chr14	-	35179587	35183023	GGAGAGAAATTGGGAGGCAATGTAGTAGTTTCACTTGAAGGAAAACCATTATAAAATGAC	1073	Hs.180141	GO:0003779|GO:0005515|GO:0005615|GO:0015629|GO:0016363|GO:0030042|GO:0030836|GO:0031674|GO:0045214|GO:0046716|GO:0070062	cofilin 2 (muscle)	482.17	10321.7	8.38248	12.9873	99.3424	941.747	250.661	388.374	713.689	499.209	8702.7	8841.7	686.162	14887.3	13815	14997.4	6.22125	9.72404	8.12689	8.34606	8.91861	8.95804	14.0168	13.1212	9.21477	13.301	14.1717	14.0981
ASHGV40030471	0.00384858	0.0413949	24.3196	down	protein_coding	NM_025220	ADAM33	RefSeq	3573	chr20	-	3648619	3662778	TGTGTGTCGGGGGGACAGAGGGAACCATTTAAGAAAAGATACCAAAGTAGAAGTCAAAAG	80332	Hs.173716	GO:0004222|GO:0005515|GO:0006508|GO:0008270|GO:0016021	ADAM metallopeptidase domain 33	267.006	2679.58	6.60569	11.2097	16.424	1087.13	63.8619	51.1676	224.39	159.068	1331.86	2566.09	707.159	5318.5	2886.92	3266.95	3.65557	9.93493	6.10955	5.45669	7.21266	7.2647	11.2611	11.3221	9.26344	11.8536	11.7813	11.7768
ASHGV40043643	0.000176586	0.0258059	24.2375	down	protein_coding	NM_016277	RAB23	RefSeq	4837	chr6	-	57051790	57087112	CTTGTATGTATTGCTATTTGGTTGCAGTTACACTCTGGAGCTTAATTTAAAACACTACTC	51715	Hs.555016	GO:0000045|GO:0001843|GO:0003924|GO:0005515|GO:0005525|GO:0005737|GO:0005776|GO:0005886|GO:0006886|GO:0006968|GO:0008589|GO:0010008|GO:0021513|GO:0030670|GO:0032482|GO:0042384|GO:0042733|GO:0042992|GO:0045335|GO:0045861|GO:0070062|GO:0097094	RAB23, member RAS oncogene family	858.473	19092.4	9.30899	13.9082	1024.99	1192.65	153.821	1245.82	927.148	606.406	11655.8	18111.8	1338.15	31665.8	23670.2	28112.8	9.75454	10.0803	7.41928	10.0532	9.31206	9.23454	14.4762	14.1863	10.2012	14.4614	15.0499	15.0741
ASHGV40033162	0.00604345	0.0476261	23.963	down	protein_coding	NM_144573	NEXN	RefSeq	3405	chr1	+	78354199	78409578	TGTGTAAAGCAGTCAACAATAAAGGATCTGCAGCTAGTACCTGTATTCTTACCATTGAAA	91624	Hs.612385	GO:0004683|GO:0005856|GO:0005925|GO:0006468|GO:0008307|GO:0030018|GO:0030018|GO:0030334|GO:0042981|GO:0048739|GO:0051015|GO:0051493	nexilin (F actin binding protein)	2067.36	17977.9	9.33975	13.9225	174.593	9766.77	363.188	289.176	1044.46	765.97	12516.7	22029.5	1839.62	26691.2	19348	25442.6	7.10876	13.2367	8.68638	7.93676	9.49441	9.57546	14.587	14.4704	10.6503	14.2037	14.7052	14.9184
ASHGV40039327	0.00267165	0.0371362	23.6989	down	protein_coding	NM_001128933	SYNPO2	RefSeq	9941	chr4	+	119809995	119959675	CCCTGAAGTCATCAAGCTCATGGAAAGCATAACAGACTCTCTCCAAATGCTCATCAAAAG	171024	Hs.655519	GO:0003779|GO:0005515|GO:0005634|GO:0005925|GO:0015629|GO:0030018|GO:0051371|GO:0071889	synaptopodin 2	90.8788	1791.2	5.78208	10.3488	63.5385	301.029	28.455	49.4094	55.3037	47.5368	950.787	1356.24	115.444	2237.08	2917.59	3170.05	5.55415	8.02606	4.9498	5.40703	5.25328	5.50214	10.7792	10.4397	6.64357	10.6995	11.7982	11.7328
ASHGV40050732	0.000662753	0.0289555	23.6295	down	protein_coding	NM_001304533	NKAIN3	RefSeq	1854	chr8	+	63161500	63879031	AATGACATTCAATATCTCTGTACATCGGTCATGGTGGAGAGAACATGGGCCTGGTTGTGT	286183	Hs.654662	GO:0002028|GO:0005886|GO:0016021	Na+/K+ transporting ATPase interacting 3	8.88452	213.618	2.80937	7.37189	5	5	8.46616	24.841	5	5	136.25	188.408	30.3794	654.317	130.196	142.157	2.32928	2.33341	3.09147	4.45388	2.32315	2.32504	7.88795	7.66076	4.68866	9.03298	7.50181	7.45916
ASHGV40020955	0.00588647	0.0473018	22.7654	down	protein_coding	NM_001082575	RBFOX3	RefSeq	3007	chr17	-	77085426	77512230	GCTGCCGACCCGTACCATCACACCATCGGGCCCGCGGCGACCTACAGCATTGGAACCATG	146713	Hs.135229	GO:0000166|GO:0000381|GO:0003677|GO:0003723|GO:0005634|GO:0005737|GO:0006397|GO:0008380|GO:0043204	RNA binding protein, fox-1 homolog (C. elegans) 3	112.114	3176.6	6.52195	11.0307	125.668	85.7593	127.141	94.3095	166.831	72.9776	2819.45	3480.59	132.798	7980.35	2269.23	2377.18	6.5831	6.1583	7.13268	6.33487	6.78734	6.13542	12.3982	11.7583	6.84277	12.4325	11.4267	11.3258
[truncated: 892 more rows]
