# Supplementary material for: Comprehensive analysis of microarray expression profiles of circRNAs and lncRNAs with associated co-expression networks in human colorectal cancer
Source: Funct Integr Genomics. 2018 Nov 16;19(2):311–27. doi: 10.1007/s10142-018-0641-9 (PMC6394731; doi:10.1007/s10142-018-0641-9)
Supplement: Supplementary file 6 — (XLSX 9.80 kb) [file 10142_2018_641_MOESM5_ESM.xlsx]

## Sheet: Sheet1
Table S4 Clinical characteristic of 24 CRC patients and the expression of five genes in blood
Characteristics	Case	has_circRNA_100085	P	AK021804	P	IFNG	P	ITGA5	P	DES	P
Gender			0.2		0.208		0.275		0.413		0.803
Male	14	1.04±0.02		0.63±0.07		2.03±0.27		2.96±1.19		0.63±0.08
Female	10	1.05±0.02		0.59±0.09		2.20±0.47		2.60±0.81		0.64±0.07
Age (years)			0.448		0.121		0.157		0.37		0.928
≥55	13	1.04±0.01		0.64±0.07		2.00±0.26		2.99±1.24		0.63±0.08
<55	11	1.05±0.02		0.59±0.08		2.22±0.45		2.60±0.77		0.64±0.07
Tumor size			<0.01		<0.01		<0.01		0.028		0.016
<5cm	12	1.05±0.02		0.57±0.07		2.33±0.37		3.29±1.29		0.60±0.06
≥5cm	12	1.04±0.01		0.67±0.05		1.87±0.18		2.33±0.35		0.67±0.06
TNM			<0.01		<0.01		<0.01		<0.01		<0.01
Ⅰ	4	1.07±0.002		0.50±0.01		2.74±0.23		4.74±1.35		0.53±0.03
Ⅱ	6	1.05±0.01		0.57±0.01		2.24±0.09		2.70±0.11		0.60±0.02
Ⅲ	6	1.04±0.003		0.63±0.02		2.00±0.09		2.51±0.12		0.64±0.01
Ⅳ	8	1.03±0.004		0.70±0.02		1.75±0.10		2.15±0.29		0.71±0.05
